# Supplementary material for: Tup1 Paralog CgTUP11 Is a Stronger Repressor of Transcription than CgTUP1 in Candida glabrata
Source: mSphere. 2022 Mar 28;7(2):e00765-21. doi: 10.1128/msphere.00765-21 (PMC9044973; doi:10.1128/msphere.00765-21)
Supplement: TABLE S1 [file msphere.00765-21-st001.xlsx]

## Sheet: Info for this file
Sheet: ScTUP1 RNA-seq data
	This sheet contains the 12 RPKM results from aligning FASTQ files to the S. cerevisiae genome.
	Samples 1-3		These are three replicates of Sctup1∆ with CgTUP1 added back on a plasmid
	Samples 4-6		These are three replicates of Sctup1∆ with CgTUP11 added back on a plasmid
	Samples 7-9		These are three replicates of Sctup1∆ with ScTUP1 added back on a plasmid
	Samples 10-12		These are three replicates of Sctup1∆ with an empty vector added back
	Columns N-Q are the mean expression from the appropriate samples
Sheet: Cglabrata RNA-seq data
	This sheet is the mean expression of each gene in RPKM
	Sample DG5 is wild-type C. glabrata
	Sample DG370 is Cgtup11D
	Sample DG371 is Cgtup1D
	Sample DG372 is deleted for both TUP paralogs
Sheet: Cglabrata volcano plot
	log2 and P value is reported for each gene when compaing the double deletion strain to wild-type

## Sheet: ScTUP1 RNA-seq data
1 - RPKM	2 - RPKM	3 - RPKM	4 - RPKM	5 - RPKM	6 - RPKM	7 - RPKM	8 - RPKM	9 - RPKM	10 - RPKM	11 - RPKM	12 - RPKM		Avg Cgtup1	Avg Cgtup11	Avg Sctup1	Avg empty vector	gene	locus_tag	product
11680.7	14498.2	17211	64175.9	48998.8	64148	50384.3	49847.2	47040.7	20508.7	18110.4	20759.9		14463.3	59107.6	49090.7	19793	CUP1-1	YHR053C	metallothionein CUP1
11573.5	14493.8	17395.4	63284.5	48977.2	63949.5	50743.3	49222	46327.9	20710.3	18079.5	20624.8		14487.6	58737.1	48764.4	19804.9	CUP1-2	YHR055C	metallothionein CUP1
18990.2	26375.7	19846.1	33632.7	39090.1	43084.3	24701.9	22793.1	20594.7	14132.7	16297.5	17455.7		21737.3	38602.4	22696.6	15962	HSP12	YFL014W	lipid-binding protein HSP12
9951.2	13436.5	9752.5	22236.1	26265.8	42414	24817.4	22829.7	17828.4	7907.3	7322.4	7913.9		11046.7	30305.3	21825.2	7714.53	EGO4	YNR034W-A	Ego4p
14167	14733.9	11004	23670.6	26172.9	30999.2	24551.2	19475.9	19390.5	13080.2	11305.7	13272.9		13301.6	26947.6	21139.2	12552.9	HOR7	YMR251W-A	Hor7p
8834.3	9276.2	9406.4	18318.6	16010.3	23782.6	23368.1	17809.2	17728	8102.4	6539.8	8564.3		9172.3	19370.5	19635.1	7735.5	RPL41A	YDL184C	ribosomal 60S subunit protein L41A
9890.9	11619.7	11460	18461.9	19041.2	29204.4	22116.7	16818.2	18716.4	7760.5	6408.2	8610		10990.2	22235.8	19217.1	7592.9	RPL41B	YDL133C-A	ribosomal 60S subunit protein L41B
5408.6	6959.2	5684.4	10866.8	12441.7	18627.9	16216.8	15349.2	11333.8	4266.8	4040.6	3833.3		6017.4	13978.8	14299.9	4046.9	TMA10	YLR327C	Tma10p
8703.7	9346	6631	12623.6	14113.4	18003.3	13850.8	14396.7	10724.2	5245.5	4854.2	4267.3		8226.9	14913.4	12990.6	4789	RGI1	YER067W	Rgi1p
5632.3	5596.2	5209.1	10655.8	9788.4	13811.9	13110.9	10771.2	10381.4	5822.5	5214.6	6295.3		5479.2	11418.7	11421.2	5777.47	RPS31	YLR167W	ubiquitin-ribosomal 40S subunit protein S31 fusion protein
4807.8	5970	4319.8	8653.3	9849.5	16060.9	11616.3	10270.6	8594.8	3534.8	3477.6	3278.2		5032.53	11521.2	10160.6	3430.2	STF2	YGR008C	ATPase-stabilizing factor family protein
1986.4	2515.5	2645	5068.5	5055.1	7138	7521.1	7338.2	6582.6	2381.1	2361.8	2929.1		2382.3	5753.87	7147.3	2557.33	ZEO1	YOL109W	Zeo1p
2652.9	2779.4	3352.4	5575.4	5448	7703.8	6921.6	6617.6	7071.2	3090.4	2878.6	3389.6		2928.23	6242.4	6870.13	3119.53	RPL39	YJL189W	ribosomal 60S subunit protein L39
2415.8	3102.5	2837.8	4918.1	4888	7677.6	7076	6220.1	5228.5	2005.4	1866.9	2020.5		2785.37	5827.9	6174.87	1964.27	PBI2	YNL015W	Pbi2p
2483.2	2607.7	2997.4	4798.3	4841.9	6476.2	6229.6	5416.3	5516.4	2753.7	2503	2942.5		2696.1	5372.13	5720.77	2733.07	RPS30A	YLR287C-A	ribosomal 40S subunit protein S30A
2806.7	2732.2	2584.6	5418.4	5265	7118.7	5921.1	5086.1	5479.7	2582.3	2797.1	3086.8		2707.83	5934.03	5495.63	2822.07	RPL30	YGL030W	ribosomal 60S subunit protein L30
4116.5	4225.1	4503.8	6121	5728.8	4096.1	5852.8	5056.9	5496.2	4838.4	4814.4	5512.6		4281.8	5315.3	5468.63	5055.13	RPL32	YBL092W	ribosomal 60S subunit protein L32
2751.1	2675.2	2695.8	4946	5100	6694.9	5723.3	5008.2	5089.7	2919.3	2783.7	3308.3		2707.37	5580.3	5273.73	3003.77	RPL38	YLR325C	ribosomal 60S subunit protein L38
1858	1757.4	2037.4	2752	2818.5	1946.5	5957.4	4456.5	5126.2	2100.4	1775	2142		1884.27	2505.67	5180.03	2005.8	SPO24	YPR036W-A	Spo24p
2946.7	2852.1	3044.5	5155.4	4891.8	5925.3	5554.6	4452.7	5048.3	3684.1	2597.8	3407.1		2947.77	5324.17	5018.53	3229.67	MFA2	YNL145W	mating pheromone a
3284.5	2842.5	2995.8	4247.1	3912.7	3031.1	5082.6	4725.1	5210.1	4765.9	4980.7	5465.5		3040.93	3730.3	5005.93	5070.7		YDR524C-B	uncharacterized protein
3935.1	3850	3088.9	4023.5	4980.2	4784.7	4949.2	4306.6	4583.2	3403.8	3141.2	3162.2		3624.67	4596.13	4613	3235.73	HHT1	YBR010W	histone H3
2487	2524.3	2109.7	4191.8	4200.5	4951.7	4618	4491.3	4459.9	2840.7	2689.6	3020		2373.67	4448	4523.07	2850.1	RPS20	YHL015W	ribosomal 40S subunit protein S20
1931	1937.1	2483.3	3714.3	3485	4578.3	4871.5	4098.6	4045.5	2193.9	1963.9	2531.7		2117.13	3925.87	4338.53	2229.83	RPS28A	YOR167C	ribosomal 40S subunit protein S28A
1864.7	1994.7	2235.1	3732.1	3636.2	5082.8	4528.6	4255.9	4109.9	2122.7	2104.6	2573.4		2031.5	4150.37	4298.13	2266.9	TMA19	YKL056C	Tma19p
3501.8	3869.5	2753.5	5555.6	6530.3	7486.9	4441	3850.8	4167	3142.8	2678.5	3076.9		3374.93	6524.27	4152.93	2966.07	COX26	YDR119W-A	Cox26p
1798.5	2493.5	2931	3765.6	3832.7	4321.2	4277.3	4089.7	3897.4	1916.8	1818.7	2247.1		2407.67	3973.17	4088.13	1994.2		YBR085C-A	uncharacterized protein
2153	2148.9	2619	3797	3597	2602.2	4138.3	3866.8	4020.8	2535.6	2630.8	3122.1		2306.97	3332.07	4008.63	2762.83	RPL19A	YBR084C-A	ribosomal 60S subunit protein L19A
1665.7	1697.4	1867.1	3288.5	3065.9	4267.1	4262.5	3881.4	3651.7	1834.9	1830.4	2302.4		1743.4	3540.5	3931.87	1989.23	RPL27A	YHR010W	ribosomal 60S subunit protein L27A
2164.5	2001.8	2118.1	3471.5	3377.6	3526	3879.7	3428.9	3980.2	2637.6	2524.6	3125.2		2094.8	3458.37	3762.93	2762.47	RPS12	YOR369C	ribosomal 40S subunit protein S12
3646.8	3738.9	2527.1	4010.3	4309.1	2880.8	4127.4	3505.4	3562.9	3407	3049.6	2971.7		3304.27	3733.4	3731.9	3142.77	NCE102	YPR149W	Nce102p
1589.9	1668.4	1555	2122.2	2524.7	2823.9	4071.9	3343.7	3621.5	2029.3	1705.9	2126.8		1604.43	2490.27	3679.03	1954	HHF1	YBR009C	histone H4
1848	1841.7	2081.7	3225.3	3220.3	3718.3	3854.9	3621.4	3476.7	2205.6	2168.7	2778.4		1923.8	3387.97	3651	2384.23	RPL28	YGL103W	ribosomal 60S subunit protein L28
2446.7	3048.6	2251.5	3388.1	4251.6	4086.5	3874.4	3799	3072.4	2432.9	2103.9	2217.9		2582.27	3908.73	3581.93	2251.57	PMP3	YDR276C	Pmp3p
1605.5	1541.4	1654.9	2851.9	2876.5	3933.2	3715.3	3483.6	3532.7	1823.6	1694.5	1925.1		1600.6	3220.53	3577.2	1814.4	RPL40A	YIL148W	ubiquitin-ribosomal 60S subunit protein L40A fusion protein
1758.8	1821.6	2097.8	3345.1	3086.2	3641.1	3812.3	3443.5	3426.9	2129.1	2057	2522		1892.73	3357.47	3560.9	2236.03	RPL31A	YDL075W	ribosomal 60S subunit protein L31A
2604	2126	2297.1	3332.6	2871.9	2155.5	3748.1	3310.8	3492.4	3574.3	3537.2	4112.3		2342.37	2786.67	3517.1	3741.27		YDR524W-C	uncharacterized protein
1346.1	1609.4	1908	3132.5	3136.7	4226.3	3554.5	3532	3403.3	1737.2	1672.6	2102.3		1621.17	3498.5	3496.6	1837.37	RPS10A	YOR293W	ribosomal 40S subunit protein S10A
3507.4	4136.9	3441.6	3666	4215.1	3929.6	4388	3112	2896.6	2883.4	2792.2	2988.5		3695.3	3936.9	3465.53	2888.03	MEO1	YBR126W-A	Meo1p
1634.2	1703.3	1904.3	3044.4	3149	4108.1	3772.9	3470.9	3032.7	1908.4	1909.7	2305.4		1747.27	3433.83	3425.5	2041.17	RPL35A	YDL191W	ribosomal 60S subunit protein L35A
1502.1	1410.4	1722.7	2824.3	2582.3	3493.9	3578	3278.8	3357.8	1795.1	1693.6	2062.1		1545.07	2966.83	3404.87	1850.27	RPL25	YOL127W	ribosomal 60S subunit protein L25
1522.6	1424.7	1522.8	2841.9	2792	3642.8	3771.8	3383.1	3051.1	1794	1609	1855.1		1490.03	3092.23	3402	1752.7	RPS27B	YHR021C	ribosomal 40S subunit protein S27B
2661.8	2358.2	2786.6	3339.2	3079.3	2097.6	3332.6	3080.9	3536	2973.5	3025	3570.6		2602.2	2838.7	3316.5	3189.7	RPL19B	YBL027W	ribosomal 60S subunit protein L19B
4043.9	4916.9	4812.7	2506.8	3027.7	2639.9	2362.8	3381	3981.4	2826.1	2021.5	2185.5		4591.17	2724.8	3241.73	2344.37	TAR1	YLR154W-C	Tar1p
1483.5	1737	1434.6	2771.3	2930.4	3655.3	3610.7	3140.8	2951.5	1413	1269.4	1575.2		1551.7	3119	3234.33	1419.2	QCR9	YGR183C	ubiquinol--cytochrome-c reductase subunit 9
2025.7	1809.9	2064.1	2899	2655.5	2382.8	3380	2905.4	3363.3	2530.5	2441.8	2906.4		1966.57	2645.77	3216.23	2626.23	RPL21A	YBR191W	ribosomal 60S subunit protein L21A
1182.7	1463.2	1615.4	2552.5	2771.5	3157.1	3528.1	2984.8	3100.9	1846.9	1746.4	2281.3		1420.43	2827.03	3204.6	1958.2	RPS6B	YBR181C	ribosomal 40S subunit protein S6B
3029.8	2831.1	2890.6	3473.2	3315.2	2834.2	3239.1	2963.8	3331.4	3443	3248.8	3830.5		2917.17	3207.53	3178.1	3507.43	RPS8A	YBL072C	ribosomal 40S subunit protein S8A
1661.9	1613.9	1534.1	2688.8	3076	3539.2	3521.2	3031.1	2924.3	1779.2	1797	1885.6		1603.3	3101.33	3158.87	1820.6	HTA1	YDR225W	histone H2A
1957.8	1775.8	1381.4	2732.7	3145.4	3066.5	3447	2979.8	3042.4	1909.2	1782.4	1715.7		1705	2981.53	3156.4	1802.43	HTB1	YDR224C	histone H2B
1242.3	1282.7	1493	2563.4	2506.3	3432.7	3199.2	3245.6	2860.9	1500.6	1424.5	1751.9		1339.33	2834.13	3101.9	1559	RPL20B	YOR312C	ribosomal 60S subunit protein L20B
2599.7	2341.3	2721.1	3302.4	2957.6	1929.5	3323.5	2748.4	3104.7	3054	3081.8	3700.8		2554.03	2729.83	3058.87	3278.87	RPS9B	YBR189W	ribosomal 40S subunit protein S9B
1277.8	1496.9	1442.5	2784.6	2757.8	2886.5	3475.8	2868	2754.8	1662	1589.5	1879.6		1405.73	2809.63	3032.87	1710.37	RPL37B	YDR500C	ribosomal 60S subunit protein L37B
1975.3	1790.6	1350.8	2516	2728.1	3082.7	3443	2859.8	2690.5	1864.1	1568.6	1673.1		1705.57	2775.6	2997.77	1701.93	HHF2	YNL030W	histone H4
7944.9	7042.2	6228.7	4682.3	4404.2	2438.7	2698.3	2569.1	3669.3	9036.2	8684.2	8993.4		7071.93	3841.73	2978.9	8904.6	FBA1	YKL060C	fructose-bisphosphate aldolase FBA1
2114.5	2081.3	2164.7	2999.5	2674.4	1989.4	3305.7	2623.6	2880.4	2310.5	2180.7	2659.5		2120.17	2554.43	2936.57	2383.57	RPS14A	YCR031C	ribosomal 40S subunit protein S14A
1194.8	1290.5	1425.8	2806.8	2539.7	3530.2	2944.4	3047	2739.5	1446.8	1471.8	1768.6		1303.7	2958.9	2910.3	1562.4	RPS21B	YJL136C	ribosomal 40S subunit protein S21B
1162.3	1192.8	1419.7	2099.2	2108.8	2732.9	3116.1	2639.4	2690.3	1400.6	1202.3	1563.7		1258.27	2313.63	2815.27	1388.87	RPS30B	YOR182C	ribosomal 40S subunit protein S30B
1516.4	1473.2	1573.6	2854.4	2660.3	3505	3068	2685.1	2630	1538.2	1537.8	1865.5		1521.07	3006.57	2794.37	1647.17	RPL24A	YGL031C	ribosomal 60S subunit protein L24A
1431	1448.7	1560.2	2475.5	2452.7	3325.7	2875	2658.8	2715.1	1651.4	1584.7	1948		1479.97	2751.3	2749.63	1728.03	RPS3	YNL178W	ribosomal 40S subunit protein S3
1366.3	1440.8	1531	2571.4	2480.7	2961.7	3008.2	2709.6	2418.7	1368.8	1339.6	1800.3		1446.03	2671.27	2712.17	1502.9	RPL34B	YIL052C	ribosomal 60S subunit protein L34B
1185	1152.6	1482.2	2145.1	2052.6	2093.5	2725.8	2473.6	2646.2	1552.7	1514.2	1886.4		1273.27	2097.07	2615.2	1651.1	RPS24A	YER074W	ribosomal 40S subunit protein S24A
1111.3	1214.8	1233.4	2193.3	2227.7	2487.4	2706.4	2410.7	2420	1312.2	1415.9	1704.8		1186.5	2302.8	2512.37	1477.63	RPL43B	YJR094W-A	ribosomal 60S subunit protein L43B
2692.3	3158.7	2063.8	3018	3103.3	2588.5	2854.7	2269.2	2363.2	2253.3	2012.2	2085.6		2638.27	2903.27	2495.7	2117.03	OM14	YBR230C	Om14p
1214	1089.8	1323.8	2075.2	2088.8	2390.3	2445.8	2450.1	2579	1641.9	1644.5	1828.4		1209.2	2184.77	2491.63	1704.93	RPS26B	YER131W	ribosomal 40S subunit protein S26B
1116.9	1402.2	1358.3	2154.2	2410.6	3511	2816.1	2572.5	2027.6	908.8	843.7	937.8		1292.47	2691.93	2472.07	896.767	TRX2	YGR209C	thioredoxin TRX2
2392.8	2352.7	2551.8	3296.4	2815.2	1831.9	2672.3	2167.4	2464.3	2734.6	2630.8	3150.2		2432.43	2647.83	2434.67	2838.53	RPL36B	YPL249C-A	ribosomal 60S subunit protein L36B
1154.7	1393.1	1206.5	2561.2	2553.3	2882.1	2836.5	2375.4	2047.3	1195.8	1069.9	1221.5		1251.43	2665.53	2419.73	1162.4	ATP15	YPL271W	F1F0 ATP synthase subunit epsilon
1191.3	1111.9	1210.6	2026.3	2059.6	2596.1	2269.3	2453.5	2371.7	1450.2	1341.8	1571.8		1171.27	2227.33	2364.83	1454.6	RPS1A	YLR441C	ribosomal 40S subunit protein S1A
1576.9	1203.2	1537.8	2243.1	2146.3	2047.8	2671.8	2211.7	2180.6	1464.6	1449.6	1742.5		1439.3	2145.73	2354.7	1552.23	RPS13	YDR064W	ribosomal 40S subunit protein S13
1600.8	1701.7	1593.2	1162.5	1401.7	1528.4	2688.9	2302.5	2021	1271	1398.5	1396.5		1631.9	1364.2	2337.47	1355.33	NHP6B	YBR089C-A	high-mobility group nucleosome-binding protein
889.8	973.3	1125.9	1862.2	1783.2	2764.9	2484.2	2375.8	2145.5	998.8	1058.8	1232.3		996.333	2136.77	2335.17	1096.63	RPS10B	YMR230W	ribosomal 40S subunit protein S10B
1038.1	1077.6	1356.3	1815.3	1824.9	2830.9	2391.7	2601.6	1976.9	1316.5	1341.7	1477.3		1157.33	2157.03	2323.4	1378.5	RPL42B	YHR141C	ribosomal 60S subunit protein L42B
925.5	1181.3	1150.5	1938	1967.2	2924.6	2379.9	2081	2457.6	1203.8	1158.7	1462.9		1085.77	2276.6	2306.17	1275.13	RPL26B	YGR034W	ribosomal 60S subunit protein L26B
1255.3	1218.1	1069.3	1194.7	1474.9	1708.1	2271.4	2550.1	2084.2	1104.1	859.2	975.8		1180.9	1459.23	2301.9	979.7		YER053C-A	uncharacterized protein
982.7	1118.8	1510.5	1561.2	1598.5	1954.5	2547.9	2138.5	2168.2	955.7	769.3	977.8		1204	1704.73	2284.87	900.933	ACB1	YGR037C	long-chain fatty acid transporter ACB1
2272.2	2503.9	2267.1	3383.3	3677	5007.3	2496.2	2177.2	2148.5	2262.3	1761.6	2192		2347.73	4022.53	2273.97	2071.97	CYC7	YEL039C	cytochrome c isoform 2
1087.6	1091	1311.1	2053.7	2154.1	2725.1	2472.5	2179.1	2084.2	1278.9	1148.8	1249		1163.23	2310.97	2245.27	1225.57	RPS29A	YLR388W	ribosomal 40S subunit protein S29A
1069.6	1055.2	1105.5	2023.9	1894.8	2299.4	2367.5	2170.2	2149.3	1240	1203	1503.4		1076.77	2072.7	2229	1315.47	RPS17A	YML024W	ribosomal 40S subunit protein S17A
1232	1378.5	1465.6	2067.4	2004.9	2014.7	2264.5	2148.3	2232.3	1728.3	1760.6	2196.6		1358.7	2029	2215.03	1895.17	RPL10	YLR075W	ribosomal 60S subunit protein L10
1827.1	2490.3	2427.8	2602.8	2413.5	2119.7	2121.7	2320.5	2183	2028.1	1945.5	2213.3		2248.4	2378.67	2208.4	2062.3	PMP1	YCR024C-A	proteolipid ATPase
989.5	902.2	1101.6	1744.8	1608.1	2069.8	2217.3	2149.4	2257.2	1214.2	1197.2	1513.3		997.767	1807.57	2207.97	1308.23	RPS22A	YJL190C	ribosomal 40S subunit protein S22A
1515.6	1452.2	1455.1	2261.6	2328.1	2399.7	2332.3	2085.1	2178.7	1769	1520.9	1902.2		1474.3	2329.8	2198.7	1730.7	RPS25A	YGR027C	ribosomal 40S subunit protein S25A
968.3	1028.7	1080.9	2034.6	1980.1	2788.7	2413.9	2108.2	2014.1	1175.5	1208.7	1485.7		1025.97	2267.8	2178.73	1289.97	RPL23B	YER117W	ribosomal 60S subunit protein L23B
982.7	1117.4	1062.8	2154.1	2248.6	3088.9	2343	2133.5	2002.7	1023.6	965	1085		1054.3	2497.2	2159.73	1024.53	QCR7	YDR529C	ubiquinol--cytochrome-c reductase subunit 7
1047.2	993.7	1167	1817.1	1737.9	1816.7	2226.7	2089.7	2151.3	1259.4	1277.8	1495.6		1069.3	1790.57	2155.9	1344.27	RPL20A	YMR242C	ribosomal 60S subunit protein L20A
966.5	930.1	1096.1	1642.3	1639.8	2004.2	2034.2	2134.4	2203.5	1222.6	1275.7	1561.8		997.567	1762.1	2124.03	1353.37	RPS1B	YML063W	ribosomal 40S subunit protein S1B
6021.8	5954.3	5019.6	2809.6	2590.9	1230.3	2124.5	1734.4	2438.4	6014.6	5791.3	6281.1		5665.23	2210.27	2099.1	6029	TPI1	YDR050C	triose-phosphate isomerase TPI1
908.5	1366	798.2	1669.3	1999	1646	1877.4	1982.1	2395.3	1129	1246.8	1511.3		1024.23	1771.43	2084.93	1295.7	PMP2	YEL017C-A	proteolipid ATPase
941.5	1124.6	1337.4	2092.3	1987.9	2646.3	2020.7	2092.2	2021.9	1006.2	1077.5	1452.7		1134.5	2242.17	2044.93	1178.8	RPS23B	YPR132W	ribosomal 40S subunit protein S23B
1077.7	1517.3	1200.3	2043.1	2317.9	2965.8	2401.2	2008.9	1686.5	844.6	778.1	857.7		1265.1	2442.27	2032.2	826.8	GRX1	YCL035C	dithiol glutaredoxin GRX1
982.2	1136.4	937.1	1809.5	1883.6	2061.2	2150.8	1947.3	1981	1177.4	1098	1318		1018.57	1918.1	2026.37	1197.8	QCR8	YJL166W	ubiquinol--cytochrome-c reductase subunit 8
807.2	766.1	962.6	1607	1559.5	2077.5	2024.1	2013.6	2039.4	1096	1086.5	1279.5		845.3	1748	2025.7	1154	RPS18B	YML026C	ribosomal 40S subunit protein S18B
1723.6	2201.7	1592.4	2340.1	2856	2021.6	1639.9	2120	2224.4	2094.1	2372.3	2465.9		1839.23	2405.9	1994.77	2310.77	YRO2	YBR054W	Yro2p
806.4	1045.2	1173.3	1846.2	1785.6	2769	2082	2084.5	1790.7	804.5	770.1	927.1		1008.3	2133.6	1985.73	833.9	TPM1	YNL079C	tropomyosin TPM1
756.8	980.5	1114	1622.4	1687.6	2036.2	2137.2	1900.2	1909.5	957.8	939	1107.6		950.433	1782.07	1982.3	1001.47	MBF1	YOR298C-A	multiprotein-bridging factor 1
838.4	776.2	991.8	1728.7	1477	2024.5	1960.3	2008.5	1942.1	1047.5	1059.5	1132		868.8	1743.4	1970.3	1079.67	RPL35B	YDL136W	ribosomal 60S subunit protein L35B
740.8	874.3	942.9	1622.9	1684.3	2091.7	1939.9	1996.6	1931.1	1070.5	1075.4	1306.1		852.667	1799.63	1955.87	1150.67	RPS16A	YMR143W	ribosomal 40S subunit protein S16A
1088.3	1090.5	1203.3	1852.1	1821.7	2030.1	1929.9	1919.6	1931.3	1321.7	1349.7	1579.4		1127.37	1901.3	1926.93	1416.93	RPS8B	YER102W	ribosomal 40S subunit protein S8B
851.2	939.4	1036.5	1845.1	1757.6	1966.3	1920	1897.5	1954	1247.8	1112.6	1422.4		942.367	1856.33	1923.83	1260.93	RPL33A	YPL143W	ribosomal 60S subunit protein L33A
840.1	1140.5	1171.9	1779.8	1936.8	2818.1	2192.8	1986.8	1571.2	695	619.5	733.9		1050.83	2178.23	1916.93	682.8	RDL1	YOR285W	thiosulfate sulfurtransferase RDL1
961.4	1005.7	1173	1618.7	1615.1	1796.3	2034.3	1913.1	1777.4	957.4	901.4	1033.3		1046.7	1676.7	1908.27	964.033	DDR48	YMR173W	DNA damage-responsive protein 48
995.2	958.8	1039.9	1797	1723.9	2231.6	1992.2	1887.7	1827.3	1128.9	1063.2	1235.4		997.967	1917.5	1902.4	1142.5	RPL11A	YPR102C	ribosomal 60S subunit protein L11A
809.6	944.5	967.9	1382.4	1474	1466.2	2080	1853.3	1761.8	831.2	887.4	1063.7		907.333	1440.87	1898.37	927.433	MPC2	YHR162W	mitochondrial pyruvate carrier
1101.8	1278.6	1260.9	1666.2	1839.8	1872.7	1978.9	1900.5	1789.3	1097.5	952.6	1113.7		1213.77	1792.9	1889.57	1054.6	UBI4	YLL039C	ubiquitin
1097.3	855	781.4	1374.3	1395.8	1621.3	2210.6	1801.6	1653.9	1200.4	1146.2	1322.6		911.233	1463.8	1888.7	1223.07	HTA2	YBL003C	histone H2A
1225.7	1185.4	1255.6	1672.6	1556.6	1440.3	1859	1768.4	1966.9	1432.5	1490.6	1738.4		1222.23	1556.5	1864.77	1553.83	RPL1B	YGL135W	ribosomal 60S subunit protein L1B
788.5	933.6	1031.4	1540.6	1642.2	1935.7	2017.4	1912.8	1651.6	743.4	679.3	847.7		917.833	1706.17	1860.6	756.8	TMC1	YOR052C	Tmc1p
738.6	757.8	952.8	1292.4	1355.4	1869.9	1903.6	1888.9	1726.2	886.9	902	1137.8		816.4	1505.9	1839.57	975.567	RPL27B	YDR471W	ribosomal 60S subunit protein L27B
1690.6	2603	2795.6	3136.9	3416.3	3928.6	1705.7	1693.8	2106.7	2285.6	1832.4	2319.4		2363.07	3493.93	1835.4	2145.8	MIN7	YBR201C-A	Min7p
3602.7	3069.5	2756.5	2557.8	1905.9	903	2017.4	1604.9	1880.7	3553.2	3427.6	3599.8		3142.9	1788.9	1834.33	3526.87	RPS26A	YGL189C	ribosomal 40S subunit protein S26A
836.9	1010.2	1059.4	1952.6	2097.7	2444	1528.9	2151.7	1805.8	1276.3	1157.1	1147.7		968.833	2164.77	1828.8	1193.7	HSP30	YCR021C	Hsp30p
12248.6	11231.4	8188.4	3538	3577.2	2238.1	1494.5	1656.4	2320	12360.4	12618.1	10313.1		10556.1	3117.77	1823.63	11763.9	HSP26	YBR072W	chaperone protein HSP26
8698.7	6325.1	4833.3	2942.7	2335.6	1361.6	1732	1618.6	2111	8079.7	7005.8	6137.2		6619.03	2213.3	1820.53	7074.23	CWP2	YKL096W-A	Cwp2p
922.4	988.8	1251.8	1591.8	1509.1	2018.9	1968.7	1816.4	1653.7	927.8	825.1	925		1054.33	1706.6	1812.93	892.633	VMA10	YHR039C-A	H(+)-transporting V1 sector ATPase subunit G
1096.9	1209.1	888	1438.4	1624	1994.3	2055.8	1809.3	1562.9	825.2	732.5	652.9		1064.67	1685.57	1809.33	736.867	GRX2	YDR513W	dithiol glutaredoxin GRX2
1179.7	1463.1	1242.5	1735.3	2216.4	1687.4	1700	1845.2	1839.3	1619.5	1708.3	1601.6		1295.1	1879.7	1794.83	1643.13	HXT7	YDR342C	hexose transporter HXT7
876.2	958.8	1116.1	1604.8	1616.8	1511.8	1862.4	1663	1815.6	1164.5	1134.7	1403.2		983.7	1577.8	1780.33	1234.13	RPS18A	YDR450W	ribosomal 40S subunit protein S18A
857.4	771.5	1031.3	1552.6	1456.9	2078.2	1679.4	1826	1829.6	931.1	1025.7	1320.9		886.733	1695.9	1778.33	1092.57	RPS6A	YPL090C	ribosomal 40S subunit protein S6A
1033.2	950.3	1061.5	1760.1	1627.3	2008.9	1984.7	1630.5	1716.8	1166	1061.3	1461.3		1015	1798.77	1777.33	1229.53	RPS21A	YKR057W	ribosomal 40S subunit protein S21A
1334	1674.9	1714.9	1842.4	1705.4	1464	2000.3	1712.4	1616.6	1372.3	1396.6	1716		1574.6	1670.6	1776.43	1494.97		YCR024C-B	uncharacterized protein
725.2	750.3	931.7	1435.9	1411.1	1973.6	1772.5	1794	1717.4	883.6	924	1125		802.4	1606.87	1761.3	977.533	RPL11B	YGR085C	ribosomal 60S subunit protein L11B
1132.5	1400.9	1176.6	1691.5	2158.8	1576.8	1598.4	1827.8	1814.5	1548.1	1619.8	1509.2		1236.67	1809.03	1746.9	1559.03	HXT6	YDR343C	hexose transporter HXT6
700.8	635.2	811.2	1251.7	1236.9	1574.3	1611.3	1754.2	1701.4	1053.2	1070.1	1315.2		715.733	1354.3	1688.97	1146.17	RPL40B	YKR094C	ubiquitin-ribosomal 60S subunit protein L40B fusion protein
717	766.2	951	1429.3	1380.1	1816.6	1921	1665.3	1460.6	755.9	756.5	936.1		811.4	1542	1682.3	816.167	SSS1	YDR086C	translocon subunit SSS1
981.9	919	1072.3	1582.4	1498.9	1213.9	1765	1556.9	1723	1321.3	1340.3	1551.2		991.067	1431.73	1681.63	1404.27	RPL12B	YDR418W	ribosomal 60S subunit protein L12B
1123.8	1072.4	1201.2	1722.8	1654.9	1770.7	1784.2	1583.3	1645.6	1236	1202.3	1533.7		1132.47	1716.13	1671.03	1324	RPL24B	YGR148C	ribosomal 60S subunit protein L24B
1126.8	1091.1	1164.5	1662.6	1464.2	1154.3	1745	1565.3	1687.9	1291.6	1297.2	1531.1		1127.47	1427.03	1666.07	1373.3	RPS7A	YOR096W	ribosomal 40S subunit protein S7A
1245.9	1293.3	971.7	1654.2	1743.7	1648.2	1906.7	1527.7	1562.4	842.7	708.5	629.1		1170.3	1682.03	1665.6	726.767	STF1	YDL130W-A	ATPase-binding protein
1385.5	1677.6	1851.2	1548.4	1591.1	1022.6	1680.7	1518.7	1771.3	1298.5	1103.2	1321.3		1638.1	1387.37	1656.9	1241	TSA1	YML028W	thioredoxin peroxidase TSA1
949.6	1177.2	1047.9	2535.4	2539.9	3387.8	2010.9	1573.1	1383.3	654.1	529	545.9		1058.23	2821.03	1655.77	576.333	CRS5	YOR031W
842.9	768.6	703.2	1365.6	1315.1	1664.1	1650.7	1655.2	1600.9	982.2	933.1	1120.4		771.567	1448.27	1635.6	1011.9	RPL9A	YGL147C	ribosomal 60S subunit protein L9A
569.1	719.7	867.1	1238.7	1147.7	1590.2	1725.1	1602.7	1575.5	1028.8	917.6	1187.3		718.633	1325.53	1634.43	1044.57	RPS23A	YGR118W	ribosomal 40S subunit protein S23A
735.4	887.6	950.6	1428.8	1404	1614.2	1811.1	1538.7	1529.9	669.2	678.9	707.5		857.867	1482.33	1626.57	685.2	CMD1	YBR109C	calmodulin
841.3	988.3	805	1680	1746.5	2223.5	1716.2	1660.8	1463.2	892.7	776.3	813.5		878.2	1883.33	1613.4	827.5	COX7	YMR256C	cytochrome c oxidase subunit VII
1016.6	1085	1224.8	1532.9	1332	1392.2	1562.1	1606.6	1667.4	1297.5	1246.6	1546.4		1108.8	1419.03	1612.03	1363.5	RPL14A	YKL006W	ribosomal 60S subunit protein L14A
1889.6	1303.8	1405.5	1529.4	1351.2	1376.3	1729.9	1450	1554.6	1677.8	1608.2	1605.1		1532.97	1418.97	1578.17	1630.37	RPP1A	YDL081C	ribosomal protein P1A
1239.9	1147.9	1333.9	1655	1628.4	1159.2	1654.6	1371.4	1609.6	1479.7	1569	1965.7		1240.57	1480.87	1545.2	1671.47	RPL15A	YLR029C	ribosomal 60S subunit protein L15A
1767.3	1394.1	1073.8	1487.3	1322.7	938.8	1469.9	1334.9	1507.1	1993.9	1741.6	1871.4		1411.73	1249.6	1437.3	1868.97	RPS29B	YDL061C	ribosomal 40S subunit protein S29B
2255	1828.8	1708.4	1528.2	1580.3	1363.6	1475.1	1181.9	1609.7	2125.7	2025.7	1909.6		1930.73	1490.7	1422.23	2020.33	RPL29	YFR032C-A	ribosomal 60S subunit protein L29
3465.1	3779.8	2108.6	2694.3	3020.3	1914.9	1443.8	1435.1	1361.5	2001	1577.9	1512.5		3117.83	2543.17	1413.47	1697.13	DDR2	YOL052C-A	Ddr2p
1243.1	1653.1	1524.8	1558.2	1716.3	1236.6	1419.4	1250.8	1365.5	1068.3	1050.1	1137.3		1473.67	1503.7	1345.23	1085.23	PRX1	YBL064C	thioredoxin peroxidase PRX1
594.7	632.9	740.9	1152.5	1087	1086	1278	1414.5	1323.5	683.3	726.4	828.9		656.167	1108.5	1338.67	746.2	RPS24B	YIL069C	ribosomal 40S subunit protein S24B
649.5	722.3	645.5	1375.7	1311.5	1316.3	1454.2	1092.9	1456	774.2	539.6	991.9		672.433	1334.5	1334.37	768.567	RPL42A	YNL162W	ribosomal 60S subunit protein L42A
530.7	539.6	781.4	1008.7	971.4	1246.2	1354.8	1302.1	1272.2	731.9	704	1008.5		617.233	1075.43	1309.7	814.8	RPS17B	YDR447C	ribosomal 40S subunit protein S17B
955.4	790.7	825.9	1195.4	1092.2	995.2	1357.2	1188	1355.9	1061.3	986.7	1195.1		857.333	1094.27	1300.37	1081.03	RPL1A	YPL220W	ribosomal 60S subunit protein L1A
645.1	682.3	663.1	1201.8	1355.7	1742.9	1423.2	1316.8	1118.6	488.3	491.5	530.5		663.5	1433.47	1286.2	503.433		YBL029C-A	uncharacterized protein
553.5	627.3	936.1	1341.9	1198.2	1774.3	1395.3	1233.3	1220.4	571	516.2	739.6		705.633	1438.13	1283	608.933	TMA7	YLR262C-A	Tma7p
889.3	990.4	902.4	1205.7	1238.7	1001.3	1427.2	1146.3	1257.6	961.4	944.3	1084.4		927.367	1148.57	1277.03	996.7	VMA3	YEL027W	H(+)-transporting V0 sector ATPase subunit c
915.8	910.4	1199.1	1162.1	1167.6	760.8	1272.7	1155	1402.9	1385.9	1362.8	1484.8		1008.43	1030.17	1276.87	1411.17	GCN4	YEL009C	amino acid starvation-responsive transcription factor GCN4
594	729.3	632.2	1169.9	1314.3	1464.8	1432.9	1232.5	1154.5	703.9	691.1	753.3		651.833	1316.33	1273.3	716.1	COX13	YGL191W	cytochrome c oxidase subunit VIa
696.2	808.3	877	1244.2	1159.2	1156.7	1354	1172.3	1285.4	651.7	638.9	783.8		793.833	1186.7	1270.57	691.467	PFY1	YOR122C	profilin
657.2	830.6	846.9	1085	1205.9	1692.2	1397	1282.1	1123.7	532.9	460.3	581.3		778.233	1327.7	1267.6	524.833		YHR138C	uncharacterized protein
1002	1036.7	1213.5	1406.5	1345.6	925.7	1250.8	1222.9	1308.1	1389.1	1376	1638.8		1084.07	1225.93	1260.6	1467.97	RPS2	YGL123W	ribosomal 40S subunit protein S2
730.9	737.7	852.7	1233.6	1240	866.8	1209.1	1188.7	1369.6	1119.6	1035.1	1098.4		773.767	1113.47	1255.8	1084.37	RPL34A	YER056C-A	ribosomal 60S subunit protein L34A
631.6	703	632.2	1342.5	1353.1	1721.8	1337.9	1185.9	1174.5	699.3	641.7	703.2		655.6	1472.47	1232.77	681.4	QCR10	YHR001W-A	ubiquinol--cytochrome-c reductase subunit 10
658.7	717.3	804.3	1119.7	1202.7	1387.5	1275.1	1183.2	1201.8	732.4	724.7	809.8		726.767	1236.63	1220.03	755.633	TIM10	YHR005C-A	protein transporter TIM10
536.5	749.8	825.8	1111.8	1228.8	1521.3	1310.8	1253.5	1084.8	597.6	559.2	740.9		704.033	1287.3	1216.37	632.567	HSP10	YOR020C	Hsp10p
3670.8	2977.4	3156.7	1585.9	1168.1	1111	950.5	1256.6	1418.3	3887.2	4292.4	3119.7		3268.3	1288.33	1208.47	3766.43	TEF2	YBR118W	translation elongation factor EF-1 alpha
667.6	964.5	926.6	1185	1501	1735	1345.4	1214.4	1059.3	652.7	635.6	693.9		852.9	1473.67	1206.37	660.733	ECM15	YBL001C	Ecm15p
441.9	579.8	681.8	909.9	917.9	1154.3	1242.3	1253.4	1116.4	456.6	435	491.4		567.833	994.033	1204.03	461	UMP1	YBR173C	Ump1p
515.9	432.5	639.3	889.2	835.6	996.1	1281.9	1224.4	1105	667	711.9	872.6		529.233	906.967	1203.77	750.5	RPL36A	YMR194W	ribosomal 60S subunit protein L36A
621.4	783.2	654.3	1175	1299.3	1425.2	1314.9	1158.1	1121.4	701.4	655.2	668.5		686.3	1299.83	1198.13	675.033	ATP18	YML081C-A	F1F0 ATP synthase subunit i
479.8	623.7	609.4	1234.8	1275.3	1597	1319.1	1131.8	1126.2	576.1	536.5	610.2		570.967	1369.03	1192.37	574.267	TIM11	YDR322C-A	F1F0 ATP synthase subunit e
694.3	761.1	1100.9	891.4	862.3	806.8	1263	1035.9	1265	875.9	873.3	1117.5		852.1	853.5	1187.97	955.567	SND3	YBR106W	Snd3p
2859.5	1618.6	1322.2	1306.5	1122.4	1321.3	1210.5	1181.5	1157.5	2325.4	2314.8	1824.6		1933.43	1250.07	1183.17	2154.93	RPP2B	YDR382W	ribosomal protein P2B
2868.1	1877.9	1789.5	1506.9	1423.9	1559.6	1053	1275.2	1203.3	1926.5	2097.8	1533.1		2178.5	1496.8	1177.17	1852.47	GPM1	YKL152C	phosphoglycerate mutase GPM1
546.2	619.6	699.5	954.8	1040.9	1171.4	1114.2	1219.9	1178.4	695.4	771.8	816.6		621.767	1055.7	1170.83	761.267	RPL26A	YLR344W	ribosomal 60S subunit protein L26A
407.1	636.8	766.2	1093.6	1129.9	1517.9	1218.7	1180	1075.1	625.6	654.7	769.3		603.367	1247.13	1157.93	683.2	SUI1	YNL244C	translation initiation factor eIF1
721.2	722.6	812.2	1051.4	1037.7	975	1309.2	1071.9	1081.1	766.8	750.2	932.4		752	1021.37	1154.07	816.467	EGD1	YPL037C	Egd1p
505.8	679.8	677.7	959.8	1075	1044.4	1278.9	1074.6	1084.1	496.2	499.8	639.9		621.1	1026.4	1145.87	545.3	YSA1	YBR111C	ADP-ribose diphosphatase
528.3	568.2	465.5	1033	1155.7	1497.8	1270.4	1120.8	1028.6	552.6	569.5	568.1		520.667	1228.83	1139.93	563.4	COX12	YLR038C	cytochrome c oxidase subunit VIb
988.9	965.9	1119.1	1374.9	1286.9	936.2	1171.5	1062.2	1182.9	1316.5	1276.1	1534.4		1024.63	1199.33	1138.87	1375.67	RPL8B	YLL045C	ribosomal 60S subunit protein L8B
6582.8	6109.1	4356.8	1750.1	1731.3	1113.3	930.5	962.9	1412.9	5928.8	6193.9	5380.7		5682.9	1531.57	1102.1	5834.47	TDH1	YJL052W	glyceraldehyde-3-phosphate dehydrogenase (phosphorylating) TDH1
625.5	642.3	476	745	889.3	1043.2	1223.1	1108.8	955.4	467.8	393.2	475.4		581.267	892.5	1095.77	445.467		YBR285W	uncharacterized protein
1439.2	911.7	962.7	971.8	427.5	1638.7	1068.8	1440.3	757.2	258.2	424.9	470.7		1104.53	1012.67	1088.77	384.6		YLR154C-G	uncharacterized protein
623.8	666	609.1	939.7	1059.4	1231.5	1198.4	1138.6	923.9	484.7	493.6	507.8		632.967	1076.87	1086.97	495.367	MPC3	YGR243W	mitochondrial pyruvate carrier
553.1	477.9	408.9	774	753.2	656.1	1005.7	1120	1115.7	699.1	631.6	692.4		479.967	727.767	1080.47	674.367	MRH1	YDR033W	Mrh1p
455	545.4	603.9	895.7	906.7	1243.4	1159.4	1108.7	961.9	438.9	434.8	490.8		534.767	1015.27	1076.67	454.833		YPL225W	uncharacterized protein
702.1	784.1	733.3	734.9	764	806.2	1136.6	1075.5	1001.7	513.4	499.8	545.7		739.833	768.367	1071.27	519.633	HNT1	YDL125C	adenosine 5'-monophosphoramidase
484.1	526.5	424.9	1067.6	1092.6	1427.2	1199.9	1010.5	988.2	522.7	480.7	531.3		478.5	1195.8	1066.2	511.567	ATP17	YDR377W	F1F0 ATP synthase subunit f
3969.4	1992.9	1928	1238.7	1016.4	1101.8	1045.8	1106.1	1020.5	2312.1	2102	1467.2		2630.1	1118.97	1057.47	1960.43	AHP1	YLR109W	thioredoxin peroxidase AHP1
755	936.1	813.4	1185.3	1422.7	1482.1	1147.3	1066.7	955.5	768.1	750.4	751.4		834.833	1363.37	1056.5	756.633	RFS1	YBR052C	flavodoxin-like fold family protein
1030.4	909.2	1079.8	1126.9	1021.3	649.3	1034.6	904.2	1213.2	1396.3	1412	1726.4		1006.47	932.5	1050.67	1511.57	RPL2B	YIL018W	ribosomal 60S subunit protein L2B
650.4	697.6	561.9	1185	1156.9	1401.6	1139.3	1003.6	978.5	636.2	522.3	621.4		636.633	1247.83	1040.47	593.3	COX6	YHR051W	cytochrome c oxidase subunit VI
698.7	795.5	676.9	1079.4	1187.1	1075.3	1107.2	1021.6	985.7	687.3	585.1	624.1		723.7	1113.93	1038.17	632.167	MCR1	YKL150W	cytochrome-b5 reductase
578.1	608.8	669.5	919.2	956.8	1133.9	1074.2	1083.2	941.1	533.1	433.4	619.8		618.8	1003.3	1032.83	528.767		YPR170W-B	uncharacterized protein
963.4	1300.4	1693.4	1710.3	1491.8	2558.6	970	1129.9	996.7	988.2	781.1	1092.1		1319.07	1920.23	1032.2	953.8	HUG1	YML058W-A	Hug1p
690.1	586.9	658	898.7	863.5	741.8	1056.2	999.3	1028.5	876	871.5	1075.9		645	834.667	1028	941.133	RPL16A	YIL133C	ribosomal 60S subunit protein L16A
1362.5	1215.1	1012.7	888.4	1043	858.6	1034.9	1003.9	1044.8	1409.3	1260	1231.5		1196.77	930	1027.87	1300.27	HHT2	YNL031C	histone H3
836.6	894.7	998.9	1087.3	1018	822.8	1118.9	983.8	976.1	942	973.7	1151.2		910.067	976.033	1026.27	1022.3	EGD2	YHR193C	Egd2p
440.1	557.5	556.2	803.4	848.9	1213.1	1097.6	998.9	913.3	414.8	405.6	420.9		517.933	955.133	1003.27	413.767	ARF2	YDL137W	Arf family GTPase ARF2
656.9	840.8	894.5	840.9	818	778.6	1032.4	1013.1	963.6	673.5	717.4	764.6		797.4	812.5	1003.03	718.5	SML1	YML058W	ribonucleotide reductase inhibiting protein SML1
1057.2	1098.9	1398.8	1040	1010.5	678.2	1011.5	955.9	1031.2	1168.2	1077.7	1237.8		1184.97	909.567	999.533	1161.23	HYP2	YEL034W	translation elongation factor eIF-5A
476.4	658.7	526.9	853.2	879.4	963.7	1044.3	1034.2	914.2	389.7	360.8	370.8		554	898.767	997.567	373.767		YJR096W	aldo-keto reductase superfamily protein
552.3	551.4	476.2	1021.4	1070.2	1324.9	1084	1021.7	861.1	630.4	517.4	586		526.633	1138.83	988.933	577.933	COX8	YLR395C	cytochrome c oxidase subunit VIII
1027.3	932.5	998.8	1044.4	941.6	467.7	1059.2	827.9	1022.3	1193.8	1140.7	1356.8		986.2	817.9	969.8	1230.43	RPL12A	YEL054C	ribosomal 60S subunit protein L12A
440.1	491.7	602.9	1017.9	951	1185.7	971	938.8	968.1	633	559.3	688.8		511.567	1051.53	959.3	627.033	TIF11	YMR260C	Tif11p
452.5	482.2	409.8	838.3	948.8	1286.8	1011.5	936.7	928.5	404	329.7	416.8		448.167	1024.63	958.9	383.5	MIN8	YPR010C-A	Min8p
441	538.2	490	1005.6	1016.9	1219.4	1039.8	915.3	906.7	557.6	499.8	488.2		489.733	1080.63	953.933	515.2	ATP14	YLR295C	F1F0 ATP synthase subunit h
615.3	700	563.8	945.9	943.5	801	1010.5	885.3	947	705.1	647.2	708.4		626.367	896.8	947.6	686.9	ATP7	YKL016C	F1F0 ATP synthase subunit d
489	533.8	471.5	741.7	838.3	1047.7	1182.9	882.8	772.2	313.2	243.1	311.2		498.1	875.9	945.967	289.167	ATG8	YBL078C	ubiquitin-like protein ATG8
1003.2	880.3	866	1065.4	975	647.5	1009.9	828.6	998.5	1262.4	1286.7	1551		916.5	895.967	945.667	1366.7	ASC1	YMR116C	guanine nucleotide-binding protein subunit beta
2364.3	1985.6	1477.1	1079.1	1104.8	794.9	953.3	927.5	951.5	1932.6	2111.5	1653		1942.33	992.933	944.1	1899.03	SOD1	YJR104C	superoxide dismutase SOD1
766	871.6	875.3	1178.9	1085.3	1037.7	1008.6	944.1	871.1	828.4	828.8	1031.4		837.633	1100.63	941.267	896.2	FPR1	YNL135C	peptidylprolyl isomerase FPR1
1163.8	937.3	1072.4	1099	932.9	618.5	974.2	824.1	1024.7	1272.1	1223.5	1491		1057.83	883.467	941	1328.87	RPL22A	YLR061W	ribosomal 60S subunit protein L22A
316.7	539.3	668.2	692.8	676.8	798.9	1083	964.4	774.9	499.5	489.3	702.3		508.067	722.833	940.767	563.7	YSY6	YBR162W-A	Ysy6p
543.7	670.5	575.9	751.1	881.1	1026.5	1054.1	915.6	843.2	531.5	508.5	556.2		596.7	886.233	937.633	532.067	SBH2	YER019C-A	Arf family guanine nucleotide exchange factor SBH2
1063.4	1629.7	1243.6	1207.5	1686.9	2212.1	1090	1020.5	674.2	565.2	472.4	526.6		1312.23	1702.17	928.233	521.4	SPG4	YMR107W	Spg4p
487.1	467.5	682.6	747.3	649.4	532.6	901.5	857	1010.1	791.4	773.9	958.9		545.733	643.1	922.867	841.4	RPL21B	YPL079W	ribosomal 60S subunit protein L21B
1239.5	1182.6	1118.2	931.5	809.4	669.5	927.8	882.4	949.8	1672.9	1541.2	1625.7		1180.1	803.467	920	1613.27	UBC4	YBR082C	E2 ubiquitin-conjugating protein UBC4
4746.9	1968.3	2554.6	1649.1	1008.4	1333.3	769	1060.8	918.2	2048.8	2331.4	1451.4		3089.93	1330.27	916	1943.87	TDH3	YGR192C	glyceraldehyde-3-phosphate dehydrogenase (phosphorylating) TDH3
297.5	573.1	754.4	817.4	854.3	1313.5	829.5	997	916.8	349.9	345.3	490.6		541.667	995.067	914.433	395.267	HAC1	YFL031W	transcription factor HAC1
287.3	300.4	465.5	578.9	612.2	665.5	849.1	945.6	937.3	427.6	480.7	633.5		351.067	618.867	910.667	513.933	RPS25B	YLR333C	ribosomal 40S subunit protein S25B
610.8	896.6	762.8	885.7	982	1095.5	1034.2	940.2	749.6	407.7	377.4	400		756.733	987.733	908	395.033		YDR034W-B	uncharacterized protein
766.8	639.5	681.3	696.1	627.7	461.7	879.2	866.6	975.4	777.6	737.5	805.2		695.867	595.167	907.067	773.433	YHB1	YGR234W	flavohemoglobin
687.3	804.4	654.3	1066.5	1242.6	1262	928.6	879.1	905.3	616.9	572.7	581.1		715.333	1190.37	904.333	590.233	YOP1	YPR028W	Yop1p
957.7	798.2	935.8	924.2	874.4	540.6	883.6	834.4	970.7	1233.8	1110.8	1373.7		897.233	779.733	896.233	1239.43	RPL16B	YNL069C	ribosomal 60S subunit protein L16B
2412.7	1810	1561.9	1121	938.2	535.8	808.6	820	1050.8	2612.4	2623.6	2598.5		1928.2	865	893.133	2611.5	RPS5	YJR123W	ribosomal 40S subunit protein S5
611.4	619.9	565.7	441.1	526.1	535.1	999.2	908.7	736.8	457.1	516.3	519.9		599	500.767	881.567	497.767		YBR090C	uncharacterized protein
265.8	481.7	450.7	773	863	1153.3	870.4	912.3	861.2	355.9	378.7	499.3		399.4	929.767	881.3	411.3	RIB5	YBR256C	riboflavin synthase
577.3	761.3	708.7	1119.3	1206.7	1036.3	854.2	943.3	833.8	678.2	661.2	730		682.433	1120.77	877.1	689.8	COX9	YDL067C	cytochrome c oxidase subunit VIIa
344.2	374.4	518	765	687.7	909.4	856.3	866.8	906.5	469.3	487.3	591.3		412.2	787.367	876.533	515.967	YRB1	YDR002W	Ran GTPase-binding protein YRB1
455.5	598.3	562.5	818.7	873.2	1015.9	913.8	867.1	795.2	437.8	367.4	417.1		538.767	902.6	858.7	407.433	YET1	YKL065C	Yet1p
515.4	582.4	504.1	965.5	1049.6	975.3	895.3	791.3	865.1	525.7	533.1	538.9		533.967	996.8	850.567	532.567	ATP16	YDL004W	F1F0 ATP synthase subunit delta
2595.1	1531.1	1525.5	944.9	846.6	1002.8	875	818.8	853.7	1607.5	1659.6	1106.5		1883.9	931.433	849.167	1457.87	CPR1	YDR155C	peptidylprolyl isomerase CPR1
1632.7	1370.1	1264.6	1005.3	880.6	627.8	896.4	773.1	873.3	1679.6	1704.6	1906.2		1422.47	837.9	847.6	1763.47	RPS19B	YNL302C	ribosomal 40S subunit protein S19B
446	436.4	549.6	793.8	745.3	929.1	803.5	878.1	839.1	576.7	568.6	608.2		477.333	822.733	840.233	584.5	GIS2	YNL255C	mRNA-binding translational activator GIS2
434.6	440.1	507.5	763.6	735.6	927.7	985.6	782.5	741.3	368.1	319.7	388		460.733	808.967	836.467	358.6	TRX1	YLR043C	thioredoxin TRX1
228.3	236.2	228.1	334.2	359.4	465.9	813.9	893	774.9	260	226	247		230.867	386.5	827.267	244.333	ICY1	YMR195W	Icy1p
253.6	265.6	201.4	378.7	329	423.9	1144.5	673.2	658.9	132.4	171	190.5		240.2	377.2	825.533	164.633	MXR1	YER042W	peptide-methionine-S-sulfoxide reductase
306.2	368.1	457.7	552.7	612.3	784.8	817.2	755.9	841.6	438.1	432.3	607.4		377.333	649.933	804.9	492.6	NOP10	YHR072W-A	snoRNP complex protein NOP10
1147.2	1333.1	1136.5	1512.5	1576.5	1295.6	749.4	794.9	801.7	1133.6	1046.1	1147.6		1205.6	1461.53	782	1109.1	HSP31	YDR533C	glutathione-independent methylglyoxalase
336.2	432.3	377.2	702.4	766.2	1032.6	779.4	801.6	720.7	389.5	318	390.1		381.9	833.733	767.233	365.867	YNK1	YKL067W	nucleoside diphosphate kinase
885.7	760.9	768.5	893.5	633.7	727.3	915.8	747	637.5	771.3	590.5	799.8		805.033	751.5	766.767	720.533	MFA1	YDR461W	mating pheromone a
293.8	316.8	479.3	573.8	579.6	700.3	755.5	735.1	800	383.8	374.6	496.3		363.3	617.9	763.533	418.233	RPL33B	YOR234C	ribosomal 60S subunit protein L33B
2206.3	1949.5	1989.2	1229.1	1003.8	749	738.6	627.6	923.9	2542.5	2115.4	2438.4		2048.33	993.967	763.367	2365.43	RNR4	YGR180C	ribonucleotide-diphosphate reductase subunit RNR4
465.7	799.2	1258.6	694.9	846.2	651.3	649.2	861.2	770.8	451.5	419.2	746.8		841.167	730.8	760.4	539.167	MNC1	YBR056W-A	Mnc1p
688.8	652.5	702.5	807.5	801.3	460.2	798.3	663.7	808.1	853.3	836.7	1009.1		681.267	689.667	756.7	899.7	RPS0A	YGR214W	ribosomal 40S subunit protein S0A
280.6	393.7	387.8	718.8	704.4	986.2	764.5	756.3	743.7	362.8	481.2	596.3		354.033	803.133	754.833	480.1	RPL31B	YLR406C	ribosomal 60S subunit protein L31B
884.5	824.7	1017.5	871.2	722.7	437.2	774.7	697.8	790.9	1323.6	1207.1	1559.8		908.9	677.033	754.467	1363.5	RPL37A	YLR185W	ribosomal 60S subunit protein L37A
747	794.7	881.1	751.7	710.7	466.4	718.3	655.9	885.2	1081.3	1136	1310.8		807.6	642.933	753.133	1176.03	RPL23A	YBL087C	ribosomal 60S subunit protein L23A
404	412.9	505.4	683.1	659.7	729.6	725.3	770.8	761.9	530.9	478.8	589		440.767	690.8	752.667	532.9	ARF1	YDL192W	Arf family GTPase ARF1
370.8	398.6	352.4	726.5	762.7	787.5	790	757.4	657.3	443.8	458.6	492.9		373.933	758.9	734.9	465.1	COX4	YGL187C	cytochrome c oxidase subunit IV
334.3	458.2	435.7	811.7	942.7	1136.6	733	738.9	730.4	375.1	361	379		409.4	963.667	734.1	371.7	ATP19	YOL077W-A	F1F0 ATP synthase subunit k
341.9	474.1	432.4	721.9	743.4	828.9	784.8	794.4	568.1	390.7	397.3	453.1		416.133	764.733	715.767	413.7	PDX3	YBR035C	pyridoxamine-phosphate oxidase PDX3
304.4	333.1	262.4	556.3	552.7	790.5	784.7	708.5	639.9	333.9	321.3	326		299.967	633.167	711.033	327.067	RIM1	YCR028C-A	Rim1p
185.1	238.6	254.3	464.9	503	576	621.9	740.1	762.7	279.5	333.9	382.5		226	514.633	708.233	331.967	HPT1	YDR399W	hypoxanthine phosphoribosyltransferase
160	235	337.9	540.1	468.4	464.4	642	581.9	883.8	240.3	189.6	324.6		244.3	490.967	702.567	251.5	BIO2	YGR286C	biotin synthase
3261.3	1953	1696.9	865.9	782.6	688.2	553.5	696.9	824.9	2762.9	3075.5	2044.7		2303.73	778.9	691.767	2627.7	PGK1	YCR012W	phosphoglycerate kinase
233.9	276.2	392.4	526	493.8	641.4	633.9	741	688.6	296.8	340.7	472.9		300.833	553.733	687.833	370.133	RPL9B	YNL067W	ribosomal 60S subunit protein L9B
484.3	503.3	463	685.6	772.4	643.4	801.7	601.8	655.3	546.7	479.5	504.4		483.533	700.467	686.267	510.2	INH1	YDL181W	ATPase inhibitor
405.2	453.4	370.8	749.2	746	760.4	678.2	696.9	674.1	466.3	425.7	470.5		409.8	751.867	683.067	454.167	RIP1	YEL024W	ubiquinol--cytochrome-c reductase catalytic subunit RIP1
1371.4	1222.1	918.6	770.4	800.1	539.6	592.8	639.9	806.6	1548.6	1509.1	1337.5		1170.7	703.367	679.767	1465.07	PNC1	YGL037C	nicotinamidase
458.2	556	543.8	715.3	784.4	771.7	685.3	625.1	705.5	437.4	427.2	486.3		519.333	757.133	671.967	450.3		YLR257W	uncharacterized protein
253.1	278.7	362.3	478.3	513.1	591.9	682.2	656.1	662.5	364.3	389.8	432.6		298.033	527.767	666.933	395.567	CDC33	YOL139C	translation initiation factor eIF4E
2596.5	786.9	918.8	754.6	583.5	730.9	542.2	850.5	597.5	690.4	640.1	574.8		1434.07	689.667	663.4	635.1	CCW12	YLR110C	Ccw12p
417.6	451.5	371.4	534.8	624.6	706.2	676.8	671.9	622.5	418.2	369.7	373.8		413.5	621.867	657.067	387.233	COA2	YPL189C-A	Coa2p
315.7	428.1	404.6	797.5	832.8	871.5	623.4	680.9	664.8	389	380.2	439.5		382.8	833.933	656.367	402.9	ATP4	YPL078C	F1F0 ATP synthase subunit 4
533.1	493.7	731.6	634	555.1	345.2	729	553.6	685.8	787.7	784.8	1083.6		586.133	511.433	656.133	885.367	RPS19A	YOL121C	ribosomal 40S subunit protein S19A
2036.4	1575.2	1283.8	900.9	813.4	437.8	638.1	609.2	715.8	1962.9	1823	1823.3		1631.8	717.367	654.367	1869.73	RPP2A	YOL039W	ribosomal protein P2A
204	281.5	329.6	404.9	470.9	654.7	669	737.9	554.2	163.4	155.5	167		271.7	510.167	653.7	161.967	GPG1	YGL121C	Gpg1p
906.1	1163.1	829.8	1053.8	1137.5	1100.6	706.6	623.2	619.4	502.9	399.7	356.6		966.333	1097.3	649.733	419.733	FMP16	YDR070C	Fmp16p
270.4	320.8	290.6	525	565	754.6	729.5	655.2	551.5	259.4	224.9	258.9		293.933	614.867	645.4	247.733	RPN8	YOR261C	proteasome regulatory particle lid subunit RPN8
409.4	439.6	346.7	587.7	587.9	490.5	718.5	590.3	610	310.4	296.1	280		398.567	555.367	639.6	295.5	GCY1	YOR120W	glycerol 2-dehydrogenase (NADP(+)) GCY1
277.6	365	431.1	634.5	587.5	699.8	651.7	612.6	642.6	419.3	401.5	470.4		357.9	640.6	635.633	430.4	VMA7	YGR020C	H(+)-transporting V1 sector ATPase subunit F
370.4	427.6	335.1	645.9	723.1	964.1	686.1	673.7	540.6	292.3	277.5	281.2		377.7	777.7	633.467	283.667	AIM41	YOR215C	Aim41p
272.9	293.6	299.9	461.4	515.6	609.8	649.7	619.4	620.7	290.7	235.1	352.8		288.8	528.933	629.933	292.867	LSM2	YBL026W	Sm-like protein LSM2
587.9	676.9	564.6	687.6	753.4	704.1	706.9	606.1	571.7	418.3	365.4	383.1		609.8	715.033	628.233	388.933		YMR090W	uncharacterized protein
383.9	462.6	497.4	562.4	579.7	560.4	639.4	603	641.5	431.8	421.2	455		447.967	567.5	627.967	436	YRA1	YDR381W	RNA-binding protein YRA1
281.8	310.6	390.9	544.6	556	613.9	647.2	591.4	639.8	362.3	409	466.5		327.767	571.5	626.133	412.6	SUI3	YPL237W	translation initiation factor eIF2 subunit beta
400.2	367.1	361.8	560.9	535.7	565.6	612.8	619.6	640.4	472.3	429.7	490		376.367	554.067	624.267	464	NTF2	YER009W	Ran GTPase-binding protein NTF2
306.4	351.4	434.4	414.3	461.5	551.9	648.3	638.5	574.9	370.8	306.9	360.9		364.067	475.9	620.567	346.2	ERG28	YER044C	Erg28p
232	283.1	358.6	349.8	352.2	403.8	597.1	585.1	677.5	416.7	418	542.7		291.233	368.6	619.9	459.133	RPS27A	YKL156W	ribosomal 40S subunit protein S27A
396.6	295.1	356.2	598.9	553.6	714.3	761.8	557.3	525.9	424.4	360.6	508.1		349.3	622.267	615	431.033	RPS22B	YLR367W	ribosomal 40S subunit protein S22B
180.2	265.9	169.3	812.2	1040.5	864	629.1	487.2	698.7	179.3	158.2	215.1		205.133	905.567	605	184.2	ZPS1	YOL154W	Zps1p
1828.3	1159.7	1275.9	809.3	633.4	796.6	518.8	669.5	598.6	1125	1261	910.4		1421.3	746.433	595.633	1098.8	ENO1	YGR254W	phosphopyruvate hydratase ENO1
1056.9	1271.1	1396	705.4	695.6	372.8	507.9	541.3	735	1402.6	1471.8	1505.3		1241.33	591.267	594.733	1459.9	PGI1	YBR196C	glucose-6-phosphate isomerase
412.7	593.6	557.8	708.9	827.3	936.3	706.1	539.4	537.9	244.9	190.5	304		521.367	824.167	594.467	246.467	PAI3	YMR174C	Pai3p
327.9	408.6	323	520.9	588.6	635.4	584.6	629.9	565.2	327.6	317.1	304.6		353.167	581.633	593.233	316.433	SEC17	YBL050W	Sec17p
332.1	356	308.5	496.4	539.2	591.6	607.4	630.8	541.1	283.9	262.6	279		332.2	542.4	593.1	275.167	ABF2	YMR072W	DNA-binding protein ABF2
584.9	568.1	621.1	644.5	632.8	363	614.2	525	630.1	677.6	700.4	877.3		591.367	546.767	589.767	751.767	RPL17B	YJL177W	ribosomal 60S subunit protein L17B
1967.3	812.6	805.2	554.2	426.8	528.5	534.8	639.4	575.3	1319.7	1408.2	960.4		1195.03	503.167	583.167	1229.43	RPL43A	YPR043W	ribosomal 60S subunit protein L43A
401.9	466.8	470.7	581.1	598.9	473.2	599.8	585.8	552.1	349.5	318.9	386.6		446.467	551.067	579.233	351.667	ARC19	YKL013C	Arc19p
429	404.3	287.5	535.6	547.8	572.4	595.2	602.3	536.9	404.5	358.8	373.9		373.6	551.933	578.133	379.067	CHO1	YER026C	CDP-diacylglycerol-serine O-phosphatidyltransferase
2026.5	1118.7	968.8	625.2	453.8	382.3	580	537.5	613.8	1738.7	1833.7	1420.4		1371.33	487.1	577.1	1664.27	RPS15	YOL040C	ribosomal 40S subunit protein S15
261.3	310.1	339.2	461.4	512.9	804	517	625.2	583.5	218.7	180.7	235.1		303.533	592.767	575.233	211.5		YBR137W	uncharacterized protein
302.8	335.7	280.5	474.8	506.9	589.1	636.2	590.6	497.3	222.4	212.9	203		306.333	523.6	574.7	212.767	GPX1	YKL026C	glutathione peroxidase GPX1
391.7	514.7	560.7	576.5	570.5	352.1	624.2	511.4	586.8	457.9	429.1	558.9		489.033	499.7	574.133	481.967	PRE7	YBL041W	proteasome core particle subunit beta 6
328.1	427.4	372.1	505.3	588.9	695	590	564.8	556.6	373.6	419.2	416		375.867	596.4	570.467	402.933	TOM6	YOR045W	Tom6p
1081.5	904.2	943.6	705.7	582.9	303.6	614.5	461.4	618.2	1216.4	1189.9	1365.3		976.433	530.733	564.7	1257.2	RPL13B	YMR142C	ribosomal 60S subunit protein L13B
249.5	299.4	278.9	492.6	530.8	634.7	536.4	597	559.6	284.9	276.3	311.9		275.933	552.7	564.333	291.033	GLC7	YER133W	type 1 serine/threonine-protein phosphatase catalytic subunit GLC7
271.6	353.9	333.9	533.5	609.4	803.9	591	539.2	557.9	321.1	309.8	350.4		319.8	648.933	562.7	327.1	MDM35	YKL053C-A	Mdm35p
295.3	310.8	270.4	484.1	497.8	616.5	579.5	560.9	539.2	298.1	278.2	315.7		292.167	532.8	559.867	297.333	PAA1	YDR071C	polyamine acetyltransferase
245.5	320.6	398.7	486.9	515	649.1	601.3	559.1	513.1	307.3	250.7	323.5		321.6	550.333	557.833	293.833	SEM1	YDR363W-A	proteasome regulatory particle lid subunit SEM1
236.7	296.2	295.1	491.7	516.1	691.3	705.8	532.4	432.4	230.9	207.1	198.5		276	566.367	556.867	212.167	MCO10	YOR020W-A	Mco10p
2496.6	2135.2	1142.3	835.3	929.3	453.9	552.4	508.4	602.4	1644.1	1486.6	1113.6		1924.7	739.5	554.4	1414.77	RTN2	YDL204W	Rtn2p
319.2	506.7	243.5	603.6	740.2	969	598.8	614.8	444.8	146.3	108.8	99		356.467	770.933	552.8	118.033	SPG1	YGR236C	Spg1p
728.5	531	622.1	367.8	278.8	155.9	703.1	416.1	535.8	501.7	735.5	707.4		627.2	267.5	551.667	648.2	MET17	YLR303W	bifunctional cysteine synthase/O-acetylhomoserine aminocarboxypropyltransferase MET17
340.4	396.8	470.5	564.2	540	397.2	601.2	567.8	481.6	356.1	338.4	419.6		402.567	500.467	550.2	371.367	SBH1	YER087C-B	Arf family guanine nucleotide exchange factor SBH1
245.5	281.5	294.4	321.2	370.9	421.6	529	628.4	482.6	281.2	269.6	345.3		273.8	371.233	546.667	298.7	SNC2	YOR327C	SNAP receptor SNC2
378.9	315.6	302.4	339.6	369.7	249.8	475.1	522.2	635.7	632.3	551.1	660		332.3	319.7	544.333	614.467	HTB2	YBL002W	histone H2B
316	274.2	398.8	434.5	397.7	394.6	607.6	509.4	513.5	364.7	327.7	416.8		329.667	408.933	543.5	369.733	RPS14B	YJL191W	ribosomal 40S subunit protein S14B
499.5	566.8	893.3	428.5	615.6	369.2	464.2	553	612.2	521	657	682.9		653.2	471.1	543.133	620.3	OLE1	YGL055W	stearoyl-CoA 9-desaturase
276.5	342.6	494.1	636.7	583.6	809.6	653.5	576.4	398.5	339.8	299.4	416.7		371.067	676.633	542.8	351.967	TSC3	YBR058C-A	Tsc3p
334.4	359.3	264.7	495.7	485.6	462	586.3	534.3	507.5	229.4	226.3	194.2		319.467	481.1	542.7	216.633	MHO1	YJR008W	Mho1p
444.4	498.6	420.9	547.7	573.1	471.8	577.6	523.1	526.4	397.2	318	383.4		454.633	530.867	542.367	366.2	YET3	YDL072C	Yet3p
412	848	1065	718.3	467.9	546.9	481.8	610.3	520.5	543.9	407.9	577		775	577.7	537.533	509.6	PDC1	YLR044C	indolepyruvate decarboxylase 1
1628.2	1337.3	1335.8	700.1	525.1	496.3	431.6	525.9	641	1693.3	1945.7	1425.3		1433.77	573.833	532.833	1688.1	TEF1	YPR080W	translation elongation factor EF-1 alpha
393.4	507.2	580.8	606.5	597	442.7	542.4	501.1	551.7	446	428.5	551.2		493.8	548.733	531.733	475.233	YPT1	YFL038C	Rab family GTPase YPT1
582.7	597.2	442.9	551.1	611.8	507.5	533.6	529.2	532.3	420.7	420.6	400.2		540.933	556.8	531.7	413.833	SDH8	YBR269C	Sdh8p
425	439.6	324.2	639.9	642.4	650.5	545.6	498.6	550.2	384.3	342.6	344.3		396.267	644.267	531.467	357.067	SDH3	YKL141W	succinate dehydrogenase cytochrome b subunit SDH3
2167.5	1263.1	690	565.6	532.9	495.7	519.3	590.9	483.3	1349.8	1242.7	686.6		1373.53	531.4	531.167	1093.03	RTC3	YHR087W	Rtc3p
971.4	1238.8	1323.3	748.8	675	286	478.9	479.7	615.6	1131.6	1066	1206.1		1177.83	569.933	524.733	1134.57	BGL2	YGR282C	glucan 1%2C3-beta-glucosidase
625.7	455.5	456.6	446.3	371.7	414.6	484.7	500.1	579.3	810.6	766.5	868.7		512.6	410.867	521.367	815.267	RPS16B	YDL083C	ribosomal 40S subunit protein S16B
220.5	258.7	267.9	430.5	452.1	585.8	496.3	584.2	482.4	240.7	214.6	255.3		249.033	489.467	520.967	236.867	RPN5	YDL147W	proteasome regulatory particle lid subunit RPN5
2936.6	1496.8	1197.2	690.4	643.1	587.5	492.2	465.4	602.6	2372.8	2417	1433.2		1876.87	640.333	520.067	2074.33	CCW22	YDR134C
421.2	503.2	527.8	551.9	511.3	412.5	559.8	459.4	518.8	417.3	407.4	467.2		484.067	491.9	512.667	430.633		YMR226C	oxidoreductase
761.1	830.3	640.9	611.9	644.8	320.7	609.2	474	431.1	557.7	567.2	535.1		744.1	525.8	504.767	553.333	MRP8	YKL142W	Mrp8p
695.3	753.4	708.1	589.1	535.8	373.5	478.4	472.5	550.2	857.7	783.9	894.6		718.933	499.467	500.367	845.4	QCR6	YFR033C	ubiquinol--cytochrome-c reductase subunit 6
3371.5	2311.6	1016.1	504.7	437	538.2	405.8	505.3	588.3	3051.8	3198.9	1750.5		2233.07	493.3	499.8	2667.07	HXK1	YFR053C	hexokinase 1
235.6	269.8	278.5	420.9	412	557.7	512.7	483.9	501.2	244.8	234.4	251.1		261.3	463.533	499.267	243.433	VOA1	YGR106C	Voa1p
303.8	393.7	388.2	521.3	541.8	573.7	579.2	500.9	415.1	273.6	276.7	321.2		361.9	545.6	498.4	290.5	SKP1	YDR328C	SCF ubiquitin ligase subunit SKP1
301.5	301.7	390.9	400.7	417.7	401.5	454.2	475.7	561.7	377.8	501.8	555.7		331.367	406.633	497.2	478.433	SUP45	YBR143C	translation termination factor eRF1
233.7	257.7	334.8	409.9	412.1	411.9	586.8	442.6	442.3	229.3	204.8	229.6		275.4	411.3	490.567	221.233	EMC10	YDR056C	Emc10p
216.9	207	244.2	366.6	366.5	424.2	505.7	470.2	486.5	230	194.7	277.9		222.7	385.767	487.467	234.2	OST4	YDL232W	olichyl-diphosphooligosaccharide--protein glycotransferase OST4
289.9	377.3	339.2	473.9	463.2	418.4	496	502.3	458.9	288.4	271.8	296.7		335.467	451.833	485.733	285.633	ARC15	YIL062C	Arc15p
465.2	428.6	577.4	526.4	474.3	327.6	447	484.2	522	740.1	689.5	870.2		490.4	442.767	484.4	766.6	FSH1	YHR049W	putative serine hydrolase
697.8	650.7	577.7	517.8	566.6	495.8	480	467.8	503.3	741.9	723.3	622.8		642.067	526.733	483.7	696	GPH1	YPR160W	glycogen phosphorylase
158.5	225.7	178.2	444.4	434	588	558.2	470.9	422	162.5	106.1	126.9		187.467	488.8	483.7	131.833	URA10	YMR271C	orotate phosphoribosyltransferase URA10
241.6	240.1	226.6	527.8	511.2	613.9	552.3	439.5	458	249.9	247.3	269.5		236.1	550.967	483.267	255.567	ATP20	YPR020W	F1F0 ATP synthase subunit g
209.4	277.6	246.5	430.8	437.7	550.4	520.8	487.2	440.4	210.9	231	254.8		244.5	472.967	482.8	232.233	ELF1	YKL160W	Elf1p
259.2	314.1	256.2	398.1	446.1	595.5	503.7	532	408.3	206.8	186.9	199		276.5	479.9	481.333	197.567	UBC7	YMR022W	E2 ubiquitin-conjugating protein UBC7
160.9	193.7	220.3	262.9	246.7	260.9	481	469.7	470.6	180	178.4	200.1		191.633	256.833	473.767	186.167	YIP3	YNL044W	Yip3p
283.4	253.1	307.1	388.7	373.9	423.8	467.4	456	487.8	314.8	331.6	385		281.2	395.467	470.4	343.8	SEC53	YFL045C	phosphomannomutase SEC53
1006.8	699.3	681.1	492.6	438	325.1	424.6	452.8	533.7	1203.9	1244.4	1174.2		795.733	418.567	470.367	1207.5	RPL18A	YOL120C	ribosomal 60S subunit protein L18A
215.8	284.1	300.2	475.6	488.6	713.5	510.3	455.5	440.1	220.9	216.1	218.8		266.7	559.233	468.633	218.6	CMC2	YBL059C-A	Cmc2p
248.6	335.8	397.5	424.3	422.5	388.3	513.1	439.4	445.3	272.9	250.6	322.2		327.3	411.7	465.933	281.9	PUP3	YER094C	proteasome core particle subunit beta 3
164.7	223.8	259.9	375.8	362.9	455	461.7	474.8	461	205.1	177.6	200.4		216.133	397.9	465.833	194.367	PRE1	YER012W	proteasome core particle subunit beta 4
348.8	523.6	782.1	577.8	452.3	399.3	413.9	480.9	455.2	409	317.6	394.5		551.5	476.467	450	373.7	INO1	YJL153C	inositol-3-phosphate synthase INO1
4759.8	1061.3	1306.9	591.7	479	552	349.9	445.7	554.2	1522.3	1598.1	709.7		2376	540.9	449.933	1276.7	TIP1	YBR067C	putative lipase
152.3	182.4	124.8	357.5	384.6	525.6	458.6	436	446.4	119.5	110.7	126.9		153.167	422.567	447	119.033	RTC2	YBR147W	cationic amino acid transporter
968.6	884.7	913.3	402.8	386.4	255.1	388.9	413.1	533.2	997.1	1170.9	1147.3		922.2	348.1	445.067	1105.1	PSA1	YDL055C	mannose-1-phosphate guanylyltransferase
231.2	305	294.9	483.6	609.4	763.4	494.8	493.5	345.6	181.2	210.3	262.1		277.033	618.8	444.633	217.867	MOH1	YBL049W	Moh1p
232	279.2	349.2	435.3	441.9	562	455.9	498	379.5	275.4	282.4	331.6		286.8	479.733	444.467	296.467	TIM9	YEL020W-A	protein transporter TIM9
148.5	187.6	198.9	286.4	333.3	512.3	535.3	395.1	401.9	149.4	151	172.8		178.333	377.333	444.1	157.733	SUS1	YBR111W-A	Sus1p
385	460.8	390.3	450.4	537.1	448.5	410.6	448.8	469.1	424.4	424.9	435.3		412.033	478.667	442.833	428.2	YPC1	YBR183W	phytoceramidase
514.6	586.7	510.7	487	522.2	381.8	458.4	432.3	437.6	505.1	453.3	506.4		537.333	463.667	442.767	488.267	SBA1	YKL117W	Hsp90 cochaperone SBA1
761.7	665.3	644	470.3	462.3	293.8	473.4	342	512.6	900.1	928.3	992.8		690.333	408.8	442.667	940.4	RPL2A	YFR031C-A	ribosomal 60S subunit protein L2A
190.4	240.2	245.6	360.4	405.3	482.5	482.3	445.1	398.8	210.9	168	229.7		225.4	416.067	442.067	202.867	PRE9	YGR135W	proteasome core particle subunit alpha 3
177.9	176.6	191.6	346.9	284.1	510.8	475.1	356.1	490.1	194	186.3	213		182.033	380.6	440.433	197.767	OLI1	Q0130	F0 ATP synthase subunit c
257.9	312.9	329.9	453.3	516.7	519.9	523.9	415	377.5	216	214.3	251.5		300.233	496.633	438.8	227.267	RCF3	YBR255C-A	Rcf3p
241.5	270	251.6	347.1	413.2	575.7	527.4	405.9	383.1	255.4	248.7	254.7		254.367	445.333	438.8	252.933	COX17	YLL009C	copper metallochaperone COX17
226.8	295.9	236.9	365.6	448.9	523.7	477.1	394.8	442.7	262.1	286.5	243.3		253.2	446.067	438.2	263.967	MRPL37	YBR268W	mitochondrial 54S ribosomal protein YmL37
222.8	259.9	298.7	423.3	457.6	486.8	464.6	427.5	422.4	217.8	231.7	278.6		260.467	455.9	438.167	242.7	PIS1	YPR113W	CDP-diacylglycerol--inositol 3-phosphatidyltransferase
206.4	235.8	236.2	443	448.4	632.8	461.1	452.3	399.2	222.1	202.4	222		226.133	508.067	437.533	215.5	GRX7	YBR014C	glutathione-disulfide reductase GRX7
797.4	752.5	662.1	568.7	580.7	350.9	432.7	405	473.8	898.4	827	753.7		737.333	500.1	437.167	826.367	HSP42	YDR171W	heat shock protein HSP42
3312.3	1544.6	697.5	336.3	412.4	347.4	360.9	506.2	444.1	2179	2308.9	1240		1851.47	365.367	437.067	1909.3	SPI1	YER150W	Spi1p
203.1	220.5	317.7	328	392.4	462.7	443.3	411.4	453.7	185.7	204.1	243.1		247.1	394.367	436.133	210.967	MIX23	YBL107C	Mix23p
303.5	313.4	322.3	418.4	408.8	346.5	467.8	427.8	404.9	309.8	312.4	342.6		313.067	391.233	433.5	321.6	SAR1	YPL218W	Arf family GTPase SAR1
230	277.3	294	414.4	477.6	659.6	541.9	444	312.8	223.1	232.7	238.1		267.1	517.2	432.9	231.3	CHZ1	YER030W	Chz1p
131	175.3	211.7	281.5	283.8	381	387.1	475.1	435.6	216.8	224.5	268.5		172.667	315.433	432.6	236.6	RPB5	YBR154C	DNA-directed RNA polymerase core subunit RPB5
168.9	231.6	192.8	312.4	348.5	524.1	491.1	463.6	339.5	160.8	164.7	172.3		197.767	395	431.4	165.933	UBC8	YEL012W	E2 ubiquitin-conjugating protein UBC8
143	173.2	228.6	293.9	264.2	421.6	442.5	428.3	421.7	133.1	133.7	139.8		181.6	326.567	430.833	135.533	FPR2	YDR519W	peptidylprolyl isomerase family protein FPR2
196.4	265.1	234.3	375.6	342.4	435.1	472	449.7	367.2	182.5	166.2	168.9		231.933	384.367	429.633	172.533	ISD11	YER048W-A	Isd11p
191.5	220.9	239.5	367.9	359.2	459.5	555.4	379.4	352.9	184	166.1	223.9		217.3	395.533	429.233	191.333	SDD2	YMR074C	Sdd2p
465.5	485.9	475	546.8	538.9	366.8	414.2	384.9	483	493.7	458.1	528		475.467	484.167	427.367	493.267	RHO1	YPR165W	Rho family GTPase RHO1
200.1	210	233.7	407.9	408.3	500.5	452.7	398.2	429.9	181.5	180.1	207.4		214.6	438.9	426.933	189.667	UBC1	YDR177W	E2 ubiquitin-conjugating protein UBC1
1556.5	1130.9	946	542.4	441.1	433.9	352.9	444.6	480.3	1582.3	1499.9	1358.5		1211.13	472.467	425.933	1480.23	RPP1B	YDL130W	ribosomal protein P1B
163.9	225.2	226.3	340.8	374.3	506.9	485.2	443.4	345.6	153.5	154.1	184.7		205.133	407.333	424.733	164.1	ATX1	YNL259C	copper metallochaperone ATX1
205.6	213	244.1	341.2	341.6	398.2	420.8	440	412.9	219.9	214	255.1		220.9	360.333	424.567	229.667	PYP1	YNL010W	putative phosphoric monoester hydrolase
240.2	274.7	232.2	449.1	481	496.6	537	404.9	327.4	194.2	197.5	197		249.033	475.567	423.1	196.233	YMR31	YFR049W	mitochondrial 37S ribosomal protein YMR31
218.1	255.9	272.8	409.7	416.9	486.6	452.9	438.8	377.3	245.5	209.5	277		248.933	437.733	423	244	EMP24	YGL200C	Emp24p
186	248.1	224.3	358.7	465.4	556.4	433.9	454.9	378.5	264	228.3	258.2		219.467	460.167	422.433	250.167	TOM7	YNL070W	Tom7p
211.1	243.5	220.7	331.5	369	445.2	428.1	410.4	426.9	234	211.1	262.1		225.1	381.9	421.8	235.733	ERV14	YGL054C	cornichon family protein
226.9	223.8	237.6	370.9	415.7	473.2	382.1	432.8	449.9	274.8	242.7	300.2		229.433	419.933	421.6	272.567	MGE1	YOR232W	Mge1p
1371.9	1066.9	1020.7	543.3	376.9	221.1	411	354.8	494.5	1443.8	1408.7	1460.9		1153.17	380.433	420.1	1437.8	RPL17A	YKL180W	ribosomal 60S subunit protein L17A
271.8	291.5	254	460.4	500.7	553.6	454.8	411.6	384.9	241.3	205.8	219.2		272.433	504.9	417.1	222.1	AYR1	YIL124W	acylglycerone-phosphate reductase
218.7	238.2	274.6	385.4	426.8	502.8	470.1	392.4	386.4	223.7	242.6	251.9		243.833	438.333	416.3	239.4	MRPL39	YML009C	mitochondrial 54S ribosomal protein YmL39
783.8	826.5	555.1	518.8	575.1	432.3	452.2	420	376.5	614.8	630.8	621.8		721.8	508.733	416.233	622.467	TMA17	YDL110C	Tma17p
221.2	224	265.7	404.2	374.3	449.5	388.5	424.3	434.9	270.1	279.9	308.9		236.967	409.333	415.9	286.3	SES1	YDR023W	serine--tRNA ligase SES1
271.3	287.5	263.9	451	496	643.3	466.8	448.1	328.5	198.1	178.2	172.3		274.233	530.1	414.467	182.867		YLR297W	uncharacterized protein
368.1	480.4	380.3	486.9	585.3	586.3	399.2	420	422.2	250.7	222.6	231.7		409.6	552.833	413.8	235	NQM1	YGR043C	sedoheptulose-7-phosphate:D-glyceraldehyde-3-phosphate transaldolase NQM1
222.9	286	330.5	429.7	416.7	438.8	414	414.2	411.7	244.2	229.2	283.6		279.8	428.4	413.3	252.333	COS6	YGR295C	Cos6p
55.7	58	77.3	291.4	130.5	244.6	507.6	375.4	348.3	60.1	64.2	76.7		63.6667	222.167	410.433	67	LYS9	YNR050C	saccharopine dehydrogenase (NADP+%2C L-glutamate-forming)
157.1	222.3	216.9	298.8	331.1	450.5	424.7	455	342.6	173.9	193.1	191.2		198.767	360.133	407.433	186.067	AHC2	YCR082W	Ahc2p
162.6	226.7	210.4	331.3	359.4	428.1	452.1	397	373.2	161.2	149.9	183.6		199.9	372.933	407.433	164.9	RPN13	YLR421C	proteasome regulatory particle lid subunit RPN13
524.6	541.9	529	592.7	538.4	390.6	354	400.4	467.2	704.7	634.6	803.9		531.833	507.233	407.2	714.4	CYC1	YJR048W	cytochrome c isoform 1
245.6	244.4	268.5	353	338.9	329.9	408.8	410.7	394.8	244.4	228.6	277.9		252.833	340.6	404.767	250.3	RVS161	YCR009C	amphiphysin-like protein RVS161
151.3	247.2	203.5	325	401.5	582.8	438.8	432.9	340.1	152.6	154.6	157.9		200.667	436.433	403.933	155.033	DAD4	YDR320C-A	Dad4p
530.3	739.8	594.3	542.8	554.6	506.5	432.8	450.3	326.1	473.2	428.2	471.9		621.467	534.633	403.067	457.767	COQ21	YBR230W-A	Coq21p
135.6	158	268.2	299.5	259.1	215	382.3	435.1	390.2	246.5	219.8	275.9		187.267	257.867	402.533	247.4	BTN2	YGR142W	Btn2p
798.2	1113.7	1626.9	854.7	439	487.5	290.9	519.1	389.6	581.9	435	588.3		1179.6	593.733	399.867	535.067	SED1	YDR077W	Sed1p
164.3	206.4	251.4	332.5	312.8	396.5	453.7	410.9	334.7	167.5	194.7	195.1		207.367	347.267	399.767	185.767	YKT6	YKL196C	palmitoyltransferase YKT6
180.7	293.7	317.7	465.8	525.6	678.5	438	417.8	343.4	215.3	213.2	227.7		264.033	556.633	399.733	218.733	MIC12	YBR262C	Mic12p
190	245.8	259.2	388.5	366.7	473.9	430	398.4	358.5	201.2	251.5	217		231.667	409.7	395.633	223.233	MRPL36	YBR122C	mitochondrial 54S ribosomal protein YmL36
207.7	289.3	303.9	400.2	457.6	454.5	405.8	378.3	402.3	204.2	213.4	239.4		266.967	437.433	395.467	219	SFT2	YBL102W	Sft2p
264.8	301.3	443.6	505.2	574.6	273.4	617.3	229.7	338.5	429.1	436.1	460.9		336.567	451.067	395.167	442.033	RPL14B	YHL001W	ribosomal 60S subunit protein L14B
165	227.5	204.2	319.2	362.8	432.6	463.8	352.9	367.6	164	141.9	174.7		198.9	371.533	394.767	160.2		YBR062C	uncharacterized protein
1069.5	821.9	826	497.5	411.7	226.3	343.8	365.8	467.8	1099.9	1047.1	1186.8		905.8	378.5	392.467	1111.27	RPL6A	YML073C	ribosomal 60S subunit protein L6A
391.6	442.9	379.7	524.6	605.1	545.6	415.5	360.3	396.7	366.6	331.3	340.6		404.733	558.433	390.833	346.167	GLO1	YML004C	lactoylglutathione lyase GLO1
148.8	167.4	248	281.3	248.2	311.6	425	367.6	377.7	182.3	194.4	267.8		188.067	280.367	390.1	214.833	RPB10	YOR210W	DNA-directed RNA polymerase core subunit RPB10
145.2	186.9	208.8	323.5	364.7	511	386	420.2	356.7	156.5	156.4	175.2		180.3	399.733	387.633	162.7	RET3	YPL010W	coatomer subunit zeta
144.5	171.5	206.1	305.3	276.2	407	489.1	343.3	327.2	162.3	135.2	149.3		174.033	329.5	386.533	148.933	TPM2	YIL138C	tropomyosin TPM2
282.6	482.1	657.5	306.3	281.4	272.1	317.6	429.6	412	517.9	519.7	588.4		474.067	286.6	386.4	542	HXT3	YDR345C	hexose transporter HXT3
56.9	35	213.1	151.4	21.9	613.7	313.1	533.1	311.3	27.1	146.7	63.2		101.667	262.333	385.833	79	RRT15	YLR162W-A	Rrt15p
176.8	221.1	202.8	354	359.5	445.6	400.4	412.9	342.5	186.6	194	209.4		200.233	386.367	385.267	196.667	SEC4	YFL005W	Rab family GTPase SEC4
223.9	268	191.7	329.9	405.2	496.7	401.3	391.8	354.9	201.1	188.5	207.8		227.867	410.6	382.667	199.133	CBP6	YBR120C	Cbp6p
197.3	269.1	343	237.8	265	369.6	356	419.7	368.9	229.4	245.5	294.6		269.8	290.8	381.533	256.5	BUR6	YER159C	negative cofactor 2 transcription regulator complex subunit BUR6
652.9	699.9	573.9	773.2	784.9	535.9	349.7	344.7	442.8	1285.6	1300.7	1386.3		642.233	698	379.067	1324.2	URA3	YEL021W	orotidine-5'-phosphate decarboxylase
154.1	183.4	155.8	330.5	311.4	371.4	383.5	379	371.9	124.3	122.4	136.2		164.433	337.767	378.133	127.633		YDR391C	uncharacterized protein
279.4	339	365	475.2	501.5	384.9	361.2	394	378.1	407.4	394.8	453.8		327.8	453.867	377.767	418.667	COX5A	YNL052W	cytochrome c oxidase subunit Va
1607.4	1045.5	1019.1	423.8	274.3	311.4	282	379.6	465.2	1643.3	1669.6	1179.1		1224	336.5	375.6	1497.33	TDH2	YJR009C	glyceraldehyde-3-phosphate dehydrogenase (phosphorylating) TDH2
248.1	307.9	294.9	345.8	375.8	376.7	392.3	375.7	358.6	292.4	277	284.7		283.633	366.1	375.533	284.7	TOM22	YNL131W	Tom22p
617.6	655	673	483.3	446.9	189.3	315.8	338.4	465.1	760.2	787.7	889.4		648.533	373.167	373.1	812.433	OLA1	YBR025C	Obg-like ATPase
79.4	73.3	83.4	131.3	95	86.7	653	196.5	268.7	63.3	75.2	99.3		78.7	104.333	372.733	79.2667		YKL068W-A	uncharacterized protein
622.7	570.5	526.8	410.1	385.5	229.3	340.1	345.1	430.7	755.7	816.8	837.1		573.333	341.633	371.967	803.2	TIF2	YJL138C	translation initiation factor eIF4A
462.7	401.9	392.4	405.3	360.5	375	393.4	359.4	357.8	425.4	404.3	380.9		419	380.267	370.2	403.533	COF1	YLL050C	cofilin
142.4	165.1	195.8	251.7	265.7	366.5	409.8	386.4	313	155.7	138.4	170.1		167.767	294.633	369.733	154.733	LSM7	YNL147W	Sm-like protein LSM7
179.7	244.7	241.6	269.7	332.3	469.3	403.8	368.8	334.9	149	173.8	223.9		222	357.1	369.167	182.233	YOS1	YER074W-A	Yos1p
163.6	236.5	237.5	338.9	394.3	579.5	365.6	371.2	366.8	186.3	213.8	195		212.533	437.567	367.867	198.367	MRP21	YBL090W	mitochondrial 37S ribosomal protein MRP21
192.9	209.6	217.1	351.8	409.7	420.3	386.4	373.3	333.8	207.5	198	241.4		206.533	393.933	364.5	215.633	UIP4	YPL186C	Uip4p
395	396.6	349.4	421.4	465.3	342.4	353.7	335.3	396	336.9	324.5	339.1		380.333	409.7	361.667	333.5	PTC3	YBL056W	type 2C protein phosphatase PTC3
187.4	240.6	311.4	318.8	329.8	298.6	413	331.1	340.2	216.1	203.5	257.7		246.467	315.733	361.433	225.767	PRE10	YOR362C	proteasome core particle subunit alpha 7
234.4	346.6	283.8	353	399.1	416.6	377.4	343.3	342.3	248.6	227.9	244.9		288.267	389.567	354.333	240.467	NNR1	YNL200C	NADHX epimerase
282.4	322.6	279	316	362.6	400.8	369.4	362.9	328.2	267.2	248.7	232.3		294.667	359.8	353.5	249.4	GLC8	YMR311C	Glc8p
87.3	135.3	226.2	248.3	230.4	383.2	387.7	340.5	327.5	122.7	132	200.2		149.6	287.3	351.9	151.633	PGA2	YNL149C	Pga2p
127.1	163.9	165.2	367.9	397.1	543.5	375.5	357.2	317.9	117	92.2	113.1		152.067	436.167	350.2	107.433	CNL1	YDR357C	Cnl1p
223.9	276.2	220.2	343.7	334.5	311.1	378.6	353.7	318.3	236.7	228.3	225.8		240.1	329.767	350.2	230.267	ARC18	YLR370C	Arc18p
991.8	696.8	503.8	250.6	275.8	272.8	322.6	353.6	374.4	649.6	669.2	462.5		730.8	266.4	350.2	593.767		YDL124W	aldo-keto reductase superfamily protein
185.7	202.8	188.5	307.1	305.4	380.8	332	361.2	355.5	179.7	180.9	221.9		192.333	331.1	349.567	194.167	SUB1	YMR039C	chromatin-binding transcription coactivator SUB1
159.3	196.3	220.1	298.1	316.8	441.8	424.2	332.7	288.3	134	122.6	164.9		191.9	352.233	348.4	140.5	DYN2	YDR424C	dynein light chain
164.2	215.2	214.8	351.2	422.4	605	369.4	372.5	300.1	147.2	145.1	190.2		198.067	459.533	347.333	160.833	COI1	YDR381C-A	Coi1p
596.8	647.7	414.3	456.1	484.5	363	365	311.6	354	513	481.5	510		552.933	434.533	343.533	501.5	SDH4	YDR178W	succinate dehydrogenase membrane anchor subunit SDH4
138.9	174.4	177.4	169.5	193.4	237.9	326.8	368.6	334.4	153.9	172.3	178.3		163.567	200.267	343.267	168.167	NCB2	YDR397C	negative cofactor 2 transcription regulator complex subunit NCB2
190	228.7	177.4	349.9	366.8	557.9	424.2	342.1	258.5	159.8	130.9	165.6		198.7	424.867	341.6	152.1	MIX14	YDR031W	Mix14p
171.7	226.7	205.9	425.3	426.5	559.6	421.5	363.4	223.5	152.9	100	103		201.433	470.467	336.133	118.633	MIN6	YBL039W-B	Min6p
170	225.3	257.2	348	362.2	393.2	306.8	374.2	322.4	225.7	182.3	255.2		217.5	367.8	334.467	221.067	SHR3	YDL212W	Shr3p
260.9	354.3	419.3	329.3	266.4	383.3	281.1	378.9	340.7	290	263.1	338		344.833	326.333	333.567	297.033	RPL3	YOR063W	ribosomal 60S subunit protein L3
166	238.6	180.9	392.2	399.4	530.6	399.6	356.4	243.4	192.1	162.6	200.7		195.167	440.733	333.133	185.133	HMRA1	YCR097W	Hmra1p
141.1	186.7	235.6	214.7	225.5	293.3	279.3	379.9	329.1	155.6	152.4	175.5		187.8	244.5	329.433	161.167	IGO1	YNL157W	phosphatase regulator
1597.9	1176.9	924.9	394.3	272.2	164.6	303.2	306.6	370.7	1419.7	1567.2	1243		1233.23	277.033	326.833	1409.97	IPP1	YBR011C	inorganic diphosphatase IPP1
1544	653	877	546	323.1	426.9	250.7	389.5	328.3	590.3	635.1	428.2		1024.67	432	322.833	551.2	CDC19	YAL038W	pyruvate kinase CDC19
171.6	210.2	200.9	273.6	318.3	434.3	316.5	350.9	300.1	181.4	164.9	186.4		194.233	342.067	322.5	177.567	RSM18	YER050C	mitochondrial 37S ribosomal protein RSM18
181.9	218.6	242.1	337.5	343.7	365.9	343.5	305.5	317.9	209.4	196.7	244.6		214.2	349.033	322.3	216.9	VMA6	YLR447C	H(+)-transporting V0 sector ATPase subunit d
98.2	106.5	149.1	168.1	147.8	119.4	441.8	228.4	295.4	80	102.9	140.8		117.933	145.1	321.867	107.9	MET14	YKL001C	adenylyl-sulfate kinase
162.3	208.4	193.4	295.3	338.7	511.9	338.3	324.6	302.2	180.3	150.8	166.9		188.033	381.967	321.7	166	COX5B	YIL111W	cytochrome c oxidase subunit Vb
456.9	513.8	597.4	372.2	360.6	234.2	295.4	295.9	372.4	526.9	538.4	591.3		522.7	322.333	321.233	552.2		YMR295C	uncharacterized protein
146.9	186.4	171.4	258.8	249.5	318.7	304.5	350	308.6	158.4	137	181.9		168.233	275.667	321.033	159.1	UBX6	YJL048C	Ubx6p
137.2	158.3	178.9	258.8	245.7	336.3	303.7	339.6	319.3	155.2	145.9	180.1		158.133	280.267	320.867	160.4	SEC28	YIL076W	coatomer subunit epsilon
148.8	206.2	181.2	303.9	364.7	419.8	339	336	286.6	137.4	137.1	134.4		178.733	362.8	320.533	136.3	GLO2	YDR272W	hydroxyacylglutathione hydrolase GLO2
726.5	483.9	448.7	369.1	228.9	326.6	253.4	409.6	295.7	500.2	459.5	361.1		553.033	308.2	319.567	440.267	RPS11B	YBR048W	ribosomal 40S subunit protein S11B
768.2	598.8	500.6	386.8	343.6	136.6	238.1	274.8	445	927.4	904	905		622.533	289	319.3	912.133	ARO4	YBR249C	3-deoxy-7-phosphoheptulonate synthase ARO4
133.9	158.7	206.2	287.8	259.1	257	305.7	327.3	323.1	202.9	198	234.5		166.267	267.967	318.7	211.8	VMA8	YEL051W	H(+)-transporting V1 sector ATPase subunit D
285.3	285.8	280.2	212.5	225.4	230.5	319.2	326.8	309.7	285.6	277.8	301.9		283.767	222.8	318.567	288.433	NHP6A	YPR052C	high-mobility group nucleosome-binding protein
215.6	241	284.3	345.2	356.6	341.1	330	335.6	289.9	257.2	259.6	299.3		246.967	347.633	318.5	272.033	GUK1	YDR454C	guanylate kinase
325.7	359.3	450.5	327.8	396.6	242	331.1	307.9	308.1	320.4	290.7	327.3		378.5	322.133	315.7	312.8	MTC7	YEL033W	Mtc7p
123.2	135.5	171.1	263.7	246.3	359.4	306.9	313.4	326.3	174.4	181.2	248		143.267	289.8	315.533	201.2	RPO26	YPR187W	DNA-directed RNA polymerase core subunit RPO26
191.4	197.2	216	327.5	297.1	432.8	348	295.1	296	161	138.5	228.6		201.533	352.467	313.033	176.033	VMA21	YGR105W	Vma21p
292.4	329.7	468.5	308.2	267.5	106.1	323.8	272.3	339.7	329.8	312.7	365.5		363.533	227.267	311.933	336	ERG20	YJL167W	bifunctional (2E%2C6E)-farnesyl diphosphate synthase/dimethylallyltranstransferase
167.9	167.5	191.2	280.5	318	402.2	369.4	289.8	269.1	168.2	137.3	192.5		175.533	333.567	309.433	166	YPT7	YML001W	Rab family GTPase YPT7
468.3	454.9	507.3	458.1	446.1	452.3	315.4	305.1	306.7	456.2	417.9	446.7		476.833	452.167	309.067	440.267		YER188W	uncharacterized protein
243.8	299	369.6	274.7	267.2	195.4	334.2	286	302.3	277.6	247.5	279.7		304.133	245.767	307.5	268.267	RIB4	YOL143C	lumazine synthase RIB4
714.2	659.2	578.9	485.2	524.1	182.2	303.7	264.7	350.9	812.9	826.4	819.4		650.767	397.167	306.433	819.567	ATP3	YBR039W	F1F0 ATP synthase subunit gamma
344.4	471.5	469.4	350.5	375	281.1	327.8	292.2	298.2	333.7	359.8	380.7		428.433	335.533	306.067	358.067	PST2	YDR032C	flavodoxin-like fold family protein
244.1	258.8	353.6	238.2	197.8	110.4	264.1	286.7	365.5	419.3	387.5	443.6		285.5	182.133	305.433	416.8	HXK2	YGL253W	hexokinase 2
148.1	190.5	199.6	290.3	333.6	458.2	344	322.3	248.3	158.5	166.9	198.6		179.4	360.7	304.867	174.667	TOA2	YKL058W	transcription initiation factor IIA subunit gamma
1315.7	823.9	795.6	307.5	236.6	249.4	273.9	329.2	309.7	847.5	902.7	610.3		978.4	264.5	304.267	786.833		YNL208W	uncharacterized protein
203.6	280.5	274.1	347.4	340.1	301.2	316.7	283	310	255.2	250.3	310.1		252.733	329.567	303.233	271.867	VMA11	YPL234C	H(+)-transporting V0 sector ATPase subunit c'
181	177.5	204.9	249.8	227	123	280.8	317.5	305.5	201	203.1	194.9		187.8	199.933	301.267	199.667		YKR075C	uncharacterized protein
145.8	185	162.1	264.7	354.6	461.1	366.8	255.9	278.5	109.5	120.9	126.1		164.3	360.133	300.4	118.833	MCO8	YIL156W-B	Mco8p
164.2	160.6	248.7	250.4	223.8	303.9	308.3	269	322.8	174	182.6	219		191.167	259.367	300.033	191.867	CMI7	YIL002W-A	Cmi7p
153.8	183.3	208.1	242.7	269.6	324.2	308	304.1	287.8	147	132.3	145.2		181.733	278.833	299.967	141.5	PEP12	YOR036W	SNAP receptor PEP12
1066.7	610	837.4	531.9	393	490.2	259.9	335.1	304.8	619.4	681.2	534.5		838.033	471.7	299.933	611.7	ADH1	YOL086C	alcohol dehydrogenase ADH1
189.5	287.5	411	353.1	267.2	301.5	242.1	341.6	311.9	310.7	318.6	356.6		296	307.267	298.533	328.633		YLR264C-A	uncharacterized protein
545.8	661.5	750.1	410.1	473.4	329.5	321.1	259.5	311.9	637.9	599.9	670.4		652.467	404.333	297.5	636.067	REE1	YJL217W	Ree1p
134.9	169.9	157.1	269.1	274	348.1	278.5	312.5	299.6	136.9	148.9	168.8		153.967	297.067	296.867	151.533	EMC4	YGL231C	chaperone EMC4
298.2	307.7	341.5	259.1	219.3	310.6	269.6	325.6	293.9	240.9	222.7	213.3		315.8	263	296.367	225.633	OPI3	YJR073C	bifunctional phosphatidyl-N-methylethanolamine N-methyltransferase/phosphatidyl-N-dimethylethanolamine N-methyltransferase
217.8	313.9	297.1	290.1	384.8	284	298.2	305.7	275.1	209.4	196.2	202.7		276.267	319.633	293	202.767	FMP46	YKR049C	putative redox protein
503.4	382.1	379.9	336.9	315.1	370.9	254.3	314	309.1	497.1	509.4	373.7		421.8	340.967	292.467	460.067	HSP104	YLL026W	chaperone ATPase HSP104
858.3	382.1	257.9	223.2	241.9	266.8	246.4	351.2	278.8	548.8	614.2	342.7		499.433	243.967	292.133	501.9	PIC2	YER053C	Cu/Pi carrier
678.5	679.9	640	540.1	574	564.8	269.5	299.1	303.6	614.7	531.3	581.6		666.133	559.633	290.733	575.867		YML131W	uncharacterized protein
464	453.5	330.9	420.9	410.2	192.3	278.4	236.3	357.5	494.8	414.7	451.4		416.133	341.133	290.733	453.633	SDH2	YLL041C	succinate dehydrogenase iron-sulfur protein subunit SDH2
341.4	348.5	425.6	232.9	176.1	214.2	253	310.1	302.7	566	600.7	464		371.833	207.733	288.6	543.567	HXT4	YHR092C	hexose transporter HXT4
152.4	170.4	190.2	273.5	296.4	350.3	290.3	297.6	275.5	145.4	148.4	162.6		171	306.733	287.8	152.133	DID2	YKR035W-A	Did2p
95.2	140.1	158.4	196	215.8	300.2	358.5	270.9	231.2	95.3	114.5	135.9		131.233	237.333	286.867	115.233	LSM6	YDR378C	U4/U6-U5 snRNP complex subunit LSM6
833.7	872.7	671.7	381.9	420.4	168.3	285.4	283.4	289.3	670.2	665.6	671.4		792.7	323.533	286.033	669.067	ARA1	YBR149W	D-arabinose 1-dehydrogenase (NAD(P)(+)) ARA1
74.6	150.4	175.2	165.3	183.7	214.2	237.5	316.6	301.9	74.1	82.5	111.4		133.4	187.733	285.333	89.3333	DPA10	YLR307C-A	Dpa10p
352.6	365.7	338.1	307	291.2	254.5	319	266	266.4	382.6	375.4	355.6		352.133	284.233	283.8	371.2	HMF1	YER057C	putative isoleucine biosynthesis protein HMF1
192.8	200.9	152.5	238.5	281.9	386.5	316.6	288.7	245.1	148.3	141.6	133.7		182.067	302.3	283.467	141.2	AIM29	YKR074W	Aim29p
128.9	148.3	132.8	211.4	209.8	313.4	329.5	270.3	248.3	131.2	118.7	159.4		136.667	244.867	282.7	136.433	TIM8	YJR135W-A	protein transporter TIM8
141.9	177.2	149.7	221.5	243.8	297	302.8	299.8	245.2	125.6	100.8	125.8		156.267	254.1	282.6	117.4	TMH18	YPR098C	Tmh18p
135.2	178.2	138.4	235.1	279.2	345.3	315.5	296.1	236.1	115.1	120	119.8		150.6	286.533	282.567	118.3	IGO2	YHR132W-A	phosphatase regulator
108.8	136.2	134.8	219.7	227.1	281.3	272.1	295	279	139.7	124.6	134.2		126.6	242.7	282.033	132.833	RPN9	YDR427W	proteasome regulatory particle lid subunit RPN9
118.1	137	164.3	192.9	201.6	231.4	298.9	271.3	275.4	123.4	110.2	129.7		139.8	208.633	281.867	121.1	ERD2	YBL040C	Erd2p
187.9	228.4	235.5	290.5	289.3	399.6	313.9	254.4	276.5	168.5	137.4	166		217.267	326.467	281.6	157.3		YIL060W	uncharacterized protein
234	298.4	173.7	333.7	370.8	326.4	314.9	275.5	253.9	179.3	158.4	152.1		235.367	343.633	281.433	163.267		YKL091C	phosphatidylinositol/phosphatidylcholine-binding protein
333.6	351.1	286.6	385.4	414.4	272.3	270.7	267.3	306	354.4	357.9	378.9		323.767	357.367	281.333	363.733	ATP5	YDR298C	F1F0 ATP synthase subunit 5
120.5	170.2	173.6	231.1	274.4	302	290.2	266.3	280.8	133.8	125	164.6		154.767	269.167	279.1	141.133	MRPS16	YPL013C	mitochondrial 37S ribosomal protein MRPS16
120.7	165.3	156.6	199.7	240.9	305.5	272.5	261	297.6	160.4	118.4	166.1		147.533	248.7	277.033	148.3	KSH1	YNL024C-A	Ksh1p
1848	1409.3	1126.8	361.3	241.8	206.2	235.4	251.9	342.7	1601.5	1578.7	1280.7		1461.37	269.767	276.667	1486.97	ACT1	YFL039C	actin
131.6	156.7	168.2	222.8	207.9	289.1	312.3	250.9	266.6	133.8	118.1	204.6		152.167	239.933	276.6	152.167	SRB6	YBR253W	Srb6p
103.2	160.9	236	229.2	206.7	194.8	283.5	243.1	302.3	166	157.1	249.7		166.7	210.233	276.3	190.933	HCH1	YNL281W	Hch1p
126.9	157.4	196.1	229.8	214.9	285.8	280.4	278.8	264	109.9	125.1	149.2		160.133	243.5	274.4	128.067	COS2	YBR302C	Cos2p
420.8	487.4	404.6	360.2	393.6	268.1	257	268.5	295.7	445.2	440.7	417		437.6	340.633	273.733	434.3	GOR1	YNL274C	glyoxylate reductase
123.6	176.4	160.7	236.4	240.5	329.3	308.5	279.7	233	137.2	116.5	159.1		153.567	268.733	273.733	137.6	SSP120	YLR250W	Ssp120p
200.5	202.1	243.5	234.9	249.5	227.9	244	265.1	307.9	266.4	304.5	338.6		215.367	237.433	272.333	303.167	TIF35	YDR429C	translation initiation factor eIF3 core subunit g
132.8	169.7	174.1	218.1	192.7	240.3	262.7	283.2	267.6	130.1	131	178.5		158.867	217.033	271.167	146.533		YBR096W	uncharacterized protein
979.6	885.1	1114.6	419.8	247.9	310.2	178.5	347.2	284.8	776.1	809.9	620.1		993.1	325.967	270.167	735.367	NCW1	YMR122W-A	Ncw1p
110.3	147.8	144.6	198.7	239.1	246.6	254.4	267.4	286.1	146.2	130.9	158.3		134.233	228.133	269.3	145.133	BSD2	YBR290W	Bsd2p
400.2	380.9	388	282	279.8	161.4	256.3	235.5	315.1	454.6	474.2	517.8		389.7	241.067	268.967	482.2	ADK1	YDR226W	adenylate kinase ADK1
116.7	347.7	64.4	372.6	371.5	164.9	249.1	171.9	383.4	131.8	74.3	150.7		176.267	303	268.133	118.933	ADH4	YGL256W	alcohol dehydrogenase ADH4
60.7	77.9	149.8	104.7	155.4	99.7	195.4	288.2	315.6	127.2	179.5	226.6		96.1333	119.933	266.4	177.767		YBL028C	uncharacterized protein
208	188.6	208.7	249.6	254	213.7	270.4	254.1	273.5	215.9	193.8	211.1		201.767	239.1	266	206.933	CDC42	YLR229C	Rho family GTPase CDC42
211.9	307.7	364.8	332.3	238.3	246.9	225.6	296.3	272	264.8	300.1	354.8		294.8	272.5	264.633	306.567	RPS28B	YLR264W	ribosomal 40S subunit protein S28B
119	177.4	197.2	203.7	256.4	294.7	281.2	270.3	240.6	136.6	148.5	147.3		164.533	251.6	264.033	144.133	VPS21	YOR089C	Rab family GTPase VPS21
133.9	148.4	214.9	232.8	225.8	202	255	253.5	283.5	192	197.8	240.3		165.733	220.2	264	210.033	CAF20	YOR276W	Caf20p
190.2	204.6	132.7	225.5	250.5	349.4	322.5	271.9	197.5	113.1	79.3	98.2		175.833	275.133	263.967	96.8667		YER121W	uncharacterized protein
144.6	157	137.9	225.5	232.1	259.1	279	284.8	226.9	156	118	146.2		146.5	238.9	263.567	140.067	OST5	YGL226C-A	dolichyl-diphosphooligosaccharide--protein glycotransferase subunit
147.2	170.1	129.1	312.8	288.9	277.9	293.6	260.1	235.4	151.1	135.2	140.4		148.8	293.2	263.033	142.233	SPO12	YHR152W	Spo12p
114.4	141.3	148.9	198.5	224.8	185.4	316.1	227.4	244.6	132.6	150.4	146.1		134.867	202.9	262.7	143.033	TVP18	YMR071C	Tvp18p
909.2	712.4	599.6	312.5	289.9	223.9	257.9	263	264	757.5	818.3	645.7		740.4	275.433	261.633	740.5	SNA3	YJL151C	Sna3p
147.7	155.5	192.5	274.8	232.8	309.6	251	270.5	263.1	180.2	169.6	229.3		165.233	272.4	261.533	193.033	ARL1	YBR164C	Arf family GTPase ARL1
454.9	407.6	395.9	329.2	319.2	200.6	266.9	238.6	278.7	522	529.7	583.3		419.467	283	261.4	545	TIF1	YKR059W	translation initiation factor eIF4A
650.7	636.1	329.4	275.2	313.8	173.6	250.3	262.8	270.9	485.1	430.6	379		538.733	254.2	261.333	431.567	AIM17	YHL021C	Aim17p
186.3	228.9	103	306.2	343.1	345.6	254.4	255	273.3	161.5	113.2	128.2		172.733	331.633	260.9	134.3		YHR050W-A	uncharacterized protein
142.3	176.1	137.1	247	267	305.9	269	259.6	251.4	150.5	137.2	157.5		151.833	273.3	260	148.4	MIC27	YNL100W	Mic27p
162.8	212.8	200.8	261.7	296.9	294.8	292.1	259.5	226.8	143.8	122.7	133.1		192.133	284.467	259.467	133.2		YBR053C	uncharacterized protein
1106.8	1983.4	3759.7	427.7	384.4	215.4	220.1	263.9	293.4	1291.2	1238.1	1503.8		2283.3	342.5	259.133	1344.37	PAU24	YBR301W	seripauperin PAU24
115.1	141.8	105.9	192	213.1	266.3	272.6	275.9	227.8	148.1	124.5	157.1		120.933	223.8	258.767	143.233	LSM4	YER112W	U6 snRNA complex subunit LSM4
134	122.5	143.3	147.8	168.9	184.4	300.9	275.9	198.9	96.6	82.6	94.6		133.267	167.033	258.567	91.2667		YGR161W-C	uncharacterized protein
144.1	181.7	81	242.6	260.2	374.1	279	281	214	112.4	84.9	135.2		135.6	292.3	258	110.833		YGR174W-A	uncharacterized protein
313.7	296.8	268.3	318.2	340.6	324.3	346.3	230.6	194.6	284.3	261.2	207.2		292.933	327.7	257.167	250.9	VMA9	YCL005W-A	H(+)-transporting V0 sector ATPase subunit e
735.9	522.2	519.7	305.7	224.7	106.6	249.9	203.3	313.5	786.8	835.8	785.2		592.6	212.333	255.567	802.6	RPS0B	YLR048W	ribosomal 40S subunit protein S0B
130.3	167	160.8	274.5	326	370.5	302.2	253.5	210.8	139.7	147.2	121.1		152.7	323.667	255.5	136	MCO6	YJL127C-B	Mco6p
138.2	147.1	163.3	235.1	218.9	250.8	252.3	263.3	245.8	172.5	130	188.1		149.533	234.933	253.8	163.533	LIP1	YMR298W	sphingosine N-acyltransferase subunit LIP1
123.7	151.5	155	212	263.9	290.7	290.3	256.9	213.8	102	105.6	121.1		143.4	255.533	253.667	109.567	NCE101	YJL205C	Nce101p
155.6	236.2	276.5	294.8	297.5	270	276.3	219.8	260.9	177.3	190.7	224.4		222.767	287.433	252.333	197.467	PRE6	YOL038W	proteasome core particle subunit alpha 4
1575.8	555.1	485.4	269.3	188.3	173.3	238.7	249.4	267.4	868.5	1050.3	523.9		872.1	210.3	251.833	814.233	RPL4A	YBR031W	ribosomal 60S subunit protein L4A
150	161.1	150.1	255.4	260.5	315.5	268.6	254	231.7	138.6	120.4	128		153.733	277.133	251.433	129	AIM7	YDR063W	Aim7p
139.1	139.6	194.5	205.1	211.5	213.1	218	258.2	276.5	199.6	234.3	266.5		157.733	209.9	250.9	233.467	NOP56	YLR197W	snoRNP complex protein NOP56
261.1	328.7	298.2	287.4	310.8	197.6	265.8	181.5	304	315.9	334.1	399.9		296	265.267	250.433	349.967	MIC10	YCL057C-A	Mic10p
164.7	179.5	211.3	254.8	289.4	278.4	283.2	210	253.2	159.7	176.9	193.3		185.167	274.2	248.8	176.633	RDL2	YOR286W	thiosulfate sulfurtransferase RDL2
530.7	441.4	449.1	268.5	223.3	188.5	189.8	249.7	306.6	651	610.3	602.9		473.733	226.767	248.7	621.4	RPS4A	YJR145C	ribosomal 40S subunit protein S4A
109.1	191.5	168.4	249.8	289.9	117.7	224.9	203.3	315.1	222.2	213.3	264.3		156.333	219.133	247.767	233.267	ZRT1	YGL255W	high-affinity Zn(2+) transporter ZRT1
432.4	347.6	458.2	281.2	195.3	265.3	215.3	283.6	244	354	361.9	301.8		412.733	247.267	247.633	339.233	SSA1	YAL005C	Hsp70 family ATPase SSA1
216	223.8	175.5	269.6	292.8	334.7	285.1	263.3	193.6	146.9	134	128.9		205.1	299.033	247.333	136.6	RRT8	YOL048C	Rrt8p
127.2	235.2	323.7	226.5	248.5	289.9	242.9	249.2	247.5	173.6	163.9	237.7		228.7	254.967	246.533	191.733		YDR210W	uncharacterized protein
216.6	246.4	226.4	229.2	252.6	224	261.4	202.7	273.5	198.8	175.3	190.3		229.8	235.267	245.867	188.133	MMS2	YGL087C	E2 ubiquitin-conjugating protein MMS2
2046.6	934.5	358.2	209.8	176.5	174	223.2	237.6	271.4	1352.6	1470.7	722.5		1113.1	186.767	244.067	1181.93	YGP1	YNL160W	Ygp1p
91.9	125.3	127	182.1	201.9	218.8	274.6	230.2	226.6	105.3	103.7	109.1		114.733	200.933	243.8	106.033	CUZ1	YNL155W	Cuz1p
311.6	286.6	231.6	230.3	242.6	142.4	241.8	218.8	269.4	397.7	362.3	342.8		276.6	205.1	243.333	367.6	SER3	YER081W	phosphoglycerate dehydrogenase SER3
126.5	121.4	130.3	220.7	222.4	275.3	266.2	239.9	221.5	117	110.7	118.7		126.067	239.467	242.533	115.467	NDL1	YLR254C	Ndl1p
108.6	159.4	166.3	251.9	277.3	336.7	238.2	235.9	251.3	144.6	126.9	140.9		144.767	288.633	241.8	137.467	PHB1	YGR132C	prohibitin subunit PHB1
323.2	301.9	269.4	254.1	233.8	252.4	237.8	243.1	243	305.8	262.7	296.9		298.167	246.767	241.3	288.467	ERV25	YML012W	Erv25p
103.2	125.2	143.5	195.7	201.2	239.7	236.1	248.8	233.7	98.9	94.1	101.3		123.967	212.2	239.533	98.1	COS1	YNL336W	Cos1p
144.1	154.2	142	207.6	281.4	312.8	267.4	238	212.6	143.3	129.7	176.2		146.767	267.267	239.333	149.733	MRPL33	YMR286W	mitochondrial 54S ribosomal protein YmL33
411.2	307.1	334.2	216.6	202.2	194.8	214	239.1	263.7	319.1	329.3	285.2		350.833	204.533	238.933	311.2	VMA4	YOR332W	H(+)-transporting V1 sector ATPase subunit E
457.6	465.6	355.1	274	264	160	251.3	222.2	243	415.8	373.8	339.9		426.1	232.667	238.833	376.5	GRE3	YHR104W	trifunctional aldehyde reductase/xylose reductase/glucose 1-dehydrogenase (NADP(+))
686.3	506.6	432.3	291.3	216.3	133.8	203	216.2	293.9	823	746.9	807.5		541.733	213.8	237.7	792.467	RPL7A	YGL076C	ribosomal 60S subunit protein L7A
182.7	191.1	222.8	258.5	272.6	171.7	252.4	240.6	216.7	195.9	201.9	228.8		198.867	234.267	236.567	208.867	LSM1	YJL124C	Lsm1p
193.4	175.5	223.6	231.3	185.6	86.7	240	196.8	272.1	320.3	275	344.6		197.5	167.867	236.3	313.3	STE2	YFL026W	alpha-factor pheromone receptor STE2
103.6	116.2	125.1	167	170.5	192.7	277.9	205.4	224.8	135.1	93	136		114.967	176.733	236.033	121.367	STE18	YJR086W	Ste18p
156.5	177.6	181.1	261.9	255.3	184.7	266.7	226.3	213.4	124.8	110.6	126.4		171.733	233.967	235.467	120.6	CRG1	YHR209W	S-adenosylmethionine-dependent methyltransferase
118.2	155.6	161.1	201.5	196.4	212.1	222.8	241.7	240.4	170.2	164.5	216.5		144.967	203.333	234.967	183.733	IFA38	YBR159W	ketoreductase
485	533.5	394.3	308	328.7	161.6	255.8	213.9	234	383.5	355.3	389.3		470.933	266.1	234.567	376.033	NPC2	YDL046W	sterol transporter
82.2	102.8	136.6	134.9	137.1	177.7	216.8	253.6	233.3	100.8	102.6	125		107.2	149.9	234.567	109.467	SVF1	YDR346C	Svf1p
108	128.3	119.4	206.3	225	300	250.3	240.3	207.5	114.3	94.9	96		118.567	243.767	232.7	101.733	SYM1	YLR251W	ethanol metabolism protein
123.1	146.5	159.6	212.8	221.4	260.4	252.9	242.6	201.9	135	158.2	168.1		143.067	231.533	232.467	153.767	RPB4	YJL140W	DNA-directed RNA polymerase II subunit RPB4
141.5	229.2	320.3	241.8	251.8	290.9	235.2	234.6	227.1	177	159.4	243.7		230.333	261.5	232.3	193.367		YDR209C	uncharacterized protein
172.4	202.9	168.5	198	198.5	139.8	244.3	188.3	261.7	205.5	191	196.2		181.267	178.767	231.433	197.567	ADH5	YBR145W	alcohol dehydrogenase ADH5
56.5	90.5	84.9	138.3	172.6	129.9	189.6	218.5	285.8	103.9	97	96.8		77.3	146.933	231.3	99.2333	MTD1	YKR080W	methylenetetrahydrofolate dehydrogenase (NAD(+))
124.6	156.9	217.2	224.4	240.8	173.3	178.2	230.8	282.3	193.3	235.1	269.5		166.233	212.833	230.433	232.633	NHP2	YDL208W	snoRNA-binding protein NHP2
268.2	230.3	244.7	194.6	167.6	130.7	251.3	197.2	240.5	298.3	314.9	291		247.733	164.3	229.667	301.4	TRR1	YDR353W	thioredoxin-disulfide reductase TRR1
130	134.3	170	225.7	236.2	345.6	287.1	176.7	225.1	124.8	97.6	133.2		144.767	269.167	229.633	118.533	MHF1	YOL086W-A	Mhf1p
192	219.7	195.9	217.7	252.8	279.9	224.8	216	245.9	170.3	148.6	194.1		202.533	250.133	228.9	171	COA6	YMR244C-A	Coa6p
133.8	233.1	274.5	281.4	326	320.9	244.9	209.2	231.1	180.7	209.9	256		213.8	309.433	228.4	215.533	FCY1	YPR062W	cytosine deaminase
143.3	161.3	181.1	201.2	207.2	201.8	212.5	225.5	246.3	168.5	198.3	243.1		161.9	203.4	228.1	203.3	APT1	YML022W	adenine phosphoribosyltransferase APT1
104.6	139.5	181.4	250.3	264.7	336.1	264.7	223.9	194.9	91.3	91.3	154.2		141.833	283.7	227.833	112.267	BOL2	YGL220W	Bol2p
112	145.8	206.5	183.5	213.2	154.7	212.4	205.9	262.9	159	172.5	220.3		154.767	183.8	227.067	183.933	TIF6	YPR016C	translation initiation factor 6
246.8	275.2	279.2	235.5	253.1	224.1	225.5	223.7	231.8	277.5	245.8	269.9		267.067	237.567	227	264.4	APD1	YBR151W	Apd1p
102.3	115.1	125.7	227.3	196.8	291.2	265.9	206.8	204.9	80	73.7	91.8		114.367	238.433	225.867	81.8333	RFA3	YJL173C	Rfa3p
86.1	121.1	105.5	184.3	224.7	338.6	243.5	226.8	204.4	86.4	81.9	88.4		104.233	249.2	224.9	85.5667		YOR289W	uncharacterized protein
140.2	164.7	137.2	224.3	287.3	374.2	227.6	228.5	218	128.5	125.3	142.6		147.367	295.267	224.7	132.133	RCF1	YML030W	Rcf1p
135	176.2	109.2	213.8	230	283.2	256.5	216.7	196.1	118.6	110	98		140.133	242.333	223.1	108.867	EMI1	YDR512C	Emi1p
93.7	158.6	170.2	170.2	196.7	226.9	230.4	204.3	234.5	133.2	141.4	170.4		140.833	197.933	223.067	148.333	LSM3	YLR438C-A	U4/U6-U5 snRNP complex subunit LSM3
124.5	151.7	114.9	218.5	210.7	231.1	212.9	235.2	220.9	122.9	114.4	129.4		130.367	220.1	223	122.233	UIP3	YAR027W	DUP240 family protein UIP3
109.1	151.3	149.9	210.7	225.2	223.3	220.6	220.6	225.5	132.1	121.2	149.2		136.767	219.733	222.233	134.167	TSC13	YDL015C	trans-2-enoyl-CoA reductase (NADPH) TSC13
128.1	158.9	149.6	205.6	252	251.3	255.4	215.4	194.7	137.7	126.2	146.2		145.533	236.3	221.833	136.7	RSM10	YDR041W	mitochondrial 37S ribosomal protein RSM10
411.1	226.7	287.2	94.2	62.8	84.8	186.6	233.4	245	236.7	224.9	126		308.333	80.6	221.667	195.867	DPI8	YJL133C-A	Dpi8p
82.5	126.4	184.1	193.5	198.6	186.1	230.3	200.1	234.3	122.6	106.5	203.4		131	192.733	221.567	144.167	RPC10	YHR143W-A	DNA-directed RNA polymerase core subunit RPC10
74.1	115.5	122.1	206.6	186.4	221.9	264.3	226.2	171.1	75.3	80.3	86.7		103.9	204.967	220.533	80.7667	HUB1	YNR032C-A	ubiquitin-like protein HUB1
154.4	186.2	228.6	226	219.3	189.9	215.7	215.8	229.7	163.6	167.9	194.4		189.733	211.733	220.4	175.3	DOG2	YHR043C	2-deoxyglucose-6-phosphatase
182.3	197.6	170.3	236.4	250.9	294.7	252.2	242.9	165.8	141.1	121.9	117.5		183.4	260.667	220.3	126.833	MPC1	YGL080W	pyruvate transporter MPC1
105.3	119.1	96.1	215.7	230.6	304.1	237.3	216.2	203.8	105.1	96	112.2		106.833	250.133	219.1	104.433	LTP1	YPR073C	tyrosine protein phosphatase LTP1
144.9	181.1	196.4	157.7	201.7	80.8	216.3	187.7	251.8	177.5	192.8	188.7		174.133	146.733	218.6	186.333	ADE17	YMR120C	bifunctional phosphoribosylaminoimidazolecarboxamide formyltransferase/IMP cyclohydrolase ADE17
166.9	202.7	237.4	195.6	200.7	183.5	269.7	209.2	175.9	161.2	167.4	228.1		202.333	193.267	218.267	185.567	ADI1	YMR009W	acireductone dioxygenase (Ni2+-requiring)
200.7	242.5	160.1	245.6	272.7	256.6	219.8	225.8	204.7	168.5	159	155.3		201.1	258.3	216.767	160.933	HFD1	YMR110C	hexadecenal dehydrogenase
115.1	134.9	123.4	222.5	225.1	252.9	200.2	243.2	206	123.9	118.4	127.9		124.467	233.5	216.467	123.4	SWS2	YNL081C	putative mitochondrial 37S ribosomal protein SWS2
78.5	84.1	76.6	131.3	123.6	181.8	219.5	243.1	186.2	64.5	60	68.4		79.7333	145.567	216.267	64.3	DER1	YBR201W	derlin
102.9	115.3	117.1	178.1	194.7	252.9	239.9	199.8	206.9	88.8	93.5	104		111.767	208.567	215.533	95.4333	YPI1	YFR003C	type 1 protein phosphatase-activating protein YPI1
126	161.6	153.3	202.6	246.8	257.1	225.7	217.6	202.8	139.7	138.7	119.6		146.967	235.5	215.367	132.667		YBR056W	17-beta-hydroxysteroid dehydrogenase-like protein
1094.9	716.2	508.9	218.8	172.9	146.2	191.7	200.5	253.5	798.6	858.2	556.4		773.333	179.3	215.233	737.733	POR1	YNL055C	porin POR1
80.9	95.8	114.2	158.8	184.2	186.4	226.5	191.7	224.1	103.1	115	100		96.9667	176.467	214.1	106.033	CIR1	YGR207C	Cir1p
96.3	92	127.4	156.1	155.3	167.3	188.7	240.6	211.4	109.1	117.9	145.6		105.233	159.567	213.567	124.2	LHP1	YDL051W	Lhp1p
138	180.1	158.3	192.3	211.9	172.5	236.5	192.9	210.8	111.5	119.2	127.2		158.8	192.233	213.4	119.3	UBC5	YDR059C	E2 ubiquitin-conjugating protein UBC5
135.6	163.2	181.4	189	197.2	156.3	211.4	195.1	232.9	163.2	174.4	184.7		160.067	180.833	213.133	174.1	RPN11	YFR004W	proteasome regulatory particle lid subunit RPN11
52.5	70.7	99.2	90.4	97.2	121.7	194.6	245.3	195.8	83.3	102.5	150.3		74.1333	103.1	211.9	112.033	RPL22B	YFL034C-A	ribosomal 60S subunit protein L22B
813	441.7	425.7	244.3	184	188.7	171	230.7	232.4	678.5	668.8	490.2		560.133	205.667	211.367	612.5	STM1	YLR150W	Stm1p
109.7	120.9	96.8	167.5	166.8	203.5	199.4	242.3	190.9	98.1	94.5	102.4		109.133	179.267	210.867	98.3333		YHR054C	uncharacterized protein
92.6	85.2	133.7	157.7	165.1	213.2	226.8	208.4	197.3	114.7	109.3	127.7		103.833	178.667	210.833	117.233	SRP21	YKL122C	signal recognition particle subunit SRP21
652.6	394.2	368.2	195.9	184	211.5	192.6	244.6	195.1	417.1	483.3	272.9		471.667	197.133	210.767	391.1	GLK1	YCL040W	glucokinase
95.2	100.6	134.4	189.2	200.3	253.5	247.5	214.2	168.6	121	121.1	133.6		110.067	214.333	210.1	125.233	EMC6	YLL014W	Emc6p
157.7	208.6	194	264.5	273.8	296.1	220.1	217.3	191.2	166.7	146.6	168.8		186.767	278.133	209.533	160.7	CPR5	YDR304C	peptidylprolyl isomerase family protein CPR5
87.8	87	71.3	106.7	130.2	139.1	231.8	221.5	172.1	67.6	62.7	68.2		82.0333	125.333	208.467	66.1667	FMP23	YBR047W	Fmp23p
77	87.2	105.9	156.9	150.8	176.4	240.8	206.8	176.7	101.8	85.7	96.2		90.0333	161.367	208.1	94.5667	RER1	YCL001W	protein retrieval receptor
43.7	51.6	86.1	81.8	54.7	135.1	197.5	248.5	177.3	47	54.9	84.9		60.4667	90.5333	207.767	62.2667		YER138W-A	uncharacterized protein
698.3	502.6	310.2	252	275.5	211.9	193.2	214	215.7	448.7	478.6	314.2		503.7	246.467	207.633	413.833	MSC1	YML128C	Msc1p
394.8	457.2	409.7	230.8	233.5	143.7	195.5	190.9	234.5	372.4	381.7	366.3		420.567	202.667	206.967	373.467	PRC1	YMR297W	carboxypeptidase C PRC1
344.6	340.6	268.2	267.1	282.3	184.2	186.1	207.6	226.9	336.6	308.5	331.4		317.8	244.533	206.867	325.5	MRPS9	YBR146W	mitochondrial 37S ribosomal protein MRPS9
175	255.4	232.2	246.4	289.4	248.8	210.7	189.2	220.1	181.7	206.4	206.1		220.867	261.533	206.667	198.067	MDH3	YDL078C	malate dehydrogenase MDH3
100.9	122.3	116.5	155.7	172.1	218.1	219.6	218.1	181.3	92.4	98.7	109.9		113.233	181.967	206.333	100.333	INO4	YOL108C	Ino4p
109.1	123.8	142.6	179.7	195.6	227.8	239.1	184.3	191.9	93.8	123.4	118		125.167	201.033	205.1	111.733	POP7	YBR167C	ribonuclease P/MRP protein subunit POP7
242.3	276.9	176.7	204.7	218.8	179	227.8	203.9	183.3	202.5	187.1	212.2		231.967	200.833	205	200.6	TRX3	YCR083W	Trx3p
160.5	158.5	147	215.1	211.9	166.5	239.6	186.3	188.7	147.9	131.7	137.7		155.333	197.833	204.867	139.1		YGR026W	uncharacterized protein
124.2	155	151.9	258.5	216	316.8	229.5	172.1	212.8	112.7	133.7	141.3		143.7	263.767	204.8	129.233		YDL157C	uncharacterized protein
102.5	131.1	137.2	173.5	180.9	199.9	203.8	209	199.9	120.9	132.3	161.5		123.6	184.767	204.233	138.233	FOL2	YGR267C	GTP cyclohydrolase I
105.3	137.6	122.6	218.5	231.6	291.1	222.8	212.4	177.3	109.9	92.2	105.6		121.833	247.067	204.167	102.567	PET100	YDR079W	Pet100p
249.5	424.1	607.6	333.4	169.2	214.9	176.3	235.8	196.7	283.6	223.2	290.1		427.067	239.167	202.933	265.633	ENO2	YHR174W	phosphopyruvate hydratase ENO2
120.1	157.9	194.9	157	196.5	154.4	191.7	220.6	194.9	136.6	140.1	160.7		157.633	169.3	202.4	145.8	YJU3	YKL094W	acylglycerol lipase
108.8	178	171	191.2	190.8	253.3	249.7	214	142.9	122.1	123.4	116		152.6	211.767	202.2	120.5	TMH11	YJR085C	Tmh11p
364	243.8	193.9	164.9	169.1	206.4	173	229.6	204	299.4	339.6	236.1		267.233	180.133	202.2	291.7	LSP1	YPL004C	lipid-binding protein LSP1
97.3	113.2	111.4	167.2	170.1	205	213.2	194.9	197.2	98.5	93.3	109.5		107.3	180.767	201.767	100.433	NHP10	YDL002C	Nhp10p
144.6	151.5	152.1	207.1	220.5	259.3	236.7	205.6	160.3	122.4	123.6	144.4		149.4	228.967	200.867	130.133	GRX5	YPL059W	monothiol glutaredoxin GRX5
186.1	225.7	288.7	257.4	265	207.2	194.7	188.4	219.4	253.3	254	328.6		233.5	243.2	200.833	278.633	NRG1	YDR043C	transcriptional regulator NRG1
85.3	116.3	118.2	143	156	208.7	197	207.2	195.3	99.5	84.6	110.5		106.6	169.233	199.833	98.2	BNA1	YJR025C	3-hydroxyanthranilate 3%2C4-dioxygenase
126.5	151.3	172.1	205.7	173.2	154.3	215.2	194.2	189.1	126.3	124.8	148.7		149.967	177.733	199.5	133.267	SEC62	YPL094C	Sec63 complex subunit SEC62
234.1	218.3	255.2	199.5	206.4	157	213.8	200.8	182.6	242.2	246.7	258.4		235.867	187.633	199.067	249.1	PUP2	YGR253C	proteasome core particle subunit alpha 5
99.9	145.5	161.9	193.2	193.6	174.1	193.6	205.1	197.8	123	120.6	150.1		135.767	186.967	198.833	131.233	RPT2	YDL007W	proteasome regulatory particle base subunit RPT2
94.7	120.6	144.4	152.6	160.7	238.5	210.3	181.2	202.9	154.5	127.8	173.8		119.9	183.933	198.133	152.033	LSO2	YGR169C-A	Lso2p
118.8	155.8	167.1	208.4	223.5	202.4	204.3	187.3	200.9	134.6	132.2	154.4		147.233	211.433	197.5	140.4	SNF7	YLR025W	ESCRT-III subunit protein SNF7
108.5	137.3	142.5	186.2	213	214.7	200.3	195.8	195.8	114.1	129.5	113.3		129.433	204.633	197.3	118.967	MIC26	YGR235C	Mic26p
113.3	126.5	117.2	199.2	219.7	276	200.1	171.9	213.4	122.5	114	117.6		119	231.633	195.133	118.033	MRPL38	YKL170W	mitochondrial 54S ribosomal protein YmL38/YmL34
126.9	152.5	138.4	218.2	213.7	231.2	188.6	199.8	195.9	135.2	123.2	135.1		139.267	221.033	194.767	131.167	HTZ1	YOL012C	histone H2AZ
250.3	228.7	240.6	216.2	191.3	155	164.5	197.5	222.3	336.4	350.6	395.5		239.867	187.5	194.767	360.833	GRS1	YBR121C	glycine--tRNA ligase
63.8	110.5	91	171.7	163.8	217.9	207.6	204	171.8	79.8	76.6	104.8		88.4333	184.467	194.467	87.0667	RDI1	YDL135C	Rdi1p
86.7	91	99.4	138.6	154.8	159.5	196.9	193.1	193	97.6	102.2	114.6		92.3667	150.967	194.333	104.8	PSG1	YKL077W	Psg1p
170.8	217.1	234.2	170.7	268.2	273.5	261.3	185.8	133.4	114.7	116.3	135.9		207.367	237.467	193.5	122.3		YCL048W-A	uncharacterized protein
618.1	543.4	465	251.4	191.9	106.7	158.5	164.6	257	709.2	749.3	757.4		542.167	183.333	193.367	738.633	RPL13A	YDL082W	ribosomal 60S subunit protein L13A
298	384.8	357.2	237.5	189.8	176.8	161.1	192.2	225.8	349.1	351.6	360.1		346.667	201.367	193.033	353.6	ITR1	YDR497C	myo-inositol transporter ITR1
1608.9	873.8	758.3	273.8	181.7	149.8	119.7	172.1	285.2	1522.6	1494.3	1086.5		1080.33	201.767	192.333	1367.8	RNR2	YJL026W	ribonucleotide-diphosphate reductase subunit RNR2
91.6	111	171	99.9	101.9	83.5	187.2	156.2	233.5	108	97.6	128.8		124.533	95.1	192.3	111.467	CIT2	YCR005C	citrate (Si)-synthase CIT2
58.4	96.4	110.5	148.3	146.2	235.6	173	178.1	225.6	77	83.5	93.5		88.4333	176.7	192.233	84.6667	YKE2	YLR200W	tubulin-binding prefolding complex subunit YKE2
123.6	125	101.6	203.6	216.2	276	207.7	187.8	179.6	95.5	84.1	102.9		116.733	231.933	191.7	94.1667	CMC1	YKL137W	Cmc1p
102.2	113.6	138.1	174.2	190.6	206.8	204.3	176.4	193.1	119.3	113.2	125.2		117.967	190.533	191.267	119.233	RPN7	YPR108W	proteasome regulatory particle lid subunit RPN7
1036.4	517.6	442.5	218.2	132.2	143.6	145.4	192.5	234.1	830.4	1010.3	550.6		665.5	164.667	190.667	797.1	RPL5	YPL131W	ribosomal 60S subunit protein L5
82.7	111.2	84.1	159.8	196.2	256	207.8	169.9	193.7	88.1	103.5	89.1		92.6667	204	190.467	93.5667	MRP2	YPR166C	mitochondrial 37S ribosomal protein MRP2
387.1	381.3	301.7	284.8	377	359.8	180.2	205.8	184.3	407.4	391.5	333.1		356.7	340.533	190.1	377.333	HXT13	YEL069C	hexose transporter HXT13
223.7	263.8	273.1	197.9	195.4	103.4	211	164.4	194.4	270.7	247.7	273.9		253.533	165.567	189.933	264.1	ERG9	YHR190W	bifunctional farnesyl-diphosphate farnesyltransferase/squalene synthase
874.8	804.3	524.7	356.8	436.9	277	157.2	188.7	222.1	747.7	679.7	645.1		734.6	356.9	189.333	690.833	DSF1	YEL070W	mannitol dehydrogenase DSF1
218.5	247.4	237.3	179.7	170.4	89.8	161.5	200.2	202.5	246.6	250.2	252.1		234.4	146.633	188.067	249.633		YBR287W	uncharacterized protein
489.5	415.4	433.2	221.6	161.7	168.7	175.7	164.1	224.3	523.4	567.1	436.9		446.033	184	188.033	509.133	VMA2	YBR127C	H(+)-transporting V1 sector ATPase subunit B
60	99.1	139.9	97.3	113.6	130.1	191.2	193	179.2	71.2	64.8	92.2		99.6667	113.667	187.8	76.0667		YBR242W	uncharacterized protein
466.2	206.1	177.9	209.9	190	241.5	179.2	209.6	173.4	230	224.5	136.2		283.4	213.8	187.4	196.9	PGM2	YMR105C	phosphoglucomutase PGM2
71.9	93.7	153.9	139.1	112.2	152.8	222.3	145.2	194.3	72.9	73.9	77.5		106.5	134.7	187.267	74.7667		YDL085C-A	uncharacterized protein
171.5	191	279.4	163.3	97.5	64.4	218.5	161.9	179.3	127.3	134.8	154.8		213.967	108.4	186.567	138.967	SAM2	YDR502C	methionine adenosyltransferase SAM2
83	102	107.1	117.6	162.3	172.1	193.3	181.7	184	88.1	71.4	108.9		97.3667	150.667	186.333	89.4667	ERV15	YBR210W	Erv15p
120.2	121.4	156.6	130.8	141.4	138.2	160.2	216.2	180.9	126.6	133.6	174.8		132.733	136.8	185.767	145	ROX3	YBL093C	Rox3p
106.4	276.9	254	278	284.2	341.3	231.8	170	155.2	98.5	60.4	95.5		212.433	301.167	185.667	84.8	SIP18	YMR175W	Sip18p
67.6	87.6	116.1	131	155.9	200.2	188.8	187.7	180.1	84.4	70.2	120.5		90.4333	162.367	185.533	91.7	EMC5	YIL027C	Emc5p
134.4	153.5	144.2	188.3	223.4	193.3	158.2	195.4	200.5	170.7	167.7	186.2		144.033	201.667	184.7	174.867	MNP1	YGL068W	mitochondrial nucleoid protein MNP1
81	96.1	146.6	130.1	129	126.7	166.8	190.5	195.4	115	131.5	156.5		107.9	128.6	184.233	134.333	IDI1	YPL117C	isopentenyl-diphosphate delta-isomerase IDI1
63.4	64.3	65.1	110.1	121.1	146.8	177.6	200.7	173.8	70.5	57.6	64.2		64.2667	126	184.033	64.1	OCA6	YDR067C	protein-tyrosine-phosphatase
120	117	146.4	197.9	184.8	191.5	219.5	180.3	151.4	160.6	152.7	155.1		127.8	191.4	183.733	156.133	TMA20	YER007C-A	translation machinery-associated protein 20
201.9	219.3	218.8	167.8	170	147.8	194.1	172.4	184.5	182.5	187.9	202.2		213.333	161.867	183.667	190.867	PRE8	YML092C	proteasome core particle subunit alpha 2
88.8	90.6	109.4	133.2	114.2	139.4	181.1	195.8	171.3	103	89.2	94.6		96.2667	128.933	182.733	95.6	PET18	YCR020C	Pet18p
85.2	115.9	138.7	163.6	160.1	214.4	190.2	177.9	178.3	107.9	104.6	140.9		113.267	179.367	182.133	117.8	RUB1	YDR139C	NEDD8 family protein RUB1
17.9	13.9	87.1	58.9	13.5	302	123.2	273	149.2	14.6	82.7	24		39.6333	124.8	181.8	40.4333		YLR162W	uncharacterized protein
77	86.8	98	165.7	170.4	180.3	207.8	172.2	165.2	80.4	68.5	80.6		87.2667	172.133	181.733	76.5	FPY1	YMR178W	Fpy1p
151.1	176.4	168.2	179.1	206.1	172.9	166.5	175.9	200.7	179.2	169.5	185.9		165.233	186.033	181.033	178.2	YDC1	YPL087W	alkaline dihydroceramidase
960.4	595.9	480.1	215.3	164.8	154.8	164.8	191.6	186	587.4	645.9	384.6		678.8	178.3	180.8	539.3	APE3	YBR286W	aminopeptidase Y
634.5	407.5	264.2	131.7	151.3	133.6	156.3	188.9	196.2	520.2	509.5	319		435.4	138.867	180.467	449.567	BMH2	YDR099W	14-3-3 family protein BMH2
93.3	104.5	95.5	216.6	184.5	178.5	183.9	182.3	173.7	142.8	132.5	164		97.7667	193.2	179.967	146.433	ODC2	YOR222W	mitochondrial 2-oxodicarboxylate carrier
91.9	132.9	252.7	137.5	121.6	108.7	143.5	192	204.2	112.2	88.8	148.3		159.167	122.6	179.9	116.433	CYB5	YNL111C	Cyb5p
70.4	96.6	105.2	134.7	141	204	223.9	191.7	123.2	92.5	82	97.1		90.7333	159.9	179.6	90.5333	OST2	YOR103C	dolichyl-diphosphooligosaccharide-protein glycotransferase
97.4	131.6	164.2	151.4	145.4	151.9	194.3	184	160.5	111.3	99.6	124.3		131.067	149.567	179.6	111.733	UGA2	YBR006W	succinate-semialdehyde dehydrogenase (NAD(P)(+))
204.7	195.6	206.2	155.1	154.4	125.8	177	171.6	189.7	212.7	225.6	215.3		202.167	145.1	179.433	217.867	HOM6	YJR139C	homoserine dehydrogenase
92.1	97.2	126.8	144.2	159.8	153.9	180.4	180.7	176.5	101.3	100.3	127.2		105.367	152.633	179.2	109.6		YCR043C	uncharacterized protein
141.3	144	136.6	188.3	179.5	153.9	188.5	158.2	187.5	120.5	100.4	111.3		140.633	173.9	178.067	110.733	SDS22	YKL193C	type 1 protein phosphatase-activating protein SDS22
106	120.3	114.8	193.2	188.4	218.3	201.2	169.7	161.9	86.7	67	84.7		113.7	199.967	177.6	79.4667	FMP33	YJL161W	Fmp33p
130.9	217.8	194	222.3	229.1	185.7	168.6	190.5	172.9	151.2	146.2	155.2		180.9	212.367	177.333	150.867	SPG5	YMR191W	Spg5p
108.6	145.1	91.5	165	179	230.6	195.5	184.3	151.7	117.8	106.7	95.3		115.067	191.533	177.167	106.6	TVP15	YDR100W	Tvp15p
318.8	279.8	260.2	192.8	161.2	155.1	161.3	174.6	195.2	336.7	329	289.3		286.267	169.7	177.033	318.333	CPR6	YLR216C	peptidylprolyl isomerase CPR6
345.8	374.8	303.1	213.2	226.3	100.8	165.4	169.1	196	371.8	333.9	318.1		341.233	180.1	176.833	341.267	CIT1	YNR001C	citrate (Si)-synthase CIT1
92.2	99.4	126.4	159.8	169.7	190.9	199.5	165.5	163	92.1	90.2	114.8		106	173.467	176	99.0333	SRP14	YDL092W	RNA-binding signal recognition particle subunit SRP14
77.9	157.6	222.3	201	216.2	144.6	185	152.6	189.5	96.4	99.5	137.2		152.6	187.267	175.7	111.033	SNZ1	YMR096W	pyridoxine biosynthesis protein SNZ1
91.6	120.7	105.9	165.3	177.4	159.3	183.6	182.6	160.1	115.6	99.3	110		106.067	167.333	175.433	108.3	CAP1	YKL007W	Cap1p
132.5	159.2	153.1	183.5	196.8	202.8	171	169.8	184.6	140	132.5	147.1		148.267	194.367	175.133	139.867	ARC35	YNR035C	Arc35p
120.4	147.8	156.5	152.6	164.3	145.6	167.1	190.3	167.8	126.1	120.7	135		141.567	154.167	175.067	127.267	GDI1	YER136W	Gdi1p
162.8	379	556.2	337.3	161.1	205.4	146.3	231.7	146.6	211.4	168.8	229.1		366	234.6	174.867	203.1	PIR3	YKL163W	beta-1%2C3-glucan linked protein
121.3	140.6	142.3	192.6	232.4	319.6	186.1	188.5	149.9	100.6	101.6	117.2		134.733	248.2	174.833	106.467	MRX14	YDR115W	putative mitochondrial 54S ribosomal protein
91.6	112.7	105.3	170.1	178.5	222.8	193	163.8	166.7	81.6	79.9	74.3		103.2	190.467	174.5	78.6	CAB5	YDR196C	putative dephospho-CoA kinase
128.8	141.3	146	104.3	80.2	74.5	183	184	156	80.8	68.4	108.9		138.7	86.3333	174.333	86.0333	NCE103	YNL036W	carbonate dehydratase NCE103
100.5	133.1	113.5	163.7	189.7	194.7	185.8	177.7	159.3	102	98.8	102.7		115.7	182.7	174.267	101.167	NYV1	YLR093C	Nyv1p
73.1	100.8	101.6	159.3	146	184.9	194.3	184.3	143.1	89.2	87.1	90.3		91.8333	163.4	173.9	88.8667	YRB2	YIL063C	Yrb2p
102.4	110.7	115.5	165.9	156.7	138.5	191.1	162.6	167.9	100.6	89.2	112.6		109.533	153.7	173.867	100.8	XPT1	YJR133W	xanthine phosphoribosyltransferase
81.7	123.4	128.3	204.1	223	222.8	179.2	144.8	195.7	97.2	82.7	110.3		111.133	216.633	173.233	96.7333	BOL1	YAL044W-A	Bol1p
178.6	168.2	191.5	166.6	131.6	161.2	141.4	192.5	185	206.8	188.2	188.5		179.433	153.133	172.967	194.5	SIS1	YNL007C	type II HSP40 co-chaperone SIS1
109.5	118.2	90.1	190.8	189.4	235.5	173.9	183.7	159.6	105.2	101	104.8		105.933	205.233	172.4	103.667	END3	YNL084C	End3p
132	147.7	128.8	174.9	201.4	194.1	168.6	184.7	163.6	106.9	109.8	99.6		136.167	190.133	172.3	105.433	FBP26	YJL155C	fructose-2%2C6-bisphosphatase
734.8	472.2	466.9	232.6	170.2	150.6	145.9	180.8	189.5	561.1	585.9	427.3		557.967	184.467	172.067	524.767	BMH1	YER177W	14-3-3 family protein BMH1
96.6	107	97.2	156.2	187.2	217.5	178.2	203.5	134.4	81.5	76.7	83.9		100.267	186.967	172.033	80.7	MRPL25	YGR076C	mitochondrial 54S ribosomal protein YmL25
99.3	114.5	110.9	139.2	148.1	102.1	171	169.7	175.2	114.6	118.3	145.6		108.233	129.8	171.967	126.167	CBC2	YPL178W	nuclear cap-binding protein subunit CBC2
103.6	109.1	92.4	159.1	153.6	211.6	190.4	168	157.3	96.6	81.2	95.8		101.7	174.767	171.9	91.2		YNL122C	uncharacterized protein
283.3	330.5	191.4	150.4	191.9	176	154.5	202.9	156.9	236.6	224.7	195.8		268.4	172.767	171.433	219.033	OM45	YIL136W	Om45p
83.4	79.4	79	140.7	149.3	146.5	179.5	191.9	141.7	71.4	64.9	68.5		80.6	145.5	171.033	68.2667		YKR011C	uncharacterized protein
80.9	92.8	102.6	170.9	178.7	171.6	165.2	174.4	173.3	64.8	66	84.1		92.1	173.733	170.967	71.6333	DPB3	YBR278W	DNA polymerase epsilon noncatalytic subunit
118.5	138.7	127.7	213.9	190	179.9	173.4	164.5	174.4	109.5	104.5	102.7		128.3	194.6	170.767	105.567	OPI10	YOL032W	Opi10p
73.9	88.5	130	118.8	132.9	148.6	157	194.7	159.4	105.1	99.5	109.5		97.4667	133.433	170.367	104.7	FCF1	YDR339C	rRNA-processing protein FCF1
118.1	233.7	269.6	168.8	136.4	100.5	158	189.6	163.1	143.4	140	202.7		207.133	135.233	170.233	162.033	NCW2	YLR194C	Ncw2p
497.7	239.8	161.2	74.9	89.7	53.5	243.9	111.4	154.8	240.7	261.6	146.5		299.567	72.7	170.033	216.267		YJR115W	uncharacterized protein
69.8	100.6	125	142.7	137.2	173.7	153.8	181.1	174.1	73.4	78	108.7		98.4667	151.2	169.667	86.7	BET3	YKR068C	TRAPP complex core subunit BET3
78.1	102.5	86.8	151.9	152.6	191.5	171	184.4	153	73.4	70.6	66.1		89.1333	165.333	169.467	70.0333	MRX9	YDL027C	Mrx9p
215.9	250.6	214.6	212.9	229.9	98.8	180.1	156.2	170.9	202.6	165.2	205.5		227.033	180.533	169.067	191.1	COQ5	YML110C	2-hexaprenyl-6-methoxy-1%2C4-benzoquinone methyltransferase
108	113.1	107.9	149.8	153.2	151.2	194.7	156	155.9	131.3	129.7	157.4		109.667	151.4	168.867	139.467		YKL063C	uncharacterized protein
495.9	254.2	262.9	196.7	130.5	140.7	152.5	169.8	183.7	311.8	333.3	237.7		337.667	155.967	168.667	294.267	ATP1	YBL099W	F1F0 ATP synthase subunit alpha
85.7	102.5	120.8	140.2	167.7	236.2	175.5	155.1	173.5	94	85.7	100.7		103	181.367	168.033	93.4667	SFT1	YKL006C-A	Sft1p
95.9	106.5	88.4	185.3	164.1	202.3	198.5	156.5	148.6	83.6	86.9	79.9		96.9333	183.9	167.867	83.4667	IST1	YNL265C	Ist1p
88.3	89.4	146.3	138.6	125.7	120.6	160	152.5	190.9	128	122.2	184.8		108	128.3	167.8	145	ETT1	YOR051C	Ett1p
482.4	303.6	268.8	132.9	87	90.3	162.7	154	186.7	302.2	402.5	254.7		351.6	103.4	167.8	319.8	MET6	YER091C	5-methyltetrahydropteroyltriglutamate-homocysteine S-methyltransferase
139.6	145.2	136.1	157.4	156.8	161	165.1	167.5	170.7	129.5	118.2	139.9		140.3	158.4	167.767	129.2	MRP10	YDL045W-A	mitochondrial 37S ribosomal protein YmS-T
83.8	105.9	98.5	108.3	141.8	169.6	199.6	169	131.8	69.9	64.2	74.5		96.0667	139.9	166.8	69.5333	BLI1	YKL061W	Bli1p
134.9	174.6	156.1	152.1	192.5	186.9	156.7	165.2	178.3	130	117	175.6		155.2	177.167	166.733	140.867	FIS1	YIL065C	Fis1p
163.8	184.4	179.5	165.7	175.4	141	155.1	166.2	177.9	167.4	161.9	146.7		175.9	160.7	166.4	158.667	RPN12	YFR052W	proteasome regulatory particle lid subunit RPN12
58.7	83.5	80.8	117.5	134.7	203.1	166.8	171.4	160.6	57.9	59.1	57.3		74.3333	151.767	166.267	58.1		YDR248C	gluconokinase
111.3	114.2	116.7	152.8	176	179.9	143.8	172.9	181.5	92.1	102	103.5		114.067	169.567	166.067	99.2	MBA1	YBR185C	Mba1p
185.9	173.6	160.1	167.2	187.8	127.2	208.2	125.2	163.1	247.5	223.6	247		173.2	160.733	165.5	239.367	TOM5	YPR133W-A	Tom5p
82.6	105	95.3	153.5	169.5	200.8	163.7	189.3	143.3	78.6	73.4	71		94.3	174.6	165.433	74.3333	COQ11	YLR290C	ubiquinone biosynthesis protein COQ11
65	83.4	115.8	141.6	120.1	181.3	174.6	174	146.3	80.5	88.4	132.6		88.0667	147.667	164.967	100.5	GIM4	YEL003W	tubulin-binding prefolding complex subunit GIM4
49.1	70.4	96.4	115	99.3	129.1	184.4	139.2	170	88.4	91.9	130		71.9667	114.467	164.533	103.433	PDR16	YNL231C	phosphatidylinositol transporter
100.3	102.8	102.3	129	137.6	143	166.5	158.2	168.7	99.1	93.8	106.7		101.8	136.533	164.467	99.8667	SNF4	YGL115W	AMP-activated serine/threonine-protein kinase regulatory subunit SNF4
60.2	75.5	85	133.8	144.8	197.7	141.6	182.2	169.4	71.6	71.4	81.7		73.5667	158.767	164.4	74.9	CDC37	YDR168W	Cdc37p
80.7	124.3	194.6	111.6	76.8	128.1	135.3	184.6	173.2	77.6	64.7	97.4		133.2	105.5	164.367	79.9	KAR2	YJL034W	Hsp70 family ATPase KAR2
316	326.6	328.9	197.5	203.7	170.1	151.1	166.9	174.2	367.5	366.5	326.6		323.833	190.433	164.067	353.533	SGT2	YOR007C	Sgt2p
173.9	165.6	182.1	190.4	194.4	144	176.2	142.2	171.5	168.2	188.2	171.1		173.867	176.267	163.3	175.833	TMA22	YJR014W	Tma22p
136.9	155.2	127.8	157.4	185.3	153.1	158.6	164	166.4	132	114.3	111.4		139.967	165.267	163	119.233		YCL012C	uncharacterized protein
168	190.8	176.3	147	174.1	124	205	115.1	167.9	154.6	147.3	131.7		178.367	148.367	162.667	144.533	SCS22	YBL091C-A	phospholipid metabolism-regulating protein SCS22
251	197.3	193.7	154.7	126.1	92.6	138.5	165.8	183.2	221.8	235.1	227.5		214	124.467	162.5	228.133	BFR1	YOR198C	Bfr1p
103.4	146.5	120.1	169.2	178.3	243.7	178.6	154.1	154.3	85.8	79	109.7		123.333	197.067	162.333	91.5	MXR2	YCL033C	peptide-methionine (R)-S-oxide reductase
245.3	200.6	122	178.4	217.4	164.8	164.7	170.6	151.3	188.7	164.8	140.3		189.3	186.867	162.2	164.6		YNL194C	uncharacterized protein
103.4	157.4	176.2	176.5	142.5	186.6	144.3	168.4	173.6	102.4	111.8	135.9		145.667	168.533	162.1	116.7	DAP1	YPL170W	Dap1p
54.9	92.5	144.5	162.2	166.3	211.5	185.4	136.5	163.9	86.7	71.4	89.1		97.3	180	161.933	82.4	URM1	YIL008W	ubiquitin-related modifier URM1
189	158.4	152.2	97.9	79	59.9	168.9	144.1	172.5	163.8	222.4	188.1		166.533	78.9333	161.833	191.433	CYS4	YGR155W	cystathionine beta-synthase CYS4
56.8	77.3	85.1	166	158.4	204.7	174.3	171.3	139.7	73.8	68.4	86.1		73.0667	176.367	161.767	76.1	TAF10	YDR167W	Taf10p
38.2	53.4	58.4	80.5	81.2	124.9	142.6	168.9	171	51.3	53.5	55.2		50	95.5333	160.833	53.3333		YGL117W	uncharacterized protein
175.7	197.6	154.4	169.3	177.7	126.9	149.7	184.7	147.3	134.7	137.2	131.2		175.9	157.967	160.567	134.367	NVJ1	YHR195W	Nvj1p
158.7	119.6	205.7	143.5	115.1	85.7	174.5	141.8	164.3	230.9	208.9	245.2		161.333	114.767	160.2	228.333	RPS9A	YPL081W	ribosomal 40S subunit protein S9A
51.6	73.1	89.9	123.3	134.3	165.2	157.2	175.5	144.4	80.3	93.7	128.8		71.5333	140.933	159.033	100.933	RRP15	YPR143W	Rrp15p
98.2	124.6	143.7	178	169.6	255.4	171.9	160.4	144.6	106.3	103.1	118.3		122.167	201	158.967	109.233	SPT4	YGR063C	transcription elongation factor SPT4
167.1	180.6	166.6	142.8	139.8	112	153.4	144.5	178.5	194.2	173.2	199.1		171.433	131.533	158.8	188.833	PRE2	YPR103W	proteasome core particle subunit beta 5
407.3	252.4	233.4	144.4	121.7	146.1	142.8	200.7	132.1	267.2	314.6	154.8		297.7	137.4	158.533	245.533	TPS1	YBR126C	alpha%2Calpha-trehalose-phosphate synthase (UDP-forming) TPS1
150.4	175.5	160	123.4	173.6	160.7	195.5	161.7	117.5	104.6	109	110.8		161.967	152.567	158.233	108.133	SUE1	YPR151C	Sue1p
75.5	90.6	92.8	120.5	112.5	156.2	164.8	166.2	143.3	70.6	62.2	64.8		86.3	129.733	158.1	65.8667		YNR061C	uncharacterized protein
205.4	239.5	336.8	185.7	143.9	83	148.7	148.3	176.9	348.8	393.7	492.7		260.567	137.533	157.967	411.733	SNU13	YEL026W	RNA binding protein SNU13
319.8	269.6	230.1	217.6	226.1	196.3	185.9	156.2	130	254.2	242.6	188.9		273.167	213.333	157.367	228.567	SDD1	YEL057C	Sdd1p
1124.5	450.9	239.5	142.8	143.1	165	147.9	169.7	153.5	551.8	624.5	236.4		604.967	150.3	157.033	470.9	TFS1	YLR178C	Tfs1p
305.4	293	185	140.7	179.8	114.5	173.8	149.6	147.3	244.1	220.1	185.8		261.133	145	156.9	216.667	DCS2	YOR173W	5'-(N(7)-methyl 5'-triphosphoguanosine)-(mRNA) diphosphatase
56.1	58.3	95.8	100.7	115.7	100.3	200	121.5	149	76.8	82.8	123.8		70.0667	105.567	156.833	94.4667	HAP3	YBL021C	Hap3p
141.2	174	204.4	184.8	183.7	98.9	154.1	148.2	167.8	172.4	147.9	171.6		173.2	155.8	156.7	163.967	RPT4	YOR259C	proteasome regulatory particle base subunit RPT4
99	111.9	169.2	152.5	134.2	125.2	196.4	132	141.6	125	91.3	101.2		126.7	137.3	156.667	105.833	RPB11	YOL005C	DNA-directed RNA polymerase II core subunit RPB11
59.6	56.8	96.4	134.6	138.2	182.5	178.1	144.8	146.5	62.2	71.5	76.8		70.9333	151.767	156.467	70.1667	MAK31	YCR020C-A	Mak31p
89.1	121.2	105	158.8	172.6	172.9	148.8	156.1	161.9	88.3	81.7	108.3		105.1	168.1	155.6	92.7667	VPS60	YDR486C	Vps60p
76.8	85.6	76.9	102.6	113.9	134	155.1	154.6	154.8	74.8	70.4	69.7		79.7667	116.833	154.833	71.6333	GPM2	YDL021W	phosphoglycerate mutase family protein GPM2
74.5	89.8	91.1	155.1	174.9	211.2	141.6	165.4	154.5	94.8	90.2	100.8		85.1333	180.4	153.833	95.2667		YKL033W-A	putative hydrolase
386.7	423.3	370.4	186.5	201.6	119.7	152.1	127.6	180.2	336.1	294.6	330.5		393.467	169.267	153.3	320.4	HYR1	YIR037W	peroxiredoxin HYR1
85.7	101.2	83.5	144.1	138.6	157.6	170.4	145.5	143.6	71	78.2	78.5		90.1333	146.767	153.167	75.9	COG7	YGL005C	Golgi transport complex subunit COG7
163.3	195.8	189.5	177.6	174.2	109.6	165.1	146.4	145.3	134.5	115.5	133.6		182.867	153.8	152.267	127.867	COS8	YHL048W	Cos8p
509.1	436.5	378.2	163.6	125.8	142.6	129.7	150.8	175.4	508.7	512.8	404.9		441.267	144	151.967	475.467	PCL5	YHR071W	Pcl5p
777.7	357.1	354.2	163.9	90	96.7	112.9	161.8	180.7	620.3	656	353.2		496.333	116.867	151.8	543.167	ECM33	YBR078W	Ecm33p
66.4	105.2	125.3	149.3	174.4	184.8	144.7	166.3	144.4	95.4	94.9	109.2		98.9667	169.5	151.8	99.8333	MRPL51	YPR100W	mitochondrial 54S ribosomal protein MRPL51
165.9	134.1	110.4	110.4	139.3	148.2	170.9	139.9	144.3	119.7	120	121.3		136.8	132.633	151.7	120.333	CMC4	YMR194C-B	Cmc4p
237.4	258.6	175.1	133.4	139.9	116.3	184.3	128	141.5	241.4	212.9	225.3		223.7	129.867	151.267	226.533	COA3	YJL062W-A	Coa3p
61.5	73	86.7	118.5	155.7	187.3	167.5	146.1	140.1	70.4	83.1	81.5		73.7333	153.833	151.233	78.3333	FMC1	YIL098C	Fmc1p
201	165.9	108.3	132.3	138.3	182.2	141.3	163.4	148.1	151.2	147.3	113.3		158.4	150.933	150.933	137.267	GLC3	YEL011W	1%2C4-alpha-glucan branching enzyme
155.8	191.8	227.6	195.7	188.4	105.8	160.7	139.1	152.3	185	186.9	194.1		191.733	163.3	150.7	188.667	RPT6	YGL048C	proteasome regulatory particle base subunit RPT6
80.9	90.6	90.2	151.8	132.5	121.9	153.1	147	151.7	100.1	102.8	97		87.2333	135.4	150.6	99.9667	SPC3	YLR066W	signal peptidase complex subunit SPC3
177.5	217.1	203.6	181	184.5	130.5	167.5	131.1	152.3	158.4	148	150.2		199.4	165.333	150.3	152.2	SDH5	YOL071W	succinate dehydrogenase assembly factor SDH5
102.6	152.9	124.4	137.2	145.1	133.6	164.5	144.9	141	91.1	97.6	95.2		126.633	138.633	150.133	94.6333	COX20	YDR231C	Cox20p
45	48	73.2	106.7	109.2	161.6	166.7	148.9	134	54.3	48.4	68.2		55.4	125.833	149.867	56.9667		YCR090C	uncharacterized protein
63.8	78.1	94.8	118.6	78.6	85.2	138.2	154.5	153.8	94.2	93.3	114.7		78.9	94.1333	148.833	100.733	LYS12	YIL094C	homoisocitrate dehydrogenase
127.6	149.5	150.2	141.4	165.9	103.7	159.4	153.7	132.7	128.4	125.2	138.6		142.433	137	148.6	130.733	MIA40	YKL195W	Mia40p
165.9	184.3	169.2	149.6	143.6	135.8	143.1	166.1	136.1	163.4	154.8	147.1		173.133	143	148.433	155.1	PHB2	YGR231C	prohibitin subunit PHB2
84.4	116.8	119.3	203.1	212.6	236.4	181.2	133.5	130.3	79.1	73.5	65.4		106.833	217.367	148.333	72.6667	SDH6	YDR379C-A	Sdh6p
81	119	115.6	169.9	186.1	211.7	134.9	159.7	149.9	99.9	79.7	114.6		105.2	189.233	148.167	98.0667	MRPL50	YNR022C	mitochondrial 54S ribosomal protein MRPL50
176.7	190.9	156.9	166.5	172.1	117.9	135	160.3	147.6	160	157.8	163.4		174.833	152.167	147.633	160.4	CDC34	YDR054C	SCF E2 ubiquitin-protein ligase catalytic subunit CDC34
102.1	161.7	172.9	189.4	200.7	202.8	153.7	145.3	143.6	146.8	150.3	143.1		145.567	197.633	147.533	146.733	MRPL27	YBR282W	mitochondrial 54S ribosomal protein YmL27
112.9	126.6	133.8	148.3	184.5	130.1	146	132.9	163.5	111.9	125.2	135.9		124.433	154.3	147.467	124.333	MRPL23	YOR150W	mitochondrial 54S ribosomal protein YmL23
117.4	139.2	124.7	157.9	169.5	157.4	149.8	144.1	146	107.8	110.8	131.6		127.1	161.6	146.633	116.733	DID4	YKL002W	ESCRT-III subunit protein DID4
53.7	58.2	66.4	98.1	107.7	137.2	157.8	149.3	131.5	52.1	48.8	59		59.4333	114.333	146.2	53.3	REX3	YLR107W	RNA exonuclease
49.2	57.3	81.6	71.6	94.5	112.7	167	137.9	133.4	53.5	43.8	65.5		62.7	92.9333	146.1	54.2667	RBL2	YOR265W	Rbl2p
135.8	204.1	201.7	134.5	128.5	106.2	123.9	163.8	150.3	151.7	170.7	156.1		180.533	123.067	146	159.5	ISU1	YPL135W	iron-binding protein ISU1
73.5	74.7	82.8	137.8	121.7	155.2	153.2	140.3	143.8	72.9	86	83.7		77	138.233	145.767	80.8667	GIM5	YML094W	Gim5p
58.1	67.6	92.8	107.3	123.3	174.2	113.4	168.8	154.9	72.2	83.3	101.1		72.8333	134.933	145.7	85.5333	SFM1	YOR021C	protein-arginine N-methyltransferase SFM1
127.6	150.7	222.3	155.6	126.4	106.6	147.3	148.5	141.2	193.5	197.5	248.9		166.867	129.533	145.667	213.3	ADO1	YJR105W	adenosine kinase
231.7	266.8	223.2	146.4	167.8	128.2	179.8	137.9	118.1	155.7	148.7	130.2		240.567	147.467	145.267	144.867		YGR201C	uncharacterized protein
128	125.1	170.2	119.4	84.5	110.8	117	159.7	157	141.3	152.2	136.8		141.1	104.9	144.567	143.433	FES1	YBR101C	Fes1p
62.3	82.1	108	129.3	143.7	169.9	132.5	153.4	147.4	62.4	63.2	70		84.1333	147.633	144.433	65.2	TAH1	YCR060W	Tah1p
738.3	365.4	242.2	187.3	162	144.1	119.7	138.3	174	519.6	566	336.9		448.633	164.467	144	474.167	UGP1	YKL035W	UTP glucose-1-phosphate uridylyltransferase
101.4	121.4	86.4	138.6	164.6	156.4	136.5	156.5	138.5	94.7	92.5	85.2		103.067	153.2	143.833	90.8		YLR345W	bifunctional fructose-2%2C6-bisphosphate 2-phosphatase/6-phosphofructo-2-kinase
57.3	74.3	115.9	81.3	68.2	63.5	127.6	135	168.4	112.5	112.4	164.6		82.5	71	143.667	129.833	TYE7	YOR344C	Tye7p
205.4	233	202.9	127.1	150.8	122.4	145.7	164.8	120.1	201.9	232.3	142.2		213.767	133.433	143.533	192.133		YMR181C	uncharacterized protein
94	101.3	81	139.9	155.8	189.5	159.7	147.1	123.6	76.2	62.4	65.3		92.1	161.733	143.467	67.9667	RNY1	YPL123C	ribonuclease T2
149.4	211.1	184.1	173.4	202.9	108.8	142.5	141.9	146	171.2	166.2	159.4		181.533	161.7	143.467	165.6	ETR1	YBR026C	enoyl-[acyl-carrier-protein] reductase
65.6	92.2	98.5	112.3	142.4	176.9	175.4	145.7	109.1	49.2	52.1	79.2		85.4333	143.867	143.4	60.1667		YLR361C-A	uncharacterized protein
101.7	135.8	120.9	190.6	224.8	198.6	150.8	115.9	163.3	107.8	78.2	88.4		119.467	204.667	143.333	91.4667		YGR204C-A	uncharacterized protein
84.2	106.2	119.5	117	159.6	161.2	124.1	152.9	152.6	76	93.8	96.2		103.3	145.933	143.2	88.6667	SPO73	YER046W	Spo73p
177.7	169.4	184.2	162	145.6	84.4	124	131.5	173.9	215.1	241.9	250		177.1	130.667	143.133	235.667	URA5	YML106W	orotate phosphoribosyltransferase URA5
55.3	77.4	83.2	105	104.4	130.3	133	157.6	137.8	69.9	68.6	83.5		71.9667	113.233	142.8	74		YLR225C	uncharacterized protein
55.4	71.4	111	107	112.1	120	129.8	137.6	156.4	104.1	130.8	140.2		79.2667	113.033	141.267	125.033	RLP24	YLR009W	ATPase-activating ribosome biosynthesis protein
75.9	87.2	93.8	131.2	120.8	158.5	141.2	140.2	142.2	72.5	59.5	74.2		85.6333	136.833	141.2	68.7333	IES4	YOR189W	Ies4p
192.7	230.6	196.6	155.3	193.3	140.7	136	137.4	148.8	178.6	194.5	171.3		206.633	163.1	140.733	181.467	BDH1	YAL060W	(R%2CR)-butanediol dehydrogenase
56.6	80.9	93.4	118.1	125	173.8	141.5	134.9	142.1	69.3	65.2	81.8		76.9667	138.967	139.5	72.1	ERV29	YGR284C	Erv29p
460.6	227.6	226.1	118.2	91.3	93.3	126.9	129.5	161.8	334.4	391	237		304.767	100.933	139.4	320.8	TAL1	YLR354C	sedoheptulose-7-phosphate:D-glyceraldehyde-3-phosphate transaldolase TAL1
78.1	77.4	91.3	156.1	134.1	207.3	184.1	127.5	106.2	65.4	58.4	77.4		82.2667	165.833	139.267	67.0667	EGO2	YCR075W-A	Ego2p
77.2	132	134	174.6	217	253.5	168.6	145.1	103.8	86.4	109.1	89.7		114.4	215.033	139.167	95.0667	RRT1	YBL048W	Rrt1p
69.4	76.2	78.2	127.6	141	178.3	132.9	155.3	128.9	66.1	80.4	77.3		74.6	148.967	139.033	74.6	MRPS8	YMR158W	mitochondrial 37S ribosomal protein MRPS8
54.6	74.2	92.4	86	116.5	133.3	149.1	136.8	129.4	71.3	49.9	62.6		73.7333	111.933	138.433	61.2667	SPC1	YJR010C-A	signal peptidase complex subunit SPC1
42	18.4	33.6	36.9	33.1	263.1	122.6	145.2	146.7	22.3	10.9	29.7		31.3333	111.033	138.167	20.9667		YLR159C-A	uncharacterized protein
74.2	79	95.2	129.2	147.6	169.8	146.9	147.5	119.1	88.1	88.8	98.7		82.8	148.867	137.833	91.8667	MIC19	YFR011C	Mic19p
106.5	116.3	117.3	154.9	148.4	119.1	133.9	124.8	154.7	103.7	105.4	135.5		113.367	140.8	137.8	114.867	NIT3	YLR351C	putative hydrolase
119.6	108.2	111.3	133.2	127.6	111.9	133.1	140.7	139.5	124	110.4	127.6		113.033	124.233	137.767	120.667	MUD1	YBR119W	Mud1p
55.8	46.1	56.7	99.7	97.4	142.2	139.4	161.8	111.9	59.8	56.3	59.4		52.8667	113.1	137.7	58.5	MHF2	YDL160C-A	Mhf2p
77	97.6	113.7	113.1	109.3	140	174.7	121.2	115.6	87.4	83.6	80.3		96.1	120.8	137.167	83.7667	MOG1	YJR074W	Ran GTPase-binding protein MOG1
289.7	265.8	169	161.6	133.3	126.3	140.1	108.6	162.6	237.1	232.5	195.9		241.5	140.4	137.1	221.833	COX14	YML129C	Cox14p
41.2	48.9	59.6	87.8	89.3	105.2	115.5	145.2	150.1	69.1	88.6	100.7		49.9	94.1	136.933	86.1333	BRX1	YOL077C	ribosome biogenesis protein BRX1
66.1	74.5	86.7	113.6	129	145	163.5	135.3	111.3	73.6	70.6	76.1		75.7667	129.2	136.7	73.4333	YHC1	YLR298C	Yhc1p
101.2	136	141.8	161.2	154.9	118.3	138	121.3	150.5	138.6	123.8	162.5		126.333	144.8	136.6	141.633	IRC22	YEL001C	Irc22p
119.9	284.7	390.4	218.8	111.8	145.5	107.5	183.8	116.3	126.6	98	142.8		265	158.7	135.867	122.467	HSP150	YJL159W	heat shock protein HSP150
533.6	349.7	288.3	132.6	121	109.8	137.3	138.3	130.3	390.3	395.4	250.5		390.533	121.133	135.3	345.4	PIL1	YGR086C	lipid-binding protein PIL1
53.5	91.5	95.4	141.1	128.4	138.5	114.4	159.3	131.5	82.7	66.1	88.1		80.1333	136	135.067	78.9667	YPD1	YDL235C	Ypd1p
95.5	124.3	118.4	167.5	195.7	185.4	134.2	136	135	98.3	81.1	93		112.733	182.867	135.067	90.8	FMP10	YER182W	Fmp10p
94.4	128.2	133.5	144	158.8	140.2	135.8	135.1	134.2	110.7	88.2	115.3		118.7	147.667	135.033	104.733	VPS68	YOL129W	Vps68p
59.1	66.3	72.5	105	117.5	137.5	147.3	130.9	125.2	64.4	64.3	72.3		65.9667	120	134.467	67	THG1	YGR024C	tRNA guanylyltransferase
86.3	86.7	88.5	105.1	120.2	103.8	152.4	117	133.4	76.7	77	80.7		87.1667	109.7	134.267	78.1333	TIM21	YGR033C	Tim21p
82.1	83.4	66.7	121.2	144.3	201.2	135.4	149.2	118.1	74.6	73.4	84.7		77.4	155.567	134.233	77.5667	DPC13	YGL041W-A	Dpc13p
50	65.6	66.4	119.4	106.8	179.8	114.6	138	149.8	62.4	80	89.9		60.6667	135.333	134.133	77.4333	EXP1	YDL121C	Exp1p
41.4	48.4	46.1	84.2	91.2	129.8	163.8	128.3	109.3	48.5	48.4	44.9		45.3	101.733	133.8	47.2667	SNT309	YPR101W	Snt309p
197.1	195.9	137.2	144.9	135.8	76.4	137.4	116.9	145.3	190	155.6	170.1		176.733	119.033	133.2	171.9		YER079W	uncharacterized protein
41.3	59.6	63.5	96.2	104.7	153.8	133.6	111.3	153.2	59.1	61.6	80.9		54.8	118.233	132.7	67.2	LSM12	YHR121W	Lsm12p
56.6	60.7	73	94.7	85.7	127.1	147.9	131.4	118.7	61.3	53.7	78.7		63.4333	102.5	132.667	64.5667	EAF6	YJR082C	Eaf6p
56.2	77.1	99.3	107	101.9	97	143.2	117.4	136.3	80.2	81.9	116.4		77.5333	101.967	132.3	92.8333	VPS74	YDR372C	Vps74p
474.2	356.8	291.1	170.4	141.5	118.9	125.7	137.4	133.4	379.8	412.6	316.7		374.033	143.6	132.167	369.7	SBP1	YHL034C	Sbp1p
54.7	66.9	60	88.1	96.2	140.2	147.3	129.4	118.4	52.2	64.3	68.4		60.5333	108.167	131.7	61.6333	AME1	YBR211C	Ame1p
49.4	55	48.7	84.8	73.6	69.8	178.2	111.8	103.4	42	41.3	53.2		51.0333	76.0667	131.133	45.5	MET32	YDR253C	Met32p
65	74.2	68.7	88.6	101.3	139.7	141.2	121.3	130.5	54.3	53.3	58.8		69.3	109.867	131	55.4667	GLD1	YPR109W	Gld1p
70.3	94.6	67.1	112.8	118.7	156.3	142.1	140.3	109.5	54	44.1	53		77.3333	129.267	130.633	50.3667	MVB12	YGR206W	ubiquitin-binding ESCRT-I subunit protein MVB12
70.3	79.3	68.4	153.3	152.9	179.2	129.7	145.8	116.3	56.7	56.1	65.7		72.6667	161.8	130.6	59.5	FAR8	YMR029C	Far8p
64.8	58.7	73.6	110.8	100.1	77.8	121.6	128.4	141.3	71.5	64.2	88.4		65.7	96.2333	130.433	74.7	RFC5	YBR087W	replication factor C subunit 5
396.8	332	333.6	149.4	92.9	82.7	101.3	126.1	163.9	437	441.2	385		354.133	108.333	130.433	421.067	TOS1	YBR162C	Tos1p
142.6	126.3	139.9	112.9	83.3	33.2	137.6	113.8	138.8	151.3	139.9	116		136.267	76.4667	130.067	135.733	ECL1	YGR146C	Ecl1p
376.8	161.4	211	115.6	87.8	89.6	102	159.2	128.9	183.6	240.8	166.9		249.733	97.6667	130.033	197.1	RPS11A	YDR025W	ribosomal 40S subunit protein S11A
300.8	341.7	359	198.5	147.2	122.1	98.6	127.6	163.6	400.5	367	404.9		333.833	155.933	129.933	390.8	SCW10	YMR305C	putative family 17 glucosidase
46.1	61.7	66.6	93.2	106.4	123.1	121.6	130.3	137.5	61.3	64.6	79.4		58.1333	107.567	129.8	68.4333	IRC23	YOR044W	Irc23p
62.7	73.8	82.7	118.3	126.7	130.8	129.1	128.7	131	71.6	63.1	78.7		73.0667	125.267	129.6	71.1333	DPP1	YDR284C	bifunctional diacylglycerol diphosphate phosphatase/phosphatidate phosphatase
107.5	123.4	118	140.3	141.6	121.2	136.1	131.3	120.7	98.7	97.5	94.9		116.3	134.367	129.367	97.0333	PET191	YJR034W	Pet191p
99.9	108.4	90.9	151.7	174.6	187.3	143.1	127.9	116.9	92.4	89.4	86.3		99.7333	171.2	129.3	89.3667	TDA10	YGR205W	putative ATP-dependent kinase
485.9	392.8	336.8	159.6	147.2	108.7	153.7	99.3	133.9	382.2	354.2	289.6		405.167	138.5	128.967	342	SMT3	YDR510W	SUMO family protein SMT3
95.3	80.4	85.6	110.8	100.5	134.8	149.7	119.2	116.8	62.7	56.1	59.1		87.1	115.367	128.567	59.3	SNF11	YDR073W	Snf11p
38.7	58.5	72.4	101.6	108.3	131.1	111.9	152.2	120.8	59.5	56.7	78.9		56.5333	113.667	128.3	65.0333	PFD1	YJL179W	prefolding complex chaperone subunit
209.3	234.1	258.2	185.5	112	158	105.6	154.4	122.6	196.2	171.6	192.7		233.867	151.833	127.533	186.833	RPP0	YLR340W	ribosomal protein P0
79.7	98.1	97.5	128.6	158.1	166	139.6	134.8	107.5	70.8	66.3	79.4		91.7667	150.9	127.3	72.1667	SDH7	YDR511W	Sdh7p
161.8	153.9	152.9	147.4	136.6	133.2	120.1	127.5	133.6	166.4	156.9	168.1		156.2	139.067	127.067	163.8	GET3	YDL100C	guanine nucleotide exchange factor GET3
60.5	83.9	77	111	103.4	137.6	136.6	128.7	115.6	61.8	59.9	69.1		73.8	117.333	126.967	63.6	COS3	YML132W	Cos3p
329.3	337.5	212.1	143.6	148.3	82.2	123	121.7	135.8	249.8	242.1	213.4		292.967	124.7	126.833	235.1	RCN2	YOR220W	Rcn2p
45.6	65.9	74.8	128.2	106.5	111.7	136.7	135.3	108.5	59.5	44.9	56.2		62.1	115.467	126.833	53.5333	TDA2	YER071C	Tda2p
76.3	119.5	184.3	127.3	155	124.5	149.5	92.7	138.2	121.1	123.8	177.5		126.7	135.6	126.8	140.8	NRG2	YBR066C	Nrg2p
65	86.6	75.8	107.5	126.9	127.2	132	146.5	101.1	59	59.7	57.5		75.8	120.533	126.533	58.7333	NAS2	YIL007C	Nas2p
71.4	106.5	123.5	87.2	102.3	104.7	148	119.3	111.4	70.4	84.7	90.6		100.467	98.0667	126.233	81.9	HPA3	YEL066W	D-amino-acid N-acetyltransferase
60.1	95.1	114.7	127.3	141.2	161.6	139.4	111.5	127.2	68.7	67.4	62		89.9667	143.367	126.033	66.0333	CDC31	YOR257W	centrin
50	58.2	52.1	78.6	98.6	127.7	123.1	120.3	134.7	58.6	37.9	50.6		53.4333	101.633	126.033	49.0333	SRB7	YDR308C	Srb7p
69.5	88	71.5	116.4	119.8	152.5	143.7	134.5	99.3	57.6	63.8	46.3		76.3333	129.567	125.833	55.9	DAD1	YDR016C	Dad1p
41.1	58.5	66.5	76	83.9	97.3	113.7	118.5	145.3	48.2	34.6	42.8		55.3667	85.7333	125.833	41.8667	LCL2	YLR104W	Lcl2p
39.9	56.1	75.4	88.3	99	125.4	124.5	114.4	138.5	67.4	54	92.3		57.1333	104.233	125.8	71.2333	GIM3	YNL153C	tubulin-binding prefolding complex subunit GIM3
56.9	59.8	47.5	114.7	103.5	147.4	171.1	100.9	105.3	79.1	56.2	75.2		54.7333	121.867	125.767	70.1667	ILM1	YJR118C	Ilm1p
166.6	176.5	195.2	135.9	123.2	103.7	120	109.7	146	169.8	159.8	160		179.433	120.933	125.233	163.2	PRE4	YFR050C	proteasome core particle subunit beta 7
342.5	288.3	284	118.1	116.1	75.5	118.1	108	148.8	420.6	431.3	407.4		304.933	103.233	124.967	419.767	RPL8A	YHL033C	ribosomal 60S subunit protein L8A
234.9	190.7	187.9	133.4	103.3	112.3	109.8	144.4	120.6	179.8	185.9	120.9		204.5	116.333	124.933	162.2	SSE2	YBR169C	adenyl-nucleotide exchange factor SSE2
60.5	66.5	68.4	104.5	96.7	110.7	119.1	124.1	129.9	77.9	73.7	80.8		65.1333	103.967	124.367	77.4667	CKB2	YOR039W	casein kinase 2 regulatory subunit CKB2
146.6	155.4	178.7	162.1	187.8	154.8	144.5	95.4	133	151.4	155.9	167.1		160.233	168.233	124.3	158.133	QRI5	YLR204W	Qri5p
333.6	221	174	128.6	147.9	105.2	141	108.3	123.5	267.9	268.7	217.6		242.867	127.233	124.267	251.4	MDG1	YNL173C	Mdg1p
490.4	299.1	258.8	153.1	118.6	107.4	99.4	134.6	138.8	427.1	478.1	314.3		349.433	126.367	124.267	406.5	COR1	YBL045C	ubiquinol--cytochrome-c reductase subunit COR1
71.8	92.9	85.2	125.2	130.3	153.8	121.9	123.3	127.5	76	67.5	92.4		83.3	136.433	124.233	78.6333	MRPL32	YCR003W	mitochondrial 54S ribosomal protein YmL32
31.2	47.1	80.4	67.4	60.2	74	103.7	121.6	147.2	59.4	75.8	87.9		52.9	67.2	124.167	74.3667	NOP15	YNL110C	rRNA-binding ribosome biosynthesis protein NOP15
174.9	311.4	224.6	147.4	182	277.7	127.7	139.5	104.6	69.6	70.9	56.9		236.967	202.367	123.933	65.8	RGI2	YIL057C	Rgi2p
722	420.4	280.5	296.1	270.8	255.8	93.9	111.1	164.7	712.8	766.2	420.9		474.3	274.233	123.233	633.3	SUC2	YIL162W	beta-fructofuranosidase SUC2
354.1	318.1	249.1	144.8	143.4	112.1	122.5	117.6	129.6	351.2	351.1	256.8		307.1	133.433	123.233	319.7	EMI2	YDR516C	putative glucokinase
57.2	67.8	78.8	119.1	121.5	180.1	122.3	131.3	114.6	59.3	47.8	75.1		67.9333	140.233	122.733	60.7333	VMA22	YHR060W	Vma22p
106.1	178.5	176.6	98.3	75.6	86.3	115.1	129.5	123.6	138.2	108.2	142.6		153.733	86.7333	122.733	129.667	BIO4	YNR057C	dethiobiotin synthase
51.4	65.7	78.2	123.1	121.9	181	149.9	122.7	94.5	47.6	53.1	54.6		65.1	142	122.367	51.7667	MAG1	YER142C	DNA-3-methyladenine glycosylase II
537	331.6	323.8	137.7	77.9	71.7	98.5	118.1	150.5	580.8	691.8	448.1		397.467	95.7667	122.367	573.567	EFB1	YAL003W	translation elongation factor 1 subunit beta
378.3	228.6	249.8	104.9	61.7	67.5	99.1	121.9	145.9	449.2	452	370.7		285.567	78.0333	122.3	423.967	RPL6B	YLR448W	ribosomal 60S subunit protein L6B
56.8	26.5	34.8	62.3	52.2	275.5	38.3	147.7	180.6	22.3	8.2	32.4		39.3667	130	122.2	20.9667		YLR154C-H	uncharacterized protein
68.7	81.5	106.9	137.3	149.6	146.7	110.7	111.5	143.2	113.9	121.1	162.6		85.7	144.533	121.8	132.533	SAM4	YPL273W	S-adenosylmethionine-homocysteine S-methyltransferase SAM4
53.6	53.8	50.7	66.8	79.2	136.6	125.7	134.1	105.6	31.2	34.3	38		52.7	94.2	121.8	34.5	YET2	YMR040W	Yet2p
60.5	75.3	90	98.3	103.3	141.2	108.4	128	128.2	60	73	87.4		75.2667	114.267	121.533	73.4667	LRP1	YHR081W	Lrp1p
145.6	169.2	174.2	134.2	145.7	115.5	112.8	113.5	137.6	122.5	122.1	130.5		163	131.8	121.3	125.033	BNA6	YFR047C	nicotinate-nucleotide diphosphorylase (carboxylating)
77.4	99.7	75.5	107.1	133	126.9	118.5	109.3	135.8	74.1	87.4	77.5		84.2	122.333	121.2	79.6667	MRP49	YKL167C	mitochondrial 54S ribosomal protein MRP49
41.1	75.5	99.3	118.5	95	134.8	101.9	128.9	132.8	66.5	78.2	94		71.9667	116.1	121.2	79.5667		YBL036C	uncharacterized protein
87.2	97.9	88.4	89.9	85.9	103.2	117.6	131.7	114.1	99.2	105.5	89.3		91.1667	93	121.133	98	YPT52	YKR014C	Rab family GTPase YPT52
110.5	119.7	113.3	118.5	107.2	92.8	108.3	130	125	132.4	113.5	127.2		114.5	106.167	121.1	124.367	KRE9	YJL174W	Kre9p
147.3	182.9	215.4	136.6	122.6	74.8	104.1	122.6	136.4	158.1	151.4	200.6		181.867	111.333	121.033	170.033	PUN1	YLR414C	Pun1p
65.4	66.6	86	115.4	105	143.3	150.9	118.3	92	69.5	60.8	76.7		72.6667	121.233	120.4	69	EMA19	YLR050C	Ema19p
90.8	98.8	66.3	107	138.8	126.9	120.9	133.4	106.4	61.3	62.4	54.6		85.3	124.233	120.233	59.4333	AIM18	YHR198C	Aim18p
56.3	64	67	99.5	105.7	148.2	126.7	114.3	118.6	68.1	61.2	70.8		62.4333	117.8	119.867	66.7	APS1	YLR170C	Aps1p
69.9	77.6	66.9	106.2	108.4	135.7	126.8	118.3	113.9	57	55.1	61.4		71.4667	116.767	119.667	57.8333	MSP1	YGR028W	Msp1p
270.3	249.4	279.5	130.4	93.9	102.5	103.5	128.3	127.1	307.9	312.9	215.4		266.4	108.933	119.633	278.733	HSP82	YPL240C	Hsp90 family chaperone HSP82
46.8	58.3	48.7	69.7	73.1	105.6	118.5	132.3	107.3	38.6	43.1	39.4		51.2667	82.8	119.367	40.3667	PEX27	YOR193W	Pex27p
25.8	35.5	40.4	58.5	60.4	76.3	124.9	101.4	130.4	49.2	30.7	44.5		33.9	65.0667	118.9	41.4667	APQ12	YIL040W	Apq12p
75.6	106.5	74.7	143.5	162.6	171.4	94.9	135.6	125.8	87.2	103.7	113.3		85.6	159.167	118.767	101.4	SCO2	YBR024W	putative thioredoxin peroxidase SCO2
87.8	97.2	100.5	110.3	97.7	85.8	100.1	106.2	149.6	105.4	87.9	128.4		95.1667	97.9333	118.633	107.233	RRP46	YGR095C	exosome non-catalytic core subunit RRP46
31.6	35.3	60.7	65.3	67	98.8	115.4	115.1	125.3	48.5	46.5	71.7		42.5333	77.0333	118.6	55.5667	SMD2	YLR275W	mRNA splicing protein SMD2
155.5	178.9	172.9	145.9	134.5	69.3	133.1	104.7	116.1	175.1	171.2	161.8		169.1	116.567	117.967	169.367	ARC40	YBR234C	Arc40p
106.3	132.6	151.1	118.9	122.7	88.4	118.3	106.7	127.5	124.9	143.6	158.5		130	110	117.5	142.333	NRE1	YIR035C	sepiapterin reductase family protein
148.2	147.5	128.7	94.5	121.2	76.4	122.7	110.1	119.7	159.4	146	134.1		141.467	97.3667	117.5	146.5	NNR2	YKL151C	NADHX dehydratase
62.1	85.2	84.7	143.7	132.5	168.3	96.1	128.6	127.6	74.6	66.1	90.3		77.3333	148.167	117.433	77	SPC2	YML055W	signal peptidase complex subunit SPC2
101.6	111.8	116.9	122.4	130.5	87.7	120.6	114	116.9	107.6	95.3	116.1		110.1	113.533	117.167	106.333	RPB7	YDR404C	DNA-directed RNA polymerase II subunit RPB7
125	132.2	231.4	79.8	62.7	64.6	112.4	120.3	117.8	120.9	99.1	122.7		162.867	69.0333	116.833	114.233	GAP1	YKR039W	amino acid permease GAP1
68.8	67.8	88.2	103.1	116	112.6	81.9	133.7	134.8	69.2	53.2	87.4		74.9333	110.567	116.8	69.9333	HSK3	YKL138C-A	Hsk3p
104.9	150.8	193.9	114.2	146.2	104.3	99	126	125	107.7	144.8	145.8		149.867	121.567	116.667	132.767	DSE1	YER124C	Dse1p
64.7	75.3	52.6	111	111.8	126.5	118.7	136.5	94.4	46.9	49.6	40.1		64.2	116.433	116.533	45.5333	FYV10	YIL097W	glucose-induced degradation complex subunit FYV10
39.5	70.3	64.1	104.6	108.9	150.9	92.6	125.2	131.4	52.7	49.4	52.4		57.9667	121.467	116.4	51.5	SMD3	YLR147C	mRNA splicing protein SMD3
86.9	120.7	108.7	95.5	112.7	75.1	126.2	116.6	106	97	111.3	100.4		105.433	94.4333	116.267	102.9	GCV3	YAL044C	glycine decarboxylase subunit H
69.2	91.3	108	118.5	131.9	119.8	110.9	118	119.7	83.9	80	94.8		89.5	123.4	116.2	86.2333	SEC11	YIR022W	signal peptidase complex catalytic subunit SEC11
301.5	272.9	198.9	123.7	148.3	115.7	127	117.3	104	259.9	239.7	235.8		257.767	129.233	116.1	245.133	MRPS12	YNR036C	putative mitochondrial 37S ribosomal protein MRPS12
37.7	77.3	78.8	113.9	102.2	134	153.6	106.4	88.3	46.8	30.7	47.5		64.6	116.7	116.1	41.6667	WIP1	YDR374W-A	Wip1p
35.4	59.4	60.6	64.1	63.7	67	100.5	128.6	118.9	52.8	50.5	65.8		51.8	64.9333	116	56.3667	PHM8	YER037W	bifunctional nucleotidase/lysophosphatidic acid phosphatase
58.2	76	96.2	111.3	106.2	101.6	133.7	101.2	112.9	68.4	71.5	91.8		76.8	106.367	115.933	77.2333	OCA2	YNL056W	Oca2p
75.6	86	86.2	101.7	111.1	125.8	134.6	105.5	107.4	69.9	71.6	74.9		82.6	112.867	115.833	72.1333	COX16	YJL003W	Cox16p
37.2	57.2	54.4	99.2	104.7	140.1	119.9	121.9	105.4	49.4	48	61		49.6	114.667	115.733	52.8	TLG1	YDR468C	Tlg1p
81.6	128.9	139.8	131.5	137.8	93.4	114.4	112.2	120.4	88.9	88.7	99.4		116.767	120.9	115.667	92.3333	PDE1	YGL248W	3'%2C5'-cyclic-nucleotide phosphodiesterase PDE1
76.1	110.2	149.8	117	122.1	92.1	107.5	118	120.9	83.9	84.3	112.4		112.033	110.4	115.467	93.5333	ERG27	YLR100W	3-keto-steroid reductase
44.5	29.2	39.4	46.7	20.9	272	42.1	162.7	141.1	12.9	6.8	11.5		37.7	113.2	115.3	10.4		YLR156C-A	uncharacterized protein
372.9	191	173.3	145	106.2	122.4	82	133.3	130	236.7	265.4	174.1		245.733	124.533	115.1	225.4	ATP2	YJR121W	F1F0 ATP synthase subunit beta
57.1	63.6	61.1	91.5	86.9	108.2	108.2	118.9	118.2	44.3	41.1	54		60.6	95.5333	115.1	46.4667	ATG12	YBR217W	Atg12p
185.9	168.1	168.1	120.8	115.1	77	116.5	98.8	129.4	218.1	212.1	222.4		174.033	104.3	114.9	217.533	SUB2	YDL084W	ATP-dependent RNA helicase SUB2
44.2	56.3	83.1	80.4	88.4	107.5	97.7	121.2	125.6	64.7	83	120.7		61.2	92.1	114.833	89.4667	EBP2	YKL172W	Ebp2p
53.3	57.9	57.1	79.4	80	116.3	122.2	120.8	101.5	52.4	58.2	58.9		56.1	91.9	114.833	56.5	ISY1	YJR050W	Isy1p
50	66	58.9	110.6	100.9	117.5	107.2	111.5	125.7	68.4	68.6	82.8		58.3	109.667	114.8	73.2667	GET4	YOR164C	Get4p
110.5	143.9	153.4	150.2	137.8	128.9	107.2	112.3	124.7	165.9	181.5	210.9		135.933	138.967	114.733	186.1	GAR1	YHR089C	H/ACA snoRNP pseudouridylase subunit GAR1
115.7	158.2	131.9	161.1	187.5	148.1	120.3	105.6	116.9	142.8	124.6	122		135.267	165.567	114.267	129.8	CBP4	YGR174C	Cbp4p
77.3	81.8	70.2	102.2	117.8	89.4	130.7	100.2	111.7	76.7	66.6	92.4		76.4333	103.133	114.2	78.5667	TVP23	YDR084C	Tvp23p
49.8	75.7	93.5	93	84.8	56.7	106.5	111.8	124.1	66.3	76.4	102.3		73	78.1667	114.133	81.6667	YAR1	YPL239W	Yar1p
179.6	145.4	184.1	135.6	117.8	70.2	103.7	97.5	140.3	251.4	252.8	264.5		169.7	107.867	113.833	256.233	APA1	YCL050C	bifunctional AP-4-A phosphorylase/ADP sulfurylase
300.7	335.5	285.4	155	114.9	112.6	107.6	122.7	111.1	277.2	301.2	248.5		307.2	127.5	113.8	275.633	ROQ1	YJL144W	Roq1p
59.4	71.6	72.4	100.8	106.7	137.6	104.9	115.2	119.7	65.4	69.8	69.4		67.8	115.033	113.267	68.2	MRPL20	YKR085C	mitochondrial 54S ribosomal protein YmL20
65.2	96.9	141.9	91.4	101.2	45.5	86	115.5	137.3	151	186.8	207.1		101.333	79.3667	112.933	181.633	HMT1	YBR034C	protein-arginine omega-N methyltransferase HMT1
40.6	67.8	73.3	69.1	72.7	55.3	140.5	98.8	99.5	43.2	45.3	63.2		60.5667	65.7	112.933	50.5667	IES5	YER092W	Ies5p
112.5	131.4	132.4	120.1	120.4	72.7	83.4	117	138.3	154.5	127.8	156.9		125.433	104.4	112.9	146.4	KTR4	YBR199W	putative mannosyltransferase
40.3	54.4	60.3	72	84.3	104.3	92.2	129.7	116.6	62.6	77.9	88.5		51.6667	86.8667	112.833	76.3333	RRP7	YCL031C	Rrp7p
110.7	112.6	140.3	135.3	104.1	53.8	157.5	87.6	93	123.9	139	160.2		121.2	97.7333	112.7	141.033	POL30	YBR088C	proliferating cell nuclear antigen
79.5	80	59.3	92.8	87.7	96.8	95.2	95.9	146.2	71.4	33.9	42.2		72.9333	92.4333	112.433	49.1667	AIM4	YBR194W	Aim4p
72.3	68.3	57.1	117.1	105.1	143.2	115.6	131.6	90.1	44.7	56.3	50		65.9	121.8	112.433	50.3333	ERP3	YDL018C	Erp3p
56	64.8	56.8	110.1	109.1	120.2	102.5	118.6	116	46.2	47.4	49.6		59.2	113.133	112.367	47.7333	RAV2	YDR202C	Rav2p
42.1	50.8	47.6	71.4	67.9	112.5	97.1	104.3	135.4	36.7	32.3	48.2		46.8333	83.9333	112.267	39.0667	MED11	YMR112C	Med11p
53.4	58.4	61	103.6	109.9	134.3	120.4	102.7	113.3	58.7	51.8	67.2		57.6	115.933	112.133	59.2333	PEX19	YDL065C	Pex19p
39.7	52.3	48.1	72.5	65.2	92.3	111.6	106.6	117.4	43.2	35.7	48.2		46.7	76.6667	111.867	42.3667	VPS20	YMR077C	ESCRT-III subunit protein VPS20
24.3	37.9	54.9	62.7	63.2	102.3	120.9	116.3	98.4	31.6	57.8	43.2		39.0333	76.0667	111.867	44.2		YML108W	uncharacterized protein
188.3	179.8	148.9	115.6	97.9	39.3	92.1	115.2	127.6	141.8	116.7	124.9		172.333	84.2667	111.633	127.8		YEL073C	uncharacterized protein
786.4	378.8	219	175.1	168.1	183.4	84.7	104.6	145.5	604.8	506.4	314.3		461.4	175.533	111.6	475.167	CTT1	YGR088W	catalase T
46.8	73.4	96.4	157.1	130.7	206.8	91	146.8	96.6	55.7	53.4	67.9		72.2	164.867	111.467	59		YLR146W-A	uncharacterized protein
43.4	57.1	78.8	94.7	100.1	131.7	116.5	104.4	112.4	55.3	50	67.8		59.7667	108.833	111.1	57.7	FRQ1	YDR373W	frequenin
334.4	242.7	171.1	102	103.3	94.8	97.4	112.1	123.4	267.5	272.9	164.2		249.4	100.033	110.967	234.867	ATG42	YBR139W	carboxypeptidase C
54.6	66.3	76.1	96	82.9	87.9	97.4	127.7	107.3	67.1	64.3	78.1		65.6667	88.9333	110.8	69.8333	GRX3	YDR098C	monothiol glutaredoxin GRX3
57.7	95	113	119.8	148.4	110.7	107.9	105.7	118.3	93.9	99.6	107.4		88.5667	126.3	110.633	100.3	PAM16	YJL104W	import motor complex subunit PAM16
216.1	218.6	261.9	122.9	75.3	69.2	84	117.7	130.2	259.3	326.1	252.4		232.2	89.1333	110.633	279.267	YEF3	YLR249W	translation elongation factor EF-3
86.3	100.1	104.4	112.3	142.3	114.5	114.4	97.9	119.1	72.7	80.8	93.2		96.9333	123.033	110.467	82.2333	FUN14	YAL008W	Fun14p
33.4	42.2	63.9	90.8	93.4	107.4	102.1	109.1	120.2	56.6	66.6	87.7		46.5	97.2	110.467	70.3	KRR1	YCL059C	ribosome biosynthesis protein KRR1
71.8	83.6	72	117	120.7	133	97.2	122.2	110.9	83.1	73.2	71.5		75.8	123.567	110.1	75.9333	PET123	YOR158W	mitochondrial 37S ribosomal protein PET123
146.3	130.6	119.2	106.6	112.2	109.7	132.9	94.7	102	107.5	130.7	89.9		132.033	109.5	109.867	109.367	CUE4	YML101C	Cue4p
173.4	138.8	149.4	82.9	76	55.7	101.1	96.2	132.2	218.3	263.8	227.8		153.867	71.5333	109.833	236.633	RPL7B	YPL198W	ribosomal 60S subunit protein L7B
52.6	67.2	60.9	98.6	117.5	108.1	121.6	127.6	79.7	60.6	50.1	71.2		60.2333	108.067	109.633	60.6333		YOR097C	uncharacterized protein
63	79.4	83	89.4	91.8	100.7	108	108.1	111.5	55	53.5	65.9		75.1333	93.9667	109.2	58.1333	COS5	YJR161C	Cos5p
96.4	102.5	93.7	74.6	70.6	79.1	109.8	113.7	104.1	105.3	102.7	106.9		97.5333	74.7667	109.2	104.967		YPR053C	uncharacterized protein
140.6	146.8	124.8	109.7	99.8	82.6	124.5	105.1	97.9	140.5	166.6	136.3		137.4	97.3667	109.167	147.8	VTI1	YMR197C	v-SNARE protein VTI1
86.1	113.5	99	101.7	112.8	76.6	95.2	137.8	94.4	100.9	93.5	99.9		99.5333	97.0333	109.133	98.1	SLM4	YBR077C	Slm4p
132.2	135.6	132.7	117.4	114.9	72.3	111.1	99.5	116.6	156.8	151.7	172.5		133.5	101.533	109.067	160.333	VMA5	YKL080W	H(+)-transporting V1 sector ATPase subunit C
57	72.4	66.1	95.2	124.4	154.7	110.1	105.1	110.9	63.8	50.2	66.2		65.1667	124.767	108.7	60.0667	NAS6	YGR232W	Nas6p
359	293.6	186.3	152.7	174.5	98.7	100.8	99.7	125.4	264.1	243.3	192.5		279.633	141.967	108.633	233.3	CIN5	YOR028C	Cin5p
70.7	80.5	92.4	114.7	121.3	103.8	98.3	100.1	127	71.9	65.9	81.9		81.2	113.267	108.467	73.2333	MRP17	YKL003C	mitochondrial 37S ribosomal protein YmS16
40.7	58.3	75	93.2	97.9	119	113.1	123.5	88.6	46.9	47.6	50		58	103.367	108.4	48.1667	MLC2	YPR188C	Mlc2p
89.1	113.4	111.6	116.2	120.5	118.4	113.4	109.2	102.4	94.2	99	110.2		104.7	118.367	108.333	101.133	BUG1	YDL099W	Bug1p
105.9	123.8	104.9	126.6	147.6	137.4	109.8	97.9	116.6	114.1	113.1	117.1		111.533	137.2	108.1	114.767	COA1	YIL157C	Coa1p
191.2	214.9	227.9	156.6	105.9	120.8	102.5	122.2	99.6	135.7	112.9	150.5		211.333	127.767	108.1	133.033	PET9	YBL030C	ADP/ATP carrier protein PET9
316.5	239.9	207.7	115.7	78.1	91.8	77.2	103.8	143.1	352.3	472.1	296.2		254.7	95.2	108.033	373.533	RPS4B	YHR203C	ribosomal 40S subunit protein S4B
487.1	279.2	240.8	122.3	114.4	113.2	85	127.1	111.9	298	303.9	196.1		335.7	116.633	108	266	SOD2	YHR008C	superoxide dismutase SOD2
82.4	127.3	113.5	103.7	109.9	86.6	110.1	117.4	96.4	83.9	78.4	82		107.733	100.067	107.967	81.4333		YMR103C	uncharacterized protein
19.8	42.2	62.1	30.5	32.6	37.4	129.1	104.2	90.6	19.4	19.7	28.9		41.3667	33.5	107.967	22.6667	SRD1	YCR018C	Srd1p
62	87.3	78.5	100.9	101.6	106.1	107.3	117.4	98.1	70.5	56.7	68.7		75.9333	102.867	107.6	65.3	CSH1	YBR161W	mannosylinositol phosphorylceramide synthase catalytic subunit CSH1
93.2	97.2	112.1	122.7	107.1	85.7	138	91.7	92.4	91.7	89.6	85.4		100.833	105.167	107.367	88.9	SEC22	YLR268W	SNAP receptor SEC22
58	82.8	113.9	97.8	96	112.9	95.9	124.6	101.5	67	69.7	91.5		84.9	102.233	107.333	76.0667	RBK1	YCR036W	putative ribokinase
53.5	72.9	87.2	60.7	59.1	36.3	103	99.9	118.9	68	72.6	95.3		71.2	52.0333	107.267	78.6333	VHT1	YGR065C	Vht1p
51.1	53.1	50.1	83.6	81.4	102.7	123.5	111.8	86.2	43.1	42.4	45.1		51.4333	89.2333	107.167	43.5333		YJR011C	uncharacterized protein
46.3	61.6	62.7	93.7	88.2	94.8	136.3	93.1	91.8	48.1	51.4	64.8		56.8667	92.2333	107.067	54.7667	LSM5	YER146W	RNA-binding protein LSM5
94.1	122.5	111.1	53.9	52.3	36.4	108.2	111	101.6	89.9	91.1	96.1		109.233	47.5333	106.933	92.3667	ASP3-2	YLR157C	asparaginase ASP3-2
29.3	31.6	30.4	50.2	35	38.1	139.5	91.6	87.2	25.1	28.2	29.2		30.4333	41.1	106.1	27.5	RMD6	YEL072W	Rmd6p
41.1	62.5	91.5	94.5	94.7	94.9	108.2	110.1	98.7	47.5	64	59.1		65.0333	94.7	105.667	56.8667	SUA7	YPR086W	transcription factor TFIIB
360.6	258.2	121.8	130.9	133.4	131.3	92.8	119.9	103.8	218	216	120.7		246.867	131.867	105.5	184.9	ALD3	YMR169C	aldehyde dehydrogenase (NAD(+)) ALD3
127.2	130.1	127.3	109.5	118.4	76.1	98.2	101.4	116.1	134.9	136.1	143.7		128.2	101.333	105.233	138.233	LAC1	YKL008C	sphingosine N-acyltransferase LAC1
117.9	137.9	145.7	132.5	120.8	113.9	102.3	94	119.2	148.9	152	156.1		133.833	122.4	105.167	152.333	MLC1	YGL106W	Mlc1p
50.7	62.1	86.7	64.8	82.5	69.9	135.1	88.9	91.5	62.9	61.9	64		66.5	72.4	105.167	62.9333	SMX2	YFL017W-A	mRNA splicing protein SMX2
63.2	82.4	69.3	111.3	120.1	169.7	97.2	116.8	101	68.7	56.9	71.9		71.6333	133.7	105	65.8333	MRPL6	YHR147C	mitochondrial 54S ribosomal protein YmL16
65.2	84.6	88.4	97.3	103.6	131.7	118.9	93.9	102.1	73.7	88.7	99.5		79.4	110.867	104.967	87.3	SMB1	YER029C	mRNA splicing protein SMB1
333.5	189.5	180.6	100.6	59.5	66.4	74.6	110.6	129.1	371.2	407.5	224.6		234.533	75.5	104.767	334.433	SAH1	YER043C	adenosylhomocysteinase
38.8	40.6	59.3	69.6	86	104	112.4	87.7	114	56.3	64.9	68.6		46.2333	86.5333	104.7	63.2667	RPB9	YGL070C	DNA-directed RNA polymerase II core subunit RPB9
43.4	64.8	95.5	75.7	94.1	80.5	88.7	113.9	111.3	74.1	76.6	99.1		67.9	83.4333	104.633	83.2667	NOP16	YER002W	Nop16p
53.7	79.7	81.8	102	95.5	91.5	118.1	91.8	103.9	78.3	76.8	98.8		71.7333	96.3333	104.6	84.6333	SPE3	YPR069C	spermidine synthase
53.5	57.7	55.9	78.9	76.6	122.2	117.7	101.4	94.6	34.7	32.1	45.9		55.7	92.5667	104.567	37.5667	MGT1	YDL200C	methylated-DNA--protein-cysteine methyltransferase
61.3	87.9	89.3	112.1	126.2	140.3	105.9	102.3	105.5	77	69.2	81.5		79.5	126.2	104.567	75.9	MTC1	YJL123C	Mtc1p
48.7	69.5	83.3	99.4	107	102.3	102.8	115.6	95.1	65.5	57.9	69.1		67.1667	102.9	104.5	64.1667	NTC20	YBR188C	Ntc20p
37.3	50.5	47.3	66.2	76.6	119.5	112.4	92.8	108	43.7	41.1	52.3		45.0333	87.4333	104.4	45.7	RDS3	YPR094W	U2 snRNP complex subunit RDS3
82.9	85.5	73.6	107.6	116.3	120.9	97	115.2	100	72.4	64.4	66.3		80.6667	114.933	104.067	67.7	TFB6	YOR352W	TFIIH complex subunit TFB6
25.4	18.1	45.8	45.4	47	210	69	130.1	112.9	18.7	8.2	5.4		29.7667	100.8	104	10.7667		YLR157C-C	uncharacterized protein
63.4	72.7	91.8	70.1	68	78.9	100.8	101.3	109.8	51.5	51.9	64.8		75.9667	72.3333	103.967	56.0667	ADD37	YMR184W	Add37p
65.5	72.3	74.9	92.4	97	88.9	123.7	87.1	100.9	67.2	65.6	74		70.9	92.7667	103.9	68.9333	UBS1	YBR165W	Ubs1p
39.5	51.6	71.9	62.4	57.8	53	121	84.9	105.8	51.7	63.9	75.5		54.3333	57.7333	103.9	63.7	MET22	YOL064C	3'(2')%2C5'-bisphosphate nucleotidase
123.2	186.2	316.3	111.1	93.8	52.3	87.5	96.2	126.4	189.2	167	260.3		208.567	85.7333	103.367	205.5	ERG1	YGR175C	squalene monooxygenase
330.7	189.8	194.7	119.5	80.1	77.4	86.6	128.6	94.8	253.1	314.8	186.1		238.4	92.3333	103.333	251.333	GSP1	YLR293C	Ran GTPase GSP1
499.2	210.5	236.4	71.7	68.3	50.8	78.6	119.8	111.6	316.5	359.5	201.6		315.367	63.6	103.333	292.533	RTN1	YDR233C	Rtn1p
68.1	69	57.4	129	116.6	107.6	109.2	95.2	105.5	54.1	58.8	51.6		64.8333	117.733	103.3	54.8333		YBR138C	uncharacterized protein
55.5	66.4	65.2	89.6	113.7	152.6	91.6	120.3	97.3	64.1	60.8	67.5		62.3667	118.633	103.067	64.1333	MRPL49	YJL096W	mitochondrial 54S ribosomal protein YmL49
64.7	75.2	82.2	113.6	113.1	107	133.8	87.9	87.4	55.1	65.4	68.6		74.0333	111.233	103.033	63.0333	ERP5	YHR110W	Erp5p
150.3	157.2	144.8	125	120.6	59.1	101.5	89	118.1	151.4	162	156.1		150.767	101.567	102.867	156.5	ARP2	YDL029W	actin-related protein 2
57.5	73.1	48.7	101.1	105.2	99.1	119	98.8	90.7	53.9	45.3	50.3		59.7667	101.8	102.833	49.8333	UBX3	YDL091C	Ubx3p
55	77.1	78.8	98.7	100.1	95.8	110.2	92.1	105.6	73.3	80.8	97.4		70.3	98.2	102.633	83.8333	URE2	YNL229C	glutathione peroxidase
118.7	116.2	113.4	89.1	98.6	106.4	125.6	88.5	93.7	102.2	107.1	112.7		116.1	98.0333	102.6	107.333	CUE1	YMR264W	Cue1p
38.1	54.1	58.6	68.4	84.7	97.2	102.6	106.6	98.5	35.3	45.1	61.9		50.2667	83.4333	102.567	47.4333	SYC1	YOR179C	cleavage polyadenylation factor subunit SYC1
142.4	107.9	81	86	103.9	109.1	110.1	102.9	94.5	119.8	133.3	82.6		110.433	99.6667	102.5	111.9	MRK1	YDL079C	putative serine/threonine protein kinase MRK1
27.3	43.4	79.5	53.9	68.4	69.2	101.3	96.6	109.3	40.1	34.7	61.3		50.0667	63.8333	102.4	45.3667	IZH2	YOL002C	PAQR-type receptor
35.8	33.1	50.9	42.1	34.1	25.4	122.3	77.3	107.1	37.6	41	47		39.9333	33.8667	102.233	41.8667	MET16	YPR167C	phosphoadenylyl-sulfate reductase (thioredoxin)
228.8	211.1	206.2	102.5	76	70.9	116.7	100	89.8	217.6	244.2	239.1		215.367	83.1333	102.167	233.633	VTC1	YER072W	Vtc1p
162.6	166.6	164.6	136.5	123.5	69.9	90.3	91.5	124.1	190.7	182.4	188.7		164.6	109.967	101.967	187.267	CPR3	YML078W	peptidylprolyl isomerase CPR3
95.9	151.2	130.7	111.4	105.7	81.8	96.6	111	97.9	107.5	121.3	116.9		125.933	99.6333	101.833	115.233	LOG1	YJL055W	Log1p
55.9	56.2	58.5	97.4	84.4	68.1	116.3	96.9	92	85.5	70.5	76.8		56.8667	83.3	101.733	77.6	PER33	YLR064W	Per33p
41.7	55.6	75.8	86.9	93.8	87.1	108.5	98.8	97.7	49.4	55.4	65.8		57.7	89.2667	101.667	56.8667	ATG27	YJL178C	Atg27p
69.5	95.5	80.3	108.6	115.2	131.8	102.7	112.9	89.3	68.2	75.4	71.1		81.7667	118.533	101.633	71.5667	OXR1	YPL196W	Oxr1p
96.1	155.7	210.3	73.4	55.6	53.1	108.8	94.8	100.9	88	89.7	111.7		154.033	60.7	101.5	96.4667	GPP2	YER062C	glycerol-1-phosphatase HOR2
130.2	159.5	166	109.8	97.6	96.7	86.9	118.3	99	125.8	129.2	122.5		151.9	101.367	101.4	125.833	CDC48	YDL126C	AAA family ATPase CDC48
124.1	266.6	421.7	136.7	85.4	62	84.1	104	115	188.3	180.3	269.1		270.8	94.7	101.033	212.567	EXG1	YLR300W	glucan 1%2C3-beta-glucosidase
40.5	49.3	33.1	81.8	86.5	99.9	75.7	112.9	113.6	58.2	48.3	71		40.9667	89.4	100.733	59.1667	SCEI	Q0160	intron-encoded endonuclease I-SceI
53.5	57.2	59.3	96.9	105.3	108.8	101.5	95.4	105.1	55.7	69.7	71.6		56.6667	103.667	100.667	65.6667	MRPL15	YLR312W-A	mitochondrial 54S ribosomal protein YmL15
24.5	56	80.2	62.1	54.9	60.8	96.2	93.7	112.1	38.3	39.5	46.9		53.5667	59.2667	100.667	41.5667	AAD10	YJR155W	putative aryl-alcohol dehydrogenase
66.3	90.7	86.3	87.8	99.3	81.7	98.4	106.8	95.9	74.4	78.8	80.1		81.1	89.6	100.367	77.7667	MRPL16	YBL038W	mitochondrial 54S ribosomal protein YmL47
306.2	222.4	276.9	131	94.4	107	87.2	110.1	103.4	337.6	322.3	231.7		268.5	110.8	100.233	297.2	HSC82	YMR186W	Hsp90 family chaperone HSC82
236.9	255.2	153.3	137.9	138.8	121.6	104.4	91.6	104	147.8	144.8	137.4		215.133	132.767	100	143.333	REG2	YBR050C	protein phosphatase regulator REG2
69	81.6	70.1	85.6	101	88.7	102.2	99.4	98	61.3	63.7	56.3		73.5667	91.7667	99.8667	60.4333	PEX3	YDR329C	Pex3p
67	83	135.1	70.7	75.2	63.9	116.1	92.8	90.1	90.9	71.9	102.9		95.0333	69.9333	99.6667	88.5667	ERG26	YGL001C	sterol-4-alpha-carboxylate 3-dehydrogenase (decarboxylating)
44.5	56.2	73.5	84.8	94.6	121.6	100.3	102.3	96.2	49.5	45.4	50.8		58.0667	100.333	99.6	48.5667	DOS2	YDR068W	Dos2p
46.1	57.1	60.2	75.2	79.1	108.3	105.2	88.7	104.7	39.1	43.3	48.8		54.4667	87.5333	99.5333	43.7333	MPD1	YOR288C	protein disulfide isomerase MPD1
124.3	153.1	175.8	111.1	104.8	73.8	107.1	81.8	109.6	148.6	151	175.3		151.067	96.5667	99.5	158.3	CDC28	YBR160W	cyclin-dependent serine/threonine-protein kinase CDC28
131	153.2	161.3	110.5	106.8	86.9	102.9	102.3	93.1	132.2	131.9	133.4		148.5	101.4	99.4333	132.5		YPR148C	uncharacterized protein
53.4	57.7	58.1	111.2	103.5	119.5	85.5	97.1	115.5	55.8	59.2	59.8		56.4	111.4	99.3667	58.2667	DIB1	YPR082C	U4/U6-U5 snRNP complex subunit DIB1
94.9	119.4	77	108.7	121.9	110.1	106.9	103.8	87.3	72	60	65.5		97.1	113.567	99.3333	65.8333	MPO1	YGL010W	Mpo1p
30.4	50.2	65.5	75.9	64.8	89.3	93	104.4	100.5	39.6	50.4	61.3		48.7	76.6667	99.3	50.4333	SEC72	YLR292C	Sec63 complex subunit SEC72
100.5	106	111.8	120.3	109.6	97.8	118.9	93.6	85.3	85.9	86	83.5		106.1	109.233	99.2667	85.1333	APA2	YDR530C	bifunctional AP-4-A phosphorylase/ADP sulfurylase
165.8	176	134.9	115.4	126.1	68	87.9	100.3	109	192.9	181.2	185.7		158.9	103.167	99.0667	186.6	SUR7	YML052W	Sur7p
89.7	123.9	171.1	152.8	153.5	102.5	112.4	76.2	107.7	114.2	126.8	154.7		128.233	136.267	98.7667	131.9	TIM17	YJL143W	protein transporter TIM17
153.9	139.3	109.1	94	90.4	67.2	86.2	97.2	112.8	193.7	203	179.5		134.1	83.8667	98.7333	192.067	SUR2	YDR297W	sphingosine hydroxylase
69.9	82.9	74.7	83.3	103.5	46.3	78.2	92.8	124.9	88.2	105.4	111.7		75.8333	77.7	98.6333	101.767	ADE13	YLR359W	adenylosuccinase ADE13
22.9	35.4	63.5	60.8	66.1	89	92	108.1	95.7	47.5	52.3	71.1		40.6	71.9667	98.6	56.9667	FCF2	YLR051C	Fcf2p
104.7	111.6	104	104	106.1	77	93.4	94.3	108	109	97.8	102		106.767	95.7	98.5667	102.933	UBP6	YFR010W	ubiquitin-specific protease UBP6
88.2	121.8	121.8	58.6	55.1	38.7	98	94	103.6	85.7	78.9	101.2		110.6	50.8	98.5333	88.6	ASP3-1	YLR155C	asparaginase ASP3-1
48.9	62.9	72.4	80.8	119.1	134.4	95	110.1	90.3	54.7	69.8	76.7		61.4	111.433	98.4667	67.0667	TIM12	YBR091C	Tim12p
69.8	152.3	186.1	66.6	62.9	35.3	99	107.2	89.1	123.4	103.6	141.5		136.067	54.9333	98.4333	122.833	ERG2	YMR202W	C-8 sterol isomerase ERG2
87.6	126.4	164.1	92.4	64.4	75	73.4	117.2	104.2	110.8	99.8	117.6		126.033	77.2667	98.2667	109.4	SSC1	YJR045C	Hsp70 family ATPase SSC1
57.8	66.3	72.7	98.8	122.8	160.2	97	129.7	68	50.7	50.2	56.2		65.6	127.267	98.2333	52.3667	TFB5	YDR079C-A	TFIIH complex subunit TFB5
91.9	114.6	117.7	50.9	57.5	39.6	112.9	84.3	97.1	87.7	83.8	92.5		108.067	49.3333	98.1	88	ASP3-4	YLR160C	asparaginase ASP3-4
43.5	53.7	66.7	104.9	101.8	89.7	98.5	99.6	95.7	77.5	62.4	97		54.6333	98.8	97.9333	78.9667	UPS2	YLR168C	Ups2p
42	63.2	83	94.3	85.3	105.1	89.6	94.4	109.2	51.6	55.1	43.3		62.7333	94.9	97.7333	50	RTT102	YGR275W	Rtt102p
44.9	48.4	70.6	77.3	86.9	79.9	102.5	110.8	79.5	45.7	41.7	62.6		54.6333	81.3667	97.6	50		YPL071C	uncharacterized protein
57.9	71.6	85.1	105.9	112.4	132.9	97	89.3	105.9	75.5	70.9	66.3		71.5333	117.067	97.4	70.9	MRPL24	YMR193W	mitochondrial 54S ribosomal protein YmL24/YmL14
100	116.3	120	93.6	100	83.8	85.5	108.1	97.7	110.1	115	108.2		112.1	92.4667	97.1	111.1	SAC6	YDR129C	fimbrin
42.1	63	66.7	75.1	77.1	62	94.2	99.7	96.8	54.8	60.7	73.4		57.2667	71.4	96.9	62.9667	DRE2	YKR071C	electron carrier DRE2
34.3	43.1	58.4	83.8	60.7	91.2	104.8	91.3	93.9	40.8	41.6	62.6		45.2667	78.5667	96.6667	48.3333	RPC11	YDR045C	DNA-directed RNA polymerase III core subunit RPC11
158.3	159.8	252.5	126.5	74.2	95	72.7	111.3	105.5	150.5	154.9	136.2		190.2	98.5667	96.5	147.2	SSA2	YLL024C	Hsp70 family chaperone SSA2
38.6	47.6	65.2	66	78.8	91.6	107.6	85.1	96.8	57.4	53.2	42.6		50.4667	78.8	96.5	51.0667		YGL108C	uncharacterized protein
308.8	240.7	248.9	108.6	79.2	64.6	74.4	103.1	111.9	381.1	432.3	325		266.133	84.1333	96.4667	379.467	EFT2	YDR385W	elongation factor 2
24.5	36.2	55.4	53.7	57.4	72.4	75.5	125.1	87.1	47.4	61.1	64		38.7	61.1667	95.9	57.5	RSA3	YLR221C	Rsa3p
57.4	68	102.6	106.6	103.8	79	76.1	106.1	105.3	67.1	71.1	92		76	96.4667	95.8333	76.7333	GPI18	YBR004C	GPI-anchor transamidase GPI18
37.8	41.8	40.2	58.9	52.9	74.4	93.7	108.3	85.3	46.1	48.9	48.6		39.9333	62.0667	95.7667	47.8667	YPT6	YLR262C	Rab family GTPase YPT6
57	76.2	94.5	92.6	96.8	78.6	86.6	75.9	124.1	96.6	83.5	101.2		75.9	89.3333	95.5333	93.7667	DUT1	YBR252W	bifunctional dITP/dUTP diphosphatase
97.1	196.4	265.4	159.5	91.6	120.2	88.4	103.5	94.6	106.5	92.3	120.2		186.3	123.767	95.5	106.333	UTH1	YKR042W	SUN family protein UTH1
55	73.2	64.3	101.3	94.9	83.9	101.8	80.3	103.9	64.9	71.4	66.9		64.1667	93.3667	95.3333	67.7333	MGM101	YJR144W	Mgm101p
46.4	59.8	61.1	69.1	70.5	80.7	100.9	91.1	94	46	57.5	56.9		55.7667	73.4333	95.3333	53.4667	VAM3	YOR106W	SNAP receptor VAM3
27.7	52.7	60.3	79.5	85.2	118.3	109.1	92.5	84.3	37.9	46.5	64.8		46.9	94.3333	95.3	49.7333	MPP6	YNR024W	Mpp6p
164.6	169.3	138.1	85.1	77.9	78	76.2	98	110.5	140	153.3	115.6		157.333	80.3333	94.9	136.3	MMF1	YIL051C	isoleucine biosynthesis protein MMF1
107.9	130.8	37.9	180.1	205	287.5	111.6	107.1	65.4	55.6	43.8	39.3		92.2	224.2	94.7	46.2333	DPC7	YKL065W-A	Dpc7p
40.1	41.3	47.2	72.9	82	106	101	91.7	91.3	32.3	42	41.6		42.8667	86.9667	94.6667	38.6333	TRI1	YMR233W	Tri1p
24.8	52.2	36.6	61.2	69.8	74.4	67.6	105.8	110.6	42.3	44.6	59.7		37.8667	68.4667	94.6667	48.8667	SAP30	YMR263W	Sap30p
76	97.6	92	95.3	135.3	118.2	108.2	92.4	82.8	55.5	62.2	55		88.5333	116.267	94.4667	57.5667	CMI8	YDR461C-A	Cmi8p
233.9	195.5	192.2	94.7	81.5	39.3	84.3	76.1	122.4	355.1	372.6	354.4		207.2	71.8333	94.2667	360.7	GAS1	YMR307W	1%2C3-beta-glucanosyltransferase GAS1
341.5	236.5	156.8	52.1	140.1	103.1	89.8	125.8	66.9	151	566.7	96.5		244.933	98.4333	94.1667	271.4	FIT2	YOR382W	Fit2p
93.1	119.6	130.8	52.6	63.4	41.7	104.5	92.2	85.8	83.3	82.8	91.8		114.5	52.5667	94.1667	85.9667	ASP3-3	YLR158C	asparaginase ASP3-3
47.9	64.6	67.7	95.6	110.2	104.8	84.5	106.9	90.8	47.5	52.3	64.5		60.0667	103.533	94.0667	54.7667		YJR142W	uncharacterized protein
25	37.8	50.4	53.8	40.8	43.5	96.3	98.9	86.6	32.3	29.4	40.5		37.7333	46.0333	93.9333	34.0667	HRI1	YLR301W	Hri1p
255.4	247.3	157.6	107.1	142.3	112.9	83.6	103.8	94.3	220.4	230	180.1		220.1	120.767	93.9	210.167		YNL195C	uncharacterized protein
68.4	82.5	90	89.1	88.1	96.5	89.3	105.5	86.5	76.2	83.7	93		80.3	91.2333	93.7667	84.3	TOA1	YOR194C	transcription initiation factor IIA large subunit
45.9	62.9	77.9	89.9	92.6	108.9	102.7	97.5	80.8	48.3	63.1	59.7		62.2333	97.1333	93.6667	57.0333	CDC36	YDL165W	CCR4-NOT core subunit CDC36
148.1	154.6	187.6	74.1	59.7	76.3	74	118.4	88.4	132.5	120.6	112.9		163.433	70.0333	93.6	122	HXT2	YMR011W	hexose transporter HXT2
100	111.6	149.6	97.6	100.8	67.6	63.9	96.2	119.9	88.7	102.8	102.5		120.4	88.6667	93.3333	98	SMX3	YPR182W	mRNA splicing protein SMX3
44.8	48.2	48.5	75	76	54.5	115.2	78.9	85.9	45.9	26.5	48.5		47.1667	68.5	93.3333	40.3	HMRA2	YCR096C	homeodomain mating type protein a2
32.4	34.1	50.4	60.3	75.9	80.7	122.9	83.6	72.5	28.8	26.4	34.7		38.9667	72.3	93	29.9667	APC11	YDL008W	anaphase promoting complex subunit 11
286.7	230.4	190.4	103.6	86.2	49.3	87.2	77.5	113.1	321.1	371.5	316.6		235.833	79.7	92.6	336.4	TIF34	YMR146C	translation initiation factor eIF3 subunit i
30.1	44.6	52.3	58.8	67.6	64.7	71.6	115.2	90.9	45.3	46.9	59.2		42.3333	63.7	92.5667	50.4667	POP4	YBR257W	RNase P/RNase MRP complex subunit
41.5	60.6	52.2	72.5	78.9	89.7	112.6	87.3	76.7	45.1	43.4	41.4		51.4333	80.3667	92.2	43.3	INA22	YIR024C	Ina22p
85.5	114.7	142.1	84.7	94	66.4	86.5	90.7	99.2	82.5	92.7	127.7		114.1	81.7	92.1333	100.967	CMK2	YOL016C	calmodulin-dependent protein kinase CMK2
68.4	63.1	70.4	84.3	84.8	113.1	78.7	102.8	94.7	73.4	75.3	70.3		67.3	94.0667	92.0667	73		YOR015W	uncharacterized protein
52.1	69.9	71.3	80.9	87.2	82.2	92.7	88.1	93.9	58.8	66.6	75.6		64.4333	83.4333	91.5667	67	STS1	YIR011C	Sts1p
92.9	95.6	79.3	86.8	94.8	70.2	87.8	92.2	94.7	82	101.1	102		89.2667	83.9333	91.5667	95.0333	ADE8	YDR408C	phosphoribosylglycinamide formyltransferase
214.5	164	157.2	85.2	83.6	51.4	86.6	74	113	235.5	247.7	212.3		178.567	73.4	91.2	231.833	RAS2	YNL098C	Ras family GTPase RAS2
42.8	58	62.5	85.8	88.9	78.3	98.4	75.9	99.1	46.1	44.4	45.8		54.4333	84.3333	91.1333	45.4333	PGC1	YPL206C	phosphatidylglycerol phospholipase
53.3	57.4	47.5	74.6	77.3	69.7	88.4	91.7	92.8	61	61.6	77.5		52.7333	73.8667	90.9667	66.7	LAG1	YHL003C	sphingosine N-acyltransferase LAG1
320	295.3	274.3	113.9	92.1	56.8	80.8	88.8	102.8	332.4	322.8	286.6		296.533	87.6	90.8	313.933	PDB1	YBR221C	pyruvate dehydrogenase (acetyl-transferring) subunit E1 beta
79.4	132.1	208.7	71.5	50.4	41.3	79.5	89.4	103.1	127.5	117.1	148.2		140.067	54.4	90.6667	130.933	GND1	YHR183W	phosphogluconate dehydrogenase (decarboxylating) GND1
93.3	137.4	140.4	95.8	88.2	64	81.1	97.7	93.1	125.4	121.2	123.6		123.7	82.6667	90.6333	123.4	SHP1	YBL058W	protein phosphatase regulator SHP1
68.7	74.6	74	96.6	94.7	142.7	117.3	80.6	73.8	62.6	60.5	70.6		72.4333	111.333	90.5667	64.5667	BNS1	YGR230W	Bns1p
36.1	48.8	60.5	57.8	70.1	70.5	96.5	87.9	87.2	37.1	30.5	40		48.4667	66.1333	90.5333	35.8667	BNA4	YBL098W	kynurenine 3-monooxygenase
314.9	141	122.6	93.4	88.3	122.2	88.9	111.8	70.3	106.3	111.4	88.7		192.833	101.3	90.3333	102.133	SOL4	YGR248W	6-phosphogluconolactonase SOL4
293	221.5	247.7	104.1	75.7	62.5	74.6	87	109.4	341	376.8	287.3		254.067	80.7667	90.3333	335.033	EFT1	YOR133W	elongation factor 2
44.1	48.4	61.2	74.2	80.3	84.5	96	93.6	81.2	52.3	43.9	62.8		51.2333	79.6667	90.2667	53	ERV41	YML067C	Erv41p
49.1	58.5	75.1	83.7	87.8	113.7	89	97.7	83.7	57.2	60	70.8		60.9	95.0667	90.1333	62.6667	POA1	YBR022W	ADP-ribose 1''-phosphate phosphatase
102.3	192.1	292.2	116	72.2	78.4	68.7	115.8	85.9	86.4	67	95		195.533	88.8667	90.1333	82.8	PRB1	YEL060C	proteinase B
52	53.1	44.3	73.7	81	82.7	86.4	104.7	77.7	41.3	38.7	36.6		49.8	79.1333	89.6	38.8667	VPS25	YJR102C	ESCRT-II subunit protein VPS25
85.5	149	211.8	49	41.7	31.6	62.1	95.1	111.5	140.6	136.8	156.6		148.767	40.7667	89.5667	144.667	URA1	YKL216W	dihydroorotate dehydrogenase
155.5	181.8	186.3	123.4	113.7	60.6	92.2	73.8	102.4	163	154	176.8		174.533	99.2333	89.4667	164.6	LSC2	YGR244C	succinate--CoA ligase (GDP-forming) subunit beta
119.1	228.7	324.8	126.3	99.1	101.8	76.3	97.6	94.3	132	108.4	116.7		224.2	109.067	89.4	119.033	SSA3	YBL075C	Hsp70 family ATPase SSA3
127.4	127	108.8	88.4	100.2	68.1	90.1	88.3	89.1	137.8	120.6	121.1		121.067	85.5667	89.1667	126.5	RPN3	YER021W	proteasome regulatory particle lid subunit RPN3
233.4	387.8	552.6	126.8	78.9	63.1	70.8	85.1	111.3	285.2	338.3	357.9		391.267	89.6	89.0667	327.133	PST1	YDR055W	Pst1p
72.2	94.8	79.6	85.8	86.2	40.4	113	82.6	71.6	61	83.6	62.8		82.2	70.8	89.0667	69.1333	TMT1	YER175C	trans-aconitate 3-methyltransferase
53.3	65.6	67.5	81.7	77.2	74.3	87.9	80.6	98.4	52.8	58.9	60.2		62.1333	77.7333	88.9667	57.3	BET4	YJL031C	Rab geranylgeranyltransferase BET4
78.6	117.4	151.9	82.1	71.9	56.7	80.1	94.6	91.2	129.6	140.5	157.6		115.967	70.2333	88.6333	142.567	ILS1	YBL076C	isoleucine--tRNA ligase ILS1
47.7	58.8	67.8	70.6	73	64.1	99.3	92.3	73.7	49.6	47.7	52.3		58.1	69.2333	88.4333	49.8667	REH1	YLR387C	Reh1p
133	152.5	203.6	100.3	66.1	76.9	82.8	100.4	81.7	103.3	91.9	95.6		163.033	81.1	88.3	96.9333	PDI1	YCL043C	protein disulfide isomerase PDI1
42.2	57.1	80.2	82	74.9	117.1	93.7	84.3	86.6	43.7	54.2	72.8		59.8333	91.3333	88.2	56.9	LOC1	YFR001W	Loc1p
300.9	169.3	112.3	118.9	100.6	131.1	84.3	101.9	77.6	138	167.3	109.9		194.167	116.867	87.9333	138.4	SNA2	YDR525W-A	Sna2p
37.6	49.4	50.7	78.1	78.7	108.9	90.1	99.5	74.1	53.6	45.3	51.4		45.9	88.5667	87.9	50.1	CAF16	YFL028C	putative ATP-binding cassette family ATPase CAF16
37	57.2	89.2	83.4	78.8	73.7	74.6	104.3	84.6	68.9	74.9	102.8		61.1333	78.6333	87.8333	82.2	NOP6	YDL213C	Nop6p
59.4	59.8	57.7	70.5	89	65.6	93.3	71	98.9	48.7	42	49.9		58.9667	75.0333	87.7333	46.8667	OPY1	YBR129C	Opy1p
82.6	98.1	79.8	118.5	136.9	121.7	77.8	90.8	94.4	91.8	75.7	81.5		86.8333	125.7	87.6667	83	CAT5	YOR125C	putative monooxygenase CAT5
52.7	56	66.6	87.8	90.7	70.1	81.8	78.8	102.2	58.8	64.1	61.8		58.4333	82.8667	87.6	61.5667	YRA2	YKL214C	Yra2p
189.2	203.5	166.6	97	104.9	52.5	88.9	83.8	89.9	176.7	172.6	176.3		186.433	84.8	87.5333	175.2	LSC1	YOR142W	succinate--CoA ligase (GDP-forming) subunit alpha
53.6	64.4	70.6	93.4	96.9	78.8	82.8	75.6	104.2	72.9	82.8	83.9		62.8667	89.7	87.5333	79.8667	PLP2	YOR281C	Plp2p
129.2	119.1	100.3	79.3	67.8	44.2	82.5	79.8	99.7	160	145.2	162.2		116.2	63.7667	87.3333	155.8	CDS1	YBR029C	phosphatidate cytidylyltransferase
324.4	256.3	180.8	105.3	81.1	71.9	60.9	86.1	114.4	359.8	412.9	341.2		253.833	86.1	87.1333	371.3	ARO3	YDR035W	3-deoxy-7-phosphoheptulonate synthase ARO3
547.1	219.1	181.1	101.9	66.1	68.8	70.6	85.8	104.6	350.1	381.4	236.2		315.767	78.9333	87	322.567	RPL4B	YDR012W	ribosomal 60S subunit protein L4B
112.3	123.2	128.8	115.1	100.3	58.4	88.3	85.4	87.1	122.2	134.1	128.2		121.433	91.2667	86.9333	128.167	SEC13	YLR208W	GTPase-activating protein SEC13
192.8	152	163.5	96.6	61	80.9	61.8	110.7	87.9	165.1	196.7	132.3		169.433	79.5	86.8	164.7	OYE2	YHR179W	NADPH dehydrogenase
37	48.2	38	82.5	78.7	100.4	81.2	86.7	92	41.7	35.8	43.5		41.0667	87.2	86.6333	40.3333	VPH2	YKL119C	Vph2p
168.4	167.1	135.2	114.2	101.4	53.7	107.3	87.6	64.9	177.6	133	187.7		156.9	89.7667	86.6	166.1	AGA2	YGL032C	Aga2p
124	136.6	113.1	110.6	111	73.2	77	85.7	97	138.6	131.7	121.4		124.567	98.2667	86.5667	130.567	PPH21	YDL134C	phosphoprotein phosphatase 2A catalytic subunit PPH21
18.5	33.5	57.8	68.6	68	80.3	63.9	102.3	93.4	44.7	66.9	82.9		36.6	72.3	86.5333	64.8333	NIP7	YPL211W	ribosome biosynthesis protein NIP7
74.6	81.8	73.3	100.7	107.6	83.4	90.5	71.7	97.3	77	78	85.9		76.5667	97.2333	86.5	80.3	MRPS28	YDR337W	mitochondrial 37S ribosomal protein MRPS28
34.2	38.9	38.1	73.8	78.4	88.3	85.7	87.1	86.5	39.3	31.6	37.2		37.0667	80.1667	86.4333	36.0333	PKP2	YGL059W	protein kinase PKP2
88	87.8	86.6	80.6	75.1	77.9	89.3	91.7	78.1	59.7	62.8	54.9		87.4667	77.8667	86.3667	59.1333	UGA1	YGR019W	4-aminobutyrate transaminase
133.7	149.2	164.6	89.2	62.5	64.9	70.9	97.2	90.7	162.1	198.7	160.8		149.167	72.2	86.2667	173.867	NDE1	YMR145C	NADH-ubiquinone reductase (H(+)-translocating) NDE1
43.9	57.8	72.4	78.7	81	92.1	74.8	90.7	93.2	51.6	56.6	66.6		58.0333	83.9333	86.2333	58.2667	ABD1	YBR236C	mRNA (guanine-N7)-methyltransferase
24.8	38.2	28.3	49.9	56.8	77.7	76.6	94.1	88	23.3	22.4	39.4		30.4333	61.4667	86.2333	28.3667	LSM8	YJR022W	U4/U6-U5 snRNP complex subunit LSM8
61	59.9	75.4	92.2	96	138	84.9	81.8	91.8	64.9	45.6	68.1		65.4333	108.733	86.1667	59.5333	APS2	YJR058C	Aps2p
38.2	39.6	49.4	61.3	55.6	64.3	81.5	88.1	88.3	45.3	34.3	44.8		42.4	60.4	85.9667	41.4667	RRG9	YNL213C	Rrg9p
114.9	125.6	136.2	92.4	86.9	56.3	89.4	73.5	94.5	120.7	124.3	152		125.567	78.5333	85.8	132.333	KTR1	YOR099W	alpha-1%2C2-mannosyltransferase KTR1
47.8	57.2	57.5	81.8	80	95.3	93.6	70.9	92.1	57.9	69.2	75		54.1667	85.7	85.5333	67.3667	GET1	YGL020C	GET complex subunit GET1
43.8	54.2	73.8	65.6	66.7	85	118.9	59.4	77.7	43	53.5	77.4		57.2667	72.4333	85.3333	57.9667	GOT1	YMR292W	Got1p
38.7	54.4	80.7	97.2	84	78.1	86	80.1	89.8	58.8	56	73.3		57.9333	86.4333	85.3	62.7	CUR1	YPR158W	Cur1p
57.3	75.3	97.7	79.5	77.4	50.4	66.6	87.5	101.5	95.6	103.1	129.5		76.7667	69.1	85.2	109.4	PRS1	YKL181W	ribose phosphate diphosphokinase subunit PRS1
39.6	57.3	45.7	87.4	96.6	119.7	82.7	85.1	87.6	48.9	44.6	59.1		47.5333	101.233	85.1333	50.8667	SNX3	YOR357C	Snx3p
43.2	58.6	56	79	91.2	92.9	80.2	85.8	88.3	53.2	56.3	57.4		52.6	87.7	84.7667	55.6333	ERP4	YOR016C	Erp4p
88.7	81.4	111.5	81.8	67.7	60.9	83.1	87.2	84	102.7	115.4	99.9		93.8667	70.1333	84.7667	106	SEC66	YBR171W	Sec63 complex subunit SEC66
47.1	58	50.9	72.5	90.3	90.7	76.8	98.6	78.5	47.9	51.2	50.4		52	84.5	84.6333	49.8333	RSM28	YDR494W	mitochondrial 37S ribosomal protein RSM28
75	96.9	131.5	98.3	98	75.7	74.5	77.6	101.7	109.1	120	140.7		101.133	90.6667	84.6	123.267	TIF3	YPR163C	Tif3p
55.4	60.9	62.8	96.7	116.2	139.8	72.2	93.9	87.6	63	74.9	64.4		59.7	117.567	84.5667	67.4333	MRPS17	YMR188C	mitochondrial 37S ribosomal protein MRPS17
75.1	100.7	113.7	113	112.6	101.6	79.7	81.8	92.2	81.8	93.1	88.6		96.5	109.067	84.5667	87.8333	IES6	YEL044W	Ies6p
193.9	159.8	174.6	78.2	63.5	85.3	59	107.2	87.4	109.2	107.3	85.1		176.1	75.6667	84.5333	100.533	ALD4	YOR374W	aldehyde dehydrogenase (NADP(+)) ALD4
56.8	65.4	84.2	90.5	105.3	141.4	91.1	85.3	77.2	68.7	68.7	84.6		68.8	112.4	84.5333	74	RSM27	YGR215W	mitochondrial 37S ribosomal protein RSM27
664.2	293.1	121.2	98.2	101.6	66.9	84.5	81.5	86.8	352.8	373.9	166.5		359.5	88.9	84.2667	297.733	ISF1	YMR081C	Isf1p
343.1	339.2	267.3	106.4	76.5	52.9	72.6	75.3	104.5	321.5	314.6	290.1		316.533	78.6	84.1333	308.733	SCL1	YGL011C	proteasome core particle subunit alpha 1
40.7	33	30.1	71.4	61.8	60	89.9	78.1	83.9	39	43.2	60.8		34.6	64.4	83.9667	47.6667	ACM1	YPL267W	Acm1p
201.4	197.5	123.1	87.7	86.1	64.9	101.6	78.9	71.3	185.1	176.7	181.7		174	79.5667	83.9333	181.167	VPS55	YJR044C	Vps55p
14.9	12.3	24.1	22.8	26.5	77.1	67.4	112.1	72.2	11.5	10.9	8.6		17.1	42.1333	83.9	10.3333		YBR200W-A	uncharacterized protein
101.1	93.9	112.9	38.9	33	24.3	82.4	82	87	72.5	115.2	80.7		102.633	32.0667	83.8	89.4667	ATG41	YPL250C	Atg41p
53.8	75.3	82.1	76.5	97.5	101.3	100.6	82.8	66.8	42	29	43.9		70.4	91.7667	83.4	38.3	HSP33	YOR391C	glutathione-independent methylglyoxalase family protein
480.9	294.2	305.3	105.3	61.7	52.5	57.9	70.7	121.5	509.4	582.4	402.7		360.133	73.1667	83.3667	498.167	SSB2	YNL209W	Hsp70 family ATPase SSB2
142.9	148.6	126.3	95.1	97.8	58.4	68.1	83.2	98.6	171.3	165.1	164.8		139.267	83.7667	83.3	167.067	TUF1	YOR187W	translation elongation factor Tu
118.5	132.5	122.5	95.4	106	68.2	78.7	78.9	92.2	120.3	123.6	121.7		124.5	89.8667	83.2667	121.867	CAJ1	YER048C	Caj1p
45.1	53.1	49.2	63.3	61.3	50.2	101.4	66.9	80.8	56.9	56.3	65.8		49.1333	58.2667	83.0333	59.6667	GRX6	YDL010W	glutathione-disulfide reductase GRX6
48.7	69.7	69.1	84.8	92.4	115.3	72.7	98.2	77.9	45.3	31.2	58.3		62.5	97.5	82.9333	44.9333	LCL1	YPL056C	Lcl1p
72.8	86.2	84.7	65.7	70.7	48.6	85.3	73.6	89.5	79.2	86.7	87.8		81.2333	61.6667	82.8	84.5667	AIM2	YAL049C	protein AIM2
35.9	44	50.4	63.5	73.3	74.2	79	79.1	90	55.4	37.9	65.4		43.4333	70.3333	82.7	52.9	SNL1	YIL016W	Snl1p
29.6	45.5	48	69.6	71.7	102.5	80.1	86.3	81.4	41.6	39.4	49.3		41.0333	81.2667	82.6	43.4333	SIW14	YNL032W	putative tyrosine protein phosphatase SIW14
75.6	84.1	132	88.1	74.5	71.1	74	88.8	84.9	81.3	73.9	78.9		97.2333	77.9	82.5667	78.0333	FAS1	YKL182W	tetrafunctional fatty acid synthase subunit FAS1
91.7	132.5	185.7	136.3	117.2	75.4	61.6	89.6	96.3	115.3	132.4	181.1		136.633	109.633	82.5	142.933	TOH1	YJL171C	Toh1p
59.8	59.6	61.3	39.5	27	27.9	96.5	76	74.9	36.3	49.2	45.2		60.2333	31.4667	82.4667	43.5667	MUP1	YGR055W	Mup1p
49.2	46.8	40.9	63.7	65.8	73.2	80.7	91.8	73.3	44.6	39.4	44.3		45.6333	67.5667	81.9333	42.7667	RSC30	YHR056C	Rsc30p
60.2	69.8	98.4	79.7	71.4	57.5	88.7	75.5	81.6	74.9	77.5	77.2		76.1333	69.5333	81.9333	76.5333	UBC6	YER100W	E2 ubiquitin-conjugating protein UBC6
160.2	136.2	117.2	72.7	64.6	39.4	85.1	76.4	84	165.8	161.8	149.7		137.867	58.9	81.8333	159.1	CHO2	YGR157W	phosphatidylethanolamine N-methyltransferase
40.8	48.2	55.3	70.1	77.1	69.4	66.2	92.7	86.4	59.3	63.7	68.8		48.1	72.2	81.7667	63.9333	MSS116	YDR194C	ATP-dependent RNA helicase
297.3	357.7	465	107	77.1	51	51.7	77.4	115.3	388.4	398.5	400.8		373.333	78.3667	81.4667	395.9	ERG25	YGR060W	methylsterol monooxygenase
117.4	107	79.3	105.7	111.9	106.3	110.2	63.4	70.7	91.6	80.5	73.4		101.233	107.967	81.4333	81.8333		YER134C	Mg-dependent acid phosphatase
145.7	86	168	80.8	58.1	82.1	97.9	78.1	68.1	116.4	89.1	113.1		133.233	73.6667	81.3667	106.2		YAL037C-A	uncharacterized protein
32.6	43.3	50	58.4	63.1	64.9	76.6	79	87.8	47.5	44.6	52.5		41.9667	62.1333	81.1333	48.2	FAP7	YDL166C	nucleoside-triphosphatase
40.3	55	52.6	64.1	70.7	76.7	81.4	80.6	81.2	31.5	30.5	28.1		49.3	70.5	81.0667	30.0333	CTL1	YMR180C	polynucleotide 5'-phosphatase
35.5	48.5	49.5	71.9	92	107.2	74.4	85.4	83.1	39.6	37.7	39.8		44.5	90.3667	80.9667	39.0333	MTE1	YGR042W	Mte1p
26.7	49.7	71.8	52.3	58.7	52.5	57.7	86.3	98.9	40.8	43.9	52.2		49.4	54.5	80.9667	45.6333		YOR283W	phosphoglycerate mutase
111.3	97.3	104.4	73.1	69.2	70.1	60.5	105.2	76.8	110.7	127.8	105.5		104.333	70.8	80.8333	114.667	PAF1	YBR279W	Paf1p
35	44.8	45.3	64.5	66.5	77.6	71.5	87	84	39.3	36.7	53.2		41.7	69.5333	80.8333	43.0667	NFU1	YKL040C	Nfu1p
178.9	204.4	243.6	101.8	56.8	68.4	55	104.2	83.2	149.3	176.1	139		208.967	75.6667	80.8	154.8	PMA1	YGL008C	H(+)-exporting P2-type ATPase PMA1
96.1	89.3	92.2	73.7	56	49.4	74.9	87.7	79.3	83.5	99.5	89.1		92.5333	59.7	80.6333	90.7		YDL012C	uncharacterized protein
109.8	98.2	87	64.1	71	29.4	74.7	83.9	83.3	141	150.9	117.1		98.3333	54.8333	80.6333	136.333	ADE1	YAR015W	phosphoribosylaminoimidazolesuccinocarboxamide synthase
28.7	62.8	94.2	64	61.1	51.3	68.4	97	76.4	56.9	56.2	90.2		61.9	58.8	80.6	67.7667	RPC19	YNL113W	DNA-directed RNA polymerase core subunit RPC19
42.9	83.5	77.3	96.8	96.2	87.9	83.2	87	70.9	50.9	47.1	53.6		67.9	93.6333	80.3667	50.5333	GCG1	YER163C	gamma-glutamylcyclotransferase
38.2	56.6	72.5	84.5	75.9	72.9	73.9	78.6	88.6	51.7	50.4	60.1		55.7667	77.7667	80.3667	54.0667	KTR6	YPL053C	putative mannosyltransferase
45.9	42.1	37.9	65	66.8	93.8	99.7	74.7	66.2	32.5	33.4	38.2		41.9667	75.2	80.2	34.7	ATG14	YBR128C	Atg14p
276.2	153.2	152.5	93.8	66.4	83	84.8	73.6	82.2	180	222.5	142.3		193.967	81.0667	80.2	181.6	MIX17	YMR002W	Mix17p
40.2	53.8	45.7	53.9	76	86.4	86.5	73.7	79.9	34.7	26.6	37.7		46.5667	72.1	80.0333	33	MGP12	YDR286C	Mgp12p
32.9	40.4	50.4	56.4	54.1	57.8	58.8	79.2	102	43.8	50.6	55.4		41.2333	56.1	80	49.9333		YAR028W	DUP240 family protein
22.1	37.1	41.6	57.8	56.3	83.3	78.2	78.1	83.2	30.6	41.2	48.1		33.6	65.8	79.8333	39.9667	TMA16	YOR252W	Tma16p
243.1	250.8	187.3	74.5	64.7	45.5	74.2	75.3	89.1	254.6	278.8	265		227.067	61.5667	79.5333	266.133	RIB3	YDR487C	3%2C4-dihydroxy-2-butanone-4-phosphate synthase RIB3
80.9	89.3	78.6	81.9	85.3	56.2	80.7	73.4	84.4	85.1	96.5	96.5		82.9333	74.4667	79.5	92.7	MRP7	YNL005C	mitochondrial 54S ribosomal protein YmL2
34.3	58.6	50.6	71.5	72.7	96	66.7	92.1	79.6	44.9	36.3	56.5		47.8333	80.0667	79.4667	45.9	BOS1	YLR078C	Bos1p
41.1	48.2	63.2	77.9	76	99.5	83	80.2	74.9	45.2	48	51.4		50.8333	84.4667	79.3667	48.2	DET1	YDR051C	acid phosphatase DET1
27.1	37.7	37.8	40.8	44.2	57.1	83.9	91.2	62.9	30.8	36.2	48.7		34.2	47.3667	79.3333	38.5667	YAF9	YNL107W	YEATS domain-containing protein YAF9
50	56.3	76.1	77.5	86.2	72.4	79.2	76.6	81.9	71.1	72	80.4		60.8	78.7	79.2333	74.5	SPN1	YPR133C	Spn1p
35.3	51.5	51.3	62.5	74.5	80.2	72.2	89.7	75.3	37	34.7	39.8		46.0333	72.4	79.0667	37.1667	ATG39	YLR312C	Atg39p
34.6	50.9	50.9	67	58.6	70.3	82.9	81.2	72.9	48.2	45.1	49.7		45.4667	65.3	79	47.6667	EMC2	YJR088C	Emc2p
16.7	31.2	40.5	41.8	31.2	37.6	67.6	72.5	96.9	47	57.7	63.7		29.4667	36.8667	79	56.1333	MRT4	YKL009W	Mrt4p
27.3	40.6	48.6	70.1	73.4	103.7	73	81.1	82.3	38.5	31.2	39.4		38.8333	82.4	78.8	36.3667	YTH1	YPR107C	cleavage polyadenylation factor RNA-binding subunit YTH1
87.4	116.6	168	89.1	63.7	62.8	68.7	78.7	88.7	123.8	126.6	132.9		124	71.8667	78.7	127.767	YDJ1	YNL064C	type I HSP40 co-chaperone YDJ1
34.9	45.2	44.6	75.1	69.4	84.5	88.7	76.9	70.3	41.1	36.6	48.2		41.5667	76.3333	78.6333	41.9667	AOS1	YPR180W	E1 ubiquitin-activating protein AOS1
30.9	42.3	56.3	50.4	80.6	89.9	63.9	64.6	107	25.1	31	30.7		43.1667	73.6333	78.5	28.9333	RDT1	YCL054W-A	Rdt1p
31.3	38.3	35.5	52.2	62.3	67.7	85.9	77.7	71.8	30.9	34.1	41.4		35.0333	60.7333	78.4667	35.4667	SYS1	YJL004C	Sys1p
24.8	41.3	34.2	64.9	61.2	94	50.8	91.3	93.1	34.3	24.6	51.7		33.4333	73.3667	78.4	36.8667	SDC1	YDR469W	Sdc1p
21.7	24.6	28.4	43.4	38.8	41.2	95.7	50.3	88.9	32	23	28.6		24.9	41.1333	78.3	27.8667		YGL194C-A	uncharacterized protein
40.1	39.3	34.2	51.8	53.4	68.9	71.1	100.5	63.2	41.5	40.7	42.3		37.8667	58.0333	78.2667	41.5	VPS63	YLR261C	Vps63p
18.7	37.4	52.1	46.8	46	50	82.9	80.5	71.1	38.5	49	62		36.0667	47.6	78.1667	49.8333	RPA34	YJL148W	DNA-directed RNA polymerase I subunit RPA34
32.8	36.4	36.8	53.1	62.6	65.3	86.3	65.2	82.4	40	48.1	53.1		35.3333	60.3333	77.9667	47.0667	DOM34	YNL001W	ribosome dissociation factor DOM34
347.3	208.6	128.4	39.3	38.7	35.2	66	82.7	85.2	213.9	220.4	152.5		228.1	37.7333	77.9667	195.6	ORM2	YLR350W	sphingolipid homeostasis protein ORM2
65.4	75.9	74.4	69.7	89.4	95.1	78.9	79.3	75.4	57.8	58.7	54.6		71.9	84.7333	77.8667	57.0333	RRT13	YER066W	Rrt13p
80.7	89.9	73.9	86.6	87.1	55.1	76.9	81.8	74.7	74.7	67	71.3		81.5	76.2667	77.8	71		YPL199C	uncharacterized protein
32	58.4	67.4	74.9	75.8	58.6	54.3	83.6	95.4	53.6	51.1	64		52.6	69.7667	77.7667	56.2333	TYR1	YBR166C	prephenate dehydrogenase (NADP(+))
123.4	123.4	99.7	102.9	109.5	51.3	88.9	62	81.4	102.1	78.6	80.9		115.5	87.9	77.4333	87.2	YIM1	YMR152W	Yim1p
67.3	81.9	92.8	58.7	52.2	42.8	73.9	80.7	77.7	104.2	100.8	116.3		80.6667	51.2333	77.4333	107.1	RPL18B	YNL301C	ribosomal 60S subunit protein L18B
57	124.3	124.7	97.1	73.8	73.1	76.9	90.3	64.8	69.8	50.8	80		102	81.3333	77.3333	66.8667	CIS3	YJL158C	Cis3p
45.6	69.6	71.7	73.8	64	59.5	66.2	85.7	80.1	61.5	66.1	71.8		62.3	65.7667	77.3333	66.4667	TAF9	YMR236W	chromatin modification protein
163.6	196	219.7	115.4	69.4	77.6	51.1	97.1	83.5	141.1	120.6	138.8		193.1	87.4667	77.2333	133.5	SRL1	YOR247W	Srl1p
75.4	93.5	83.4	94.8	97.6	70.1	69.2	71.1	91.1	83.4	83.4	98.2		84.1	87.5	77.1333	88.3333	ATP11	YNL315C	Atp11p
95.1	80.3	79.2	86.2	71.5	74.9	65.6	83.1	82.7	122.1	114.4	87.2		84.8667	77.5333	77.1333	107.9	HSP78	YDR258C	chaperone ATPase HSP78
187	137.2	123.6	75.3	61.6	51.7	67.8	82.8	80.8	151.9	169.4	110.5		149.267	62.8667	77.1333	143.933	RPN6	YDL097C	proteasome regulatory particle lid subunit RPN6
33.7	51.5	54.7	58.4	70.2	93.6	74.3	79.9	76.8	40.5	42	50.9		46.6333	74.0667	77	44.4667	IWR1	YDL115C	Iwr1p
186.3	203.6	214.6	81.3	68.9	56.1	68.5	90.6	71.5	182.4	179	159.8		201.5	68.7667	76.8667	173.733	PEP4	YPL154C	proteinase A
96.9	90.2	73.5	95.4	98.2	58.2	80.7	62.1	87	78.4	79	81.1		86.8667	83.9333	76.6	79.5		YGR111W	uncharacterized protein
201.6	118.8	97.8	68.8	61	74	83.4	75.9	69.8	147.1	159.4	103.3		139.4	67.9333	76.3667	136.6	CYB2	YML054C	L-lactate dehydrogenase (cytochrome)
35.9	44.1	41.1	63.1	68.5	78.6	74	86.2	68.9	43.1	36.8	49.5		40.3667	70.0667	76.3667	43.1333	YUH1	YJR099W	ubiquitin-specific protease YUH1
104.5	101	79.9	77.5	71.9	120.4	76.7	89.5	62.5	47.3	50.1	48.7		95.1333	89.9333	76.2333	48.7	FMP45	YDL222C	Fmp45p
33.3	41.3	47.7	62.4	54.8	86.6	71.5	80.8	76.2	37	38.8	43.9		40.7667	67.9333	76.1667	39.9	ARF3	YOR094W	Arf family GTPase ARF3
27.6	38	39.1	58.6	63.5	81.2	85.8	71.3	71.2	33.7	34.4	39.8		34.9	67.7667	76.1	35.9667	CSE4	YKL049C	centromeric DNA-binding histone H3-like protein CSE4
84.5	73.6	93.8	92.1	85.1	89.4	74.9	87.9	65.2	82.1	77	88.2		83.9667	88.8667	76	82.4333	MRPL44	YMR225C	mitochondrial 54S ribosomal protein YmL44
43.9	67.1	60.9	92.3	94.9	126.3	71.2	93.4	63.3	54.8	51.3	61.7		57.3	104.5	75.9667	55.9333	MRPL22	YNL177C	mitochondrial 54S ribosomal protein YmL22
121.6	209.8	318.4	101.5	90.3	37.3	60.8	86.3	80.7	201.6	197.6	241		216.6	76.3667	75.9333	213.4	ERG3	YLR056W	C-5 sterol desaturase
49.1	65.5	64.8	77.4	81.3	97.3	99.9	70.3	57.4	34.8	35.6	44.2		59.8	85.3333	75.8667	38.2	HSP32	YPL280W	glutathione-independent methylglyoxalase family protein
28.7	37.3	62.8	47.9	57.5	58.1	86.6	80.4	60.4	36.3	13.8	43.4		42.9333	54.5	75.8	31.1667		YGR035W-A	uncharacterized protein
51.4	68	85	71	80.7	56.8	87.1	65.3	74.8	63.3	73.5	84.7		68.1333	69.5	75.7333	73.8333	PTH2	YBL057C	aminoacyl-tRNA hydrolase
54.9	61.1	65.3	64.7	59.9	64.6	80.2	84.7	62.3	52.9	43.2	73.7		60.4333	63.0667	75.7333	56.6	HLJ1	YMR161W	type I HSP40 co-chaperone HLJ1
25.8	35.8	35	64.4	62.2	81.3	83	82.2	61.5	32.3	32.2	33.1		32.2	69.3	75.5667	32.5333	KEG1	YFR042W	Keg1p
36.5	44.3	35.1	66.4	74.1	74	74	82	70.6	36.7	28.9	42.9		38.6333	71.5	75.5333	36.1667	SAW1	YAL027W	DNA-binding protein SAW1
41.9	40.4	39.5	54.6	53.6	74.5	79.1	82.9	64.6	29.3	34.9	37.4		40.6	60.9	75.5333	33.8667	CMG1	YLR271W	Cmg1p
401.5	212.4	223.1	91.5	50.3	53.9	57.4	82.7	86.3	353.9	428.2	258.8		279	65.2333	75.4667	346.967	SSB1	YDL229W	Hsp70 family ATPase SSB1
52.8	75.6	70.5	89.3	101	68.7	68.1	80.8	76.8	69.1	61.6	78.4		66.3	86.3333	75.2333	69.7	MRPL9	YGR220C	mitochondrial 54S ribosomal protein YmL9
36	44.6	61	55.9	58.4	80.1	64.8	87	73.8	40	33.2	56.1		47.2	64.8	75.2	43.1	SHG1	YBR258C	Shg1p
65.4	73.5	80	59.4	53.7	58.9	70.7	80.3	74.4	56.4	61.6	56.6		72.9667	57.3333	75.1333	58.2	BDF2	YDL070W	Bdf2p
74.9	80.3	72.6	74.2	77.9	61	73.6	82.8	68.8	63.4	63.8	58.7		75.9333	71.0333	75.0667	61.9667	SNX4	YJL036W	Snx4p
48.2	51.1	52.2	59.5	71.8	84	57.9	87.9	79.3	48.9	51.4	52.1		50.5	71.7667	75.0333	50.8	MAF1	YDR005C	RNA polymerase III-inhibiting protein MAF1
43.7	51.5	77.2	42.3	46.1	50.3	101.5	60.1	63.5	48.2	47.1	71.6		57.4667	46.2333	75.0333	55.6333	MIM2	YLR099W-A	Mim2p
47.3	57	54.6	58.6	77.5	98	70.6	80.7	73.6	28.3	36.3	29		52.9667	78.0333	74.9667	31.2	YSF3	YNL138W-A	U2 snRNP complex subunit YSF3
40.6	48.8	43.5	62.8	65.5	70.6	75.7	69.3	78.8	41.5	30.8	42.4		44.3	66.3	74.6	38.2333	HRT3	YLR097C	SCF ubiquitin ligase complex subunit HRT3
20.1	29.8	29.8	40.2	35.6	43.8	63.8	76.8	83.1	25	36	36.2		26.5667	39.8667	74.5667	32.4	SDO1	YLR022C	guanine nucleotide exchange factor SDO1
365.4	245.6	166.4	84.1	70.7	41.4	55.3	62.6	105.7	375.8	398.6	317.2		259.133	65.4	74.5333	363.867	HOM2	YDR158W	aspartate-semialdehyde dehydrogenase
262	211.1	154	75.5	68.7	53.8	75.5	64.8	83.1	191.8	202.1	135.9		209.033	66	74.4667	176.6	YCP4	YCR004C	flavodoxin-like fold family protein
27	32.7	41.3	46.5	46.5	59.4	79.9	75.3	68.1	41.1	52.3	62		33.6667	50.8	74.4333	51.8	NOP53	YPL146C	Nop53p
157.4	126	84.7	66.7	61.2	36	77.4	57.9	87.9	158.4	135.7	142.7		122.7	54.6333	74.4	145.6	HEM15	YOR176W	ferrochelatase HEM15
25	34.9	39.2	71.7	37.5	87.9	91.5	64.2	66.6	31.6	37.8	44.9		33.0333	65.7	74.1	38.1	DTD1	YDL219W	D-tyrosyl-tRNA(Tyr) deacylase
129.1	135.2	132.8	83.6	87.4	62.2	70.1	65.4	86.6	128.8	134.3	136.2		132.367	77.7333	74.0333	133.1		YMR099C	glucose-6-phosphate 1-epimerase
42.6	70.2	72.6	58.3	56.9	49.5	57.9	78.3	85.9	52.1	48.1	85.9		61.8	54.9	74.0333	62.0333		YBL055C	3'-5'-exodeoxyribonuclease
180.6	87.2	79.9	68.2	55.4	68.8	66.3	73.9	81.7	105.6	109	78.6		115.9	64.1333	73.9667	97.7333	CYT1	YOR065W	ubiquinol--cytochrome-c reductase catalytic subunit CYT1
50.9	64	77.5	58.2	65	55.2	90.3	68.8	62.8	44.1	49.3	69.3		64.1333	59.4667	73.9667	54.2333	TAF13	YML098W	Taf13p
122.9	132.8	142.9	75.2	70.7	51.8	68.2	79.4	73.9	123.6	119.2	146.3		132.867	65.9	73.8333	129.7	FMS1	YMR020W	polyamine oxidase
36.9	33.4	35.9	58.1	57	56.1	86.4	66.5	68.4	37.3	36.3	41.5		35.4	57.0667	73.7667	38.3667	CCL1	YPR025C	TFIIH complex kinase subunit CCL1
34.3	46.5	51.6	59.9	61.9	63.1	55.4	75.4	90.1	55.8	69.9	85.9		44.1333	61.6333	73.6333	70.5333	NOP7	YGR103W	mRNA-binding ribosome synthesis protein NOP7
27.6	36.9	40.1	53	58.9	65.1	79.9	69.6	71.4	32.2	36	46.1		34.8667	59	73.6333	38.1	TAP42	YMR028W	Tap42p
187.3	199.6	222.5	80.9	60.9	45.3	65.7	72	82.9	207.1	245.8	202.7		203.133	62.3667	73.5333	218.533	CPA1	YOR303W	carbamoyl-phosphate synthase (glutamine-hydrolyzing) CPA1
56.1	65.7	91.1	62.3	50	38.8	48.7	78	93.7	81.5	75.5	106.5		70.9667	50.3667	73.4667	87.8333	HIS1	YER055C	ATP phosphoribosyltransferase
22.4	25.1	41.6	41.8	41.2	44.4	63.1	73	84.3	45.6	58.6	61.5		29.7	42.4667	73.4667	55.2333	CIC1	YHR052W	Cic1p
180.5	148.8	310.4	69.1	40.6	34.3	68.6	77.2	74.3	216.4	251.6	161.6		213.233	48	73.3667	209.867	GLN1	YPR035W	glutamate--ammonia ligase
35.7	51.2	63.9	43.6	52.2	36	79.7	82.3	57.3	25.7	34.3	26.1		50.2667	43.9333	73.1	28.7		YOL159C-A	uncharacterized protein
50.6	53.8	47.8	76.7	78.8	85.6	68.4	81.4	69.4	52	48.8	47.6		50.7333	80.3667	73.0667	49.4667	AIM25	YJR100C	Aim25p
67.8	84.7	75.8	82.4	93.6	81.6	78.7	79.8	60.1	76.2	74.4	80		76.1	85.8667	72.8667	76.8667	CYT2	YKL087C	cytochrome c1 heme lyase CYT2
37.3	40.8	34.3	48.9	43	42.8	98.7	59.8	60	21.6	26.3	25.8		37.4667	44.9	72.8333	24.5667	GTO1	YGR154C	omega-class glutathione transferase
39.6	45	55.9	42.5	40.7	50.6	71.9	76.5	69.7	32.5	35.4	34.4		46.8333	44.6	72.7	34.1	SIL1	YOL031C	Sil1p
92.8	60.2	47.3	71.7	59.7	74.1	69.6	80.6	67.8	70.7	75.5	45.4		66.7667	68.5	72.6667	63.8667	HAP4	YKL109W	transcription factor HAP4
60.5	92.6	144.7	71.6	67.7	43.5	64	72.7	81.2	82.2	81.9	145		99.2667	60.9333	72.6333	103.033	DIA1	YMR316W	Dia1p
60.6	49.5	71.4	46.1	40.8	39	92.4	62.1	62.7	52.3	62.6	59.7		60.5	41.9667	72.4	58.2	MET28	YIR017C	Met28p
175.4	190.6	166.8	102.8	104.4	53.9	54.8	78.9	83.4	179.8	177.2	178.8		177.6	87.0333	72.3667	178.6	RHO5	YNL180C	Rho family GTPase RHO5
145.6	113.3	98.7	58.9	52.6	57.3	66.5	80.5	70	94.9	101.1	70.8		119.2	56.2667	72.3333	88.9333	RPN4	YDL020C	stress-regulated transcription factor RPN4
35	45.5	60.3	79.8	66.4	85.9	77.1	68.4	70.8	41.8	35.9	54.4		46.9333	77.3667	72.1	44.0333	NAT5	YOR253W	peptide alpha-N-acetyltransferase subunit NAT5
86.4	157.3	199.3	103.6	53.9	58.6	66.3	96.8	53	76.5	54.2	71.6		147.667	72.0333	72.0333	67.4333	CCW14	YLR390W-A	Ccw14p
56.5	55.2	74	67.4	56.3	41.5	77.5	53.6	85	63.6	62.7	76		61.9	55.0667	72.0333	67.4333		YEL068C	uncharacterized protein
172.7	136.1	136.6	82.7	70.5	57.2	45.1	98.6	71.9	142	148.7	112.8		148.467	70.1333	71.8667	134.5	CSG2	YBR036C	mannosylinositol phosphorylceramide synthase regulatory subunit
164.2	118.1	111.8	67.5	71.8	82.8	46	82.6	86.8	144.1	123.4	101.2		131.367	74.0333	71.8	122.9	PRE3	YJL001W	proteasome core particle subunit beta 1
35	45.6	46.5	64	63.3	65.1	73.6	73.5	68.2	39.2	38.9	48.5		42.3667	64.1333	71.7667	42.2	IMH1	YLR309C	Imh1p
34.9	65.4	67.2	75.7	88.3	81.1	68.9	67.9	78.4	56.3	49.4	55.4		55.8333	81.7	71.7333	53.7	ZRT2	YLR130C	low-affinity Zn(2+) transporter ZRT2
22.8	29	40.4	34	42.5	44.2	52.7	69.3	93	37.5	45.7	53.9		30.7333	40.2333	71.6667	45.7	RKI1	YOR095C	ribose-5-phosphate isomerase RKI1
42.6	50.9	44.6	64.7	76.8	88.8	81.1	68	65.8	41.3	40	37		46.0333	76.7667	71.6333	39.4333	INA17	YPL099C	Ina17p
47	57.6	65	70.5	77.9	63.9	53.7	75.5	85.7	53	58.5	68.4		56.5333	70.7667	71.6333	59.9667	LEO1	YOR123C	Leo1p
33.4	34.2	30.9	50.2	57.2	87.1	74.2	76.7	63.9	22.8	26.9	22.3		32.8333	64.8333	71.6	24	ATG17	YLR423C	protein kinase regulatory subunit ATG17
143.1	140.9	134.8	80.1	87.6	56.3	64.3	73	77.4	160.2	150.9	149		139.6	74.6667	71.5667	153.367	GSF2	YML048W	Gsf2p
164	151	162.9	83	75.1	41	69.8	71.1	73.8	156.2	147.1	146.9		159.3	66.3667	71.5667	150.067		YMR315W	uncharacterized protein
85.3	63.4	72.1	44.6	46.5	52.5	74.8	77.6	62.1	75.6	82.6	78.1		73.6	47.8667	71.5	78.7667	URA6	YKL024C	bifunctional uridylate/adenylate kinase
24.4	33.5	37	49.1	47.8	57.4	68	82.5	63.9	28.4	27.4	34.5		31.6333	51.4333	71.4667	30.1	LST7	YGR057C	Lst7p
53.9	54.8	61.8	77.8	93	76.5	72.7	64.2	77.4	65.5	58.1	73.6		56.8333	82.4333	71.4333	65.7333	MRPS18	YNL306W	mitochondrial 37S ribosomal protein YmS18
34	63.2	50.8	81.2	84.4	100.6	79.4	59.4	75.4	37.3	37.7	41.1		49.3333	88.7333	71.4	38.7	IMP1	YMR150C	endopeptidase catalytic subunit IMP1
72.5	89.7	92.2	71.9	62.8	58.2	73.6	71	69.5	76.3	81.2	75.2		84.8	64.3	71.3667	77.5667	COS111	YBR203W	Cos111p
31.8	45.2	37.7	55.8	56	64	75.8	67.8	70.5	40.8	42.2	52.2		38.2333	58.6	71.3667	45.0667	SVP26	YHR181W	Svp26p
52.1	49.2	43.2	77.4	93.6	114.4	80.2	73.7	60.1	47.7	44	54.2		48.1667	95.1333	71.3333	48.6333	MZM1	YDR493W	Mzm1p
62.7	76.2	101.2	105	88.2	54.5	66.6	88.8	58.4	77.9	67.1	85.4		80.0333	82.5667	71.2667	76.8	ALG14	YBR070C	N-acetylglucosaminyldiphosphodolichol N-acetylglucosaminyltransferase anchoring subunit ALG14
34.6	51.4	67	52.8	55.7	43	64.7	72.4	76.5	50.1	48.5	58.8		51	50.5	71.2	52.4667	URA4	YLR420W	dihydroorotase
28.5	38.2	52.8	60.4	56.6	72.1	72.7	73.6	66.9	43.8	46.3	52.8		39.8333	63.0333	71.0667	47.6333	RHO3	YIL118W	Rho family GTPase RHO3
95.2	92.6	124.4	73	65.8	42.5	58	72.9	82.2	106.4	102.9	122.7		104.067	60.4333	71.0333	110.667	ELO1	YJL196C	fatty acid elongase ELO1
65.5	81.9	159.2	48.5	78.1	61.2	57.1	74.2	81.7	61.7	65.4	67.2		102.2	62.6	71	64.7667	IZH4	YOL101C	Izh4p
87.6	92.8	66.3	79.2	80.2	63.4	64.3	66	82.5	87.8	79.5	83.1		82.2333	74.2667	70.9333	83.4667	PBN1	YCL052C	Pbn1p
142.4	171.7	160.7	84.1	92.7	54.1	62.7	71.5	78.2	125.5	127.2	133.2		158.267	76.9667	70.8	128.633	RME1	YGR044C	Rme1p
44.6	44.3	48.4	85.3	83.1	116.4	73.6	80.6	58.1	48.3	44.2	60.4		45.7667	94.9333	70.7667	50.9667	ERV1	YGR029W	flavin-linked sulfhydryl oxidase
20.6	39.2	53.1	48.7	50.2	59.7	72.2	68.5	71.6	31.6	26.6	33		37.6333	52.8667	70.7667	30.4	NAT3	YPR131C	peptide alpha-N-acetyltransferase complex B subunit NAT3
423.2	485.4	296.6	81.1	76.6	58.1	60.8	74.3	77.1	191.2	277	248.3		401.733	71.9333	70.7333	238.833	GRE1	YPL223C	Gre1p
28.3	40	45.1	64	55.6	71.4	53.2	67.2	91.5	40.6	29.1	42.5		37.8	63.6667	70.6333	37.4	DAD3	YBR233W-A	Dad3p
29.8	33.5	20.6	44.4	54	69.1	66.8	65.8	79.1	28.7	19.7	28.3		27.9667	55.8333	70.5667	25.5667	IST3	YIR005W	U2 snRNP complex subunit IST3
24.2	42.5	53.9	54.5	46.8	62.1	65.2	75.8	70.5	32.8	31.4	42.1		40.2	54.4667	70.5	35.4333	CST26	YBR042C	putative acyltransferase
74.8	78.7	100.2	55.8	42.1	33.3	67.5	56.5	87.4	108.4	125.8	132.9		84.5667	43.7333	70.4667	122.367	KRS1	YDR037W	lysine--tRNA ligase KRS1
34.8	42.1	36.1	63	54.9	58	82.5	64.4	64.3	27.2	28.7	27.2		37.6667	58.6333	70.4	27.7	CRD1	YDL142C	cardiolipin synthase
81	111.2	169.9	83.1	68.7	47.4	66.5	62.7	81.6	126.6	126	147.3		120.7	66.4	70.2667	133.3	ARG4	YHR018C	argininosuccinate lyase ARG4
39.7	48.4	41.9	50.7	51.6	57.1	70	75.5	64.8	32.7	34.5	34.5		43.3333	53.1333	70.1	33.9	PEX32	YBR168W	Pex32p
145.2	143	138.9	85	68.2	43.7	81	62.9	66.1	138.3	116.1	144.7		142.367	65.6333	70	133.033	UBC13	YDR092W	E2 ubiquitin-conjugating protein UBC13
180.5	167.8	133.3	103.3	85.1	70.7	67.2	67.7	75	207.6	196.2	148.5		160.533	86.3667	69.9667	184.1	IDH1	YNL037C	isocitrate dehydrogenase (NAD(+)) IDH1
173.7	81.6	54.4	61.6	60	87.5	66.2	91.6	51.9	59.7	75.3	47.9		103.233	69.7	69.9	60.9667	IGD1	YFR017C	Igd1p
142	94.2	120.5	72.6	46.9	60.2	60.5	81.9	67.3	105.5	121.6	83.1		118.9	59.9	69.9	103.4	SSE1	YPL106C	adenyl-nucleotide exchange factor SSE1
101.6	105.1	93.9	74.1	71.6	70.3	63	76.6	69.7	91.2	82.8	80.6		100.2	72	69.7667	84.8667	GSY1	YFR015C	glycogen (starch) synthase GSY1
55.2	65.2	67.5	84.7	86.9	64.7	75.3	72.5	61.3	64.1	70.9	81.1		62.6333	78.7667	69.7	72.0333	TFG2	YGR005C	transcription factor IIF subunit TFG2
266.4	190.2	135.9	78.9	64.2	62.9	53.3	62.6	92.8	227.6	230.8	161.5		197.5	68.6667	69.5667	206.633	CLC1	YGR167W	Clc1p
47.7	57.9	45.9	62.5	74.7	51.4	64.4	68.1	75.6	47.6	40.7	40.9		50.5	62.8667	69.3667	43.0667	GGA1	YDR358W	ubiquitin-binding protein
41.4	63.2	83.4	54.5	48.6	40.8	65.1	69.6	73.3	69.4	70	98.4		62.6667	47.9667	69.3333	79.2667	HIS5	YIL116W	histidinol-phosphate transaminase
117.4	104.8	94	82.9	86.4	50.4	77	60.9	69.8	92.3	79.4	79.9		105.4	73.2333	69.2333	83.8667	ATG19	YOL082W	Atg19p
58.1	76.7	90.6	57.5	58.3	30	72.4	70.1	65.2	70.2	75.5	83.3		75.1333	48.6	69.2333	76.3333	SER1	YOR184W	O-phospho-L-serine:2-oxoglutarate transaminase
156	135	168.6	104.9	64.7	59.5	38.2	90.4	78.5	124.8	132.5	106		153.2	76.3667	69.0333	121.1		YBR071W	uncharacterized protein
26.7	42.6	35.2	50.7	51.7	65.8	78.6	57.8	70.7	27.9	24.7	24.5		34.8333	56.0667	69.0333	25.7	IRC6	YFR043C	Irc6p
64.8	66.7	52.1	66.4	66.6	44.9	56	68.9	81.9	61.5	63.6	62.1		61.2	59.3	68.9333	62.4		YGL082W	uncharacterized protein
105.7	112.6	103.8	77.9	76.4	38.1	70.8	65.4	70.6	117.5	109.6	128.5		107.367	64.1333	68.9333	118.533	WBP1	YEL002C	dolichyl-diphosphooligosaccharide-protein glycotransferase
46.7	59.7	84.1	57.2	58.9	34	60	69.2	77.6	77.4	99	122.7		63.5	50.0333	68.9333	99.7	RLP7	YNL002C	Rlp7p
56	59.3	47.6	75.4	76.6	98.6	54.6	76.4	75.6	32	30.2	40.8		54.3	83.5333	68.8667	34.3333	MCO32	YGR053C	Mco32p
124.2	117.2	107.1	72.2	69	49.5	81.6	61	63.2	115.7	130.8	110.7		116.167	63.5667	68.6	119.067	PRM4	YPL156C	pheromone-regulated protein PRM4
42.7	57.9	64.6	60	65.1	53.8	73.8	70.5	61.1	42.7	36.4	52.5		55.0667	59.6333	68.4667	43.8667	COS7	YDL248W	Cos7p
44.8	58.1	50.5	61.8	60.4	40.1	77.2	65.2	63	50.4	46.6	47.9		51.1333	54.1	68.4667	48.3	SCP1	YOR367W	Scp1p
50.9	56.1	59	56.9	60.2	50.4	72.2	45.8	87.1	50.1	56.1	57.1		55.3333	55.8333	68.3667	54.4333	BIL1	YOR304C-A	Bil1p
190.3	174.9	147.7	67	68.4	32.6	70	54.7	79.6	198.3	204	194		170.967	56	68.1	198.767	KRE2	YDR483W	alpha-1%2C2-mannosyltransferase KRE2
74.4	94	113.7	88.7	78.7	56.8	62	77.2	64.2	91.1	84.9	94		94.0333	74.7333	67.8	90	RPT1	YKL145W	proteasome regulatory particle base subunit RPT1
18.9	35.8	40.4	47.9	48.8	61.6	67.9	70.3	65.2	26.3	23.6	32.9		31.7	52.7667	67.8	27.6	OAZ1	YPL052W	Oaz1p
15.2	31.6	45.6	38.1	31.4	49.3	46.3	76.1	81	36.7	42.6	49.4		30.8	39.6	67.8	42.9	NSA2	YER126C	rRNA-processing protein NSA2
68.6	71.9	55.6	88.7	98.1	50	60.1	75.9	67.2	94.2	88.1	101.6		65.3667	78.9333	67.7333	94.6333	MIC60	YKR016W	Mic60p
24.9	31	39.9	60.3	66.1	92	63.9	62	77.1	20.4	24.8	21.2		31.9333	72.8	67.6667	22.1333	MRX7	YNL211C	Mrx7p
265	157.7	136.1	96.1	71.9	82.7	49.7	83.7	69.3	164.3	175.9	131.8		186.267	83.5667	67.5667	157.333		YBR016W	uncharacterized protein
199.7	103.6	69	55.3	67	76.5	90.7	58.9	53	102	87.4	42.7		124.1	66.2667	67.5333	77.3667	AIM19	YIL087C	Aim19p
59	59.6	55	57.7	50.9	52.5	67.2	69.3	66.1	60.6	65.3	63.9		57.8667	53.7	67.5333	63.2667	ADE12	YNL220W	adenylosuccinate synthase
28.2	28.9	36.1	67.9	50.6	73.4	64.8	68.3	69.2	40	25.4	31.4		31.0667	63.9667	67.4333	32.2667	FMP32	YFL046W	Fmp32p
45.3	62.4	68.8	67.1	63.8	83.1	68.5	68.2	65.5	51.3	50.3	62.7		58.8333	71.3333	67.4	54.7667	IMP2'	YIL154C	Imp2'p
43.1	73.1	75.2	65.7	72.8	57.3	78.9	62.1	60.9	51.6	48.6	57.5		63.8	65.2667	67.3	52.5667		YJR112W-A	uncharacterized protein
51.6	44.6	49.4	47.9	49.7	49	64.6	63.3	74	47.1	45.3	52.5		48.5333	48.8667	67.3	48.3		YIL105W-A	uncharacterized protein
82.2	98.9	102	63.2	32.5	40.7	73.5	76.2	52.2	54.4	50.8	66.9		94.3667	45.4667	67.3	57.3667	SAM1	YLR180W	methionine adenosyltransferase SAM1
45.6	61.8	70.9	58	57.3	82.2	78.7	66.1	56.6	43.6	43.3	58.8		59.4333	65.8333	67.1333	48.5667	IRC4	YDR540C	Irc4p
29.4	29.9	37.4	38.3	44.2	53.1	48.1	88.4	64.7	33.9	44	57.5		32.2333	45.2	67.0667	45.1333	BCP1	YDR361C	protein-transporting protein BCP1
42.2	48.8	46.3	64.5	73.6	77.9	56.8	67.6	76.7	56.5	74	69.2		45.7667	72	67.0333	66.5667	RSM26	YJR101W	mitochondrial 37S ribosomal protein RSM26
23.2	41.2	53.7	58.5	63.9	76.8	74.8	60.8	65.3	43.1	46.6	59.2		39.3667	66.4	66.9667	49.6333	DCP1	YOL149W	Dcp1p
176.1	160.8	124.1	68.5	72.4	60.3	63.3	62.1	75.4	155.2	180.4	168.1		153.667	67.0667	66.9333	167.9	LDB7	YBL006C	Ldb7p
32	36.3	34.5	50.6	54	74.3	64.8	76.2	59.7	31	25.1	24		34.2667	59.6333	66.9	26.7	NGL1	YOL042W	RNA exonuclease
79.9	173.6	245.8	70.8	145.8	99.9	73.2	80	47.2	76.7	121.2	63.2		166.433	105.5	66.8	87.0333	FIT3	YOR383C	Fit3p
41.2	45.5	39.3	75.7	65.3	61.1	65.1	77.5	57.7	36.2	39.1	39.9		42	67.3667	66.7667	38.4	MTG1	YMR097C	putative GTPase MTG1
65.8	83.6	84.2	68.8	87.7	95.2	59.2	64.7	76.2	55.2	57.4	74.5		77.8667	83.9	66.7	62.3667	MIM1	YOL026C	Mim1p
20.5	38.9	56.3	49.5	44.9	59.1	73.6	67.8	58.5	39.4	46.6	59.3		38.5667	51.1667	66.6333	48.4333	RRP14	YKL082C	ribosome biosynthesis protein RRP14
41.8	61.4	64.4	55.2	59.6	44.6	63.7	74.9	61	43.3	51.8	75.2		55.8667	53.1333	66.5333	56.7667		YOR385W	uncharacterized protein
94.4	110.1	91	65.6	62.4	43.9	69.6	72.8	57.1	108.1	126.7	104.7		98.5	57.3	66.5	113.167	GFD1	YMR255W	Gfd1p
64.6	99.9	96.7	88	89.5	61.6	59	69.7	70.2	86.2	77	101.2		87.0667	79.7	66.3	88.1333	ERG4	YGL012W	delta(24(24(1)))-sterol reductase
37.2	50.6	62.6	62.2	64	56.1	69.5	69.3	59.8	40.4	42	70.4		50.1333	60.7667	66.2	50.9333		YDL009C	uncharacterized protein
36.9	51.6	52.9	75.2	79.5	85.8	71	73.8	53.6	35.7	32	47.4		47.1333	80.1667	66.1333	38.3667	MAD2	YJL030W	spindle checkpoint protein MAD2
32.6	56.6	51	90.8	94	114.8	71	65.5	61.4	33.1	29.4	33.5		46.7333	99.8667	65.9667	32		YIL024C	uncharacterized protein
69.8	53.3	58.1	93	105.7	90.9	70.2	64.2	63.2	60.6	55.6	63.8		60.4	96.5333	65.8667	60	PET117	YER058W	Pet117p
54.7	67	75.6	59.1	55.3	45.3	65.8	65.8	65.9	76.5	78.2	96.9		65.7667	53.2333	65.8333	83.8667	SPT15	YER148W	TATA-binding protein
32.4	44.5	50.8	53.8	56.6	52.3	67.7	66.8	62.8	39.4	33.7	42.2		42.5667	54.2333	65.7667	38.4333	DPC25	YPL107W	Dpc25p
39	46.8	49.1	62.7	57.7	61.3	63.9	73.2	60	43.3	48.5	48.7		44.9667	60.5667	65.7	46.8333	SND2	YLR065C	Snd2p
53.2	63.5	58.2	65.8	69.9	65.6	68.7	60.2	67.5	52.8	54.7	58.7		58.3	67.1	65.4667	55.4	TFA2	YKR062W	transcription factor TFIIE subunit TFA2
35.5	52.2	49.8	73.2	75.5	50.7	69.7	65.1	61.4	45.3	46.8	47.7		45.8333	66.4667	65.4	46.6	ENT1	YDL161W	epsin
28.5	29.6	36	47.5	47.9	71.4	64.6	67.6	64	26.4	26.8	27.4		31.3667	55.6	65.4	26.8667	UFE1	YOR075W	Ufe1p
41.1	40.2	52.1	53	54.1	47.3	66.6	60.9	68.7	51.8	46.9	59		44.4667	51.4667	65.4	52.5667	SRP68	YPL243W	signal recognition particle subunit SRP68
94.5	128.3	184.4	59.3	48.3	32.4	69.3	57.1	69.4	109.1	92.4	134.3		135.733	46.6667	65.2667	111.933	ERG10	YPL028W	acetyl-CoA C-acetyltransferase
25.6	30.5	29.6	43.9	47.3	54.4	66.4	65.1	64	32.7	27.3	38.9		28.5667	48.5333	65.1667	32.9667		YCL002C	uncharacterized protein
46.5	62.2	52.3	64.6	83.7	89.6	66.6	72.4	56.4	38.5	46.8	43		53.6667	79.3	65.1333	42.7667	GLO4	YOR040W	hydroxyacylglutathione hydrolase GLO4
25.5	40.6	56.3	62.9	60.6	64.2	77.4	66.9	50.9	34.8	38.6	44.5		40.8	62.5667	65.0667	39.3	VPS29	YHR012W	retromer subunit VPS29
58.4	87.6	77.1	65.1	92.9	61.3	56.8	70.6	67.5	95.3	93.3	107.2		74.3667	73.1	64.9667	98.6	RSM19	YNR037C	mitochondrial 37S ribosomal protein RSM19
82.8	82	94.2	75.2	86.8	67.4	57.5	59.6	77.6	88	85.2	90.1		86.3333	76.4667	64.9	87.7667	RSB1	YOR049C	phospholipid-translocating ATPase RSB1
70.3	75.8	89.1	67	58.1	62.8	66.4	70.4	57.7	64	62.2	65.1		78.4	62.6333	64.8333	63.7667	FAA1	YOR317W	long-chain fatty acid-CoA ligase FAA1
39.5	51.2	52.8	60.6	63.4	69.2	64	57.1	73.2	46.3	42.9	58.2		47.8333	64.4	64.7667	49.1333	YHI9	YHR029C	Yhi9p
44.1	58	68.3	69.5	69.8	75.9	64.1	60.1	69.8	54.3	49.1	63.8		56.8	71.7333	64.6667	55.7333	APM3	YBR288C	Apm3p
67.5	85.4	72.5	81.7	76.3	53.7	65.6	70.6	57.8	81.6	76.5	79.4		75.1333	70.5667	64.6667	79.1667	FYV4	YHR059W	Fyv4p
41.9	70.9	75.7	55.2	43.7	56.6	49.6	81.3	62.7	46.7	41.1	48.9		62.8333	51.8333	64.5333	45.5667	SSA4	YER103W	Hsp70 family chaperone SSA4
255.7	98.5	106.3	77.4	65.2	67.4	63.2	71.4	58.9	102.3	98.1	72.2		153.5	70	64.5	90.8667	GPD1	YDL022W	glycerol-3-phosphate dehydrogenase (NAD(+)) GPD1
78.8	79.1	70.5	66.5	65.1	32.5	56.9	60	76.5	95	82.5	95.5		76.1333	54.7	64.4667	91	CDC10	YCR002C	septin CDC10
333.8	189	148.1	88.8	61.5	73.8	52.3	65.1	74.9	245	253.7	165		223.633	74.7	64.1	221.233	MDH1	YKL085W	malate dehydrogenase MDH1
27.1	33	47.1	32.7	37.3	36.4	74.9	62.7	54.7	24.5	19.3	30		35.7333	35.4667	64.1	24.6	ATG5	YPL149W	Atg5p
161.2	59.4	46.9	46.3	59.5	78.4	73.6	72.1	46.6	58.5	56.1	29.6		89.1667	61.4	64.1	48.0667	TSA2	YDR453C	thioredoxin peroxidase TSA2
60.6	98.4	76.2	82.2	82.9	66.5	58.3	66	67.6	64.5	60.2	74.3		78.4	77.2	63.9667	66.3333	SRY1	YKL218C	threo-3-hydroxy-L-aspartate ammonia-lyase SRY1
33.2	40	29.3	47.3	55.2	67	68	64.4	59.2	29.1	32.9	30.2		34.1667	56.5	63.8667	30.7333	MSS2	YDL107W	Mss2p
61.6	63.3	64.1	49.2	70.2	54.1	62.4	60.9	68.3	52.4	50.4	56.7		63	57.8333	63.8667	53.1667	NSG2	YNL156C	Nsg2p
36.8	50.6	52.5	58.8	70.2	77.6	69.6	51.6	70.3	37.8	47	47.4		46.6333	68.8667	63.8333	44.0667	BET1	YIL004C	Bet1p
35	45.7	42.9	59.4	64.1	56	66.7	70.4	54.3	31.6	38.8	52		41.2	59.8333	63.8	40.8	DSS4	YPR017C	guanine nucleotide exchange factor DSS4
54.2	60	67.4	51.5	42.4	33.5	53.9	68.3	69	58.6	53.5	69.4		60.5333	42.4667	63.7333	60.5	SOL3	YHR163W	6-phosphogluconolactonase SOL3
52.3	74.3	75.3	66.9	74.9	46.7	67.4	67.2	56.5	45.7	47.4	50.8		67.3	62.8333	63.7	47.9667	YPT10	YBR264C	Rab family GTPase YPT10
38.1	44.1	39.7	53.2	54.1	62	68.6	66.3	56.1	34.9	33	32.1		40.6333	56.4333	63.6667	33.3333		YNL011C	uncharacterized protein
28.9	50.1	54.7	73.8	81.6	88.3	66.7	64.6	59.6	35	38.7	36.2		44.5667	81.2333	63.6333	36.6333	VPS24	YKL041W	ESCRT-III subunit protein VPS24
33.9	46.8	51.6	68.4	69.8	95.4	60.1	75.9	54.9	44.2	22.8	32.8		44.1	77.8667	63.6333	33.2667	FYV6	YNL133C	Fyv6p
66.8	83.3	110	45.1	41.3	29.1	61.4	57.8	71.7	62.5	57.6	80.6		86.7	38.5	63.6333	66.9		YHR112C	putative cystathionine beta-lyase
50.7	61.7	87.5	59.2	52.2	39.1	46.2	60	84.2	91.6	97.7	125.9		66.6333	50.1667	63.4667	105.067	RPC40	YPR110C	DNA-directed RNA polymerase core subunit RPC40
116.6	103.9	100.5	81.9	85	52.8	57.5	68.5	64.2	123.2	118.6	97.8		107	73.2333	63.4	113.2	SSO2	YMR183C	syntaxin
115.4	101.4	68.2	56	56.8	54.2	47.9	63.6	78.7	135.1	142.3	100.8		95	55.6667	63.4	126.067	NDI1	YML120C	NADH-ubiquinone reductase (H(+)-translocating) NDI1
35.7	40.1	37.4	56.8	54.6	47.1	69.5	54.3	66.3	28.8	23.7	31.3		37.7333	52.8333	63.3667	27.9333	ERJ5	YFR041C	Erj5p
93.9	86	101.2	76.4	76.9	89.5	60.9	57.2	71.9	88.6	88.2	87		93.7	80.9333	63.3333	87.9333	CBR1	YIL043C	cytochrome-b5 reductase
62.9	65.3	71.5	76.1	62.9	38.8	47.4	63.6	78.8	92.6	106.4	115.5		66.5667	59.2667	63.2667	104.833		YDR341C	arginine--tRNA ligase
35.2	37.8	40.9	61.8	54.8	57.8	62.6	67.9	59.3	35.2	42.3	37.4		37.9667	58.1333	63.2667	38.3	COG5	YNL051W	Golgi transport complex subunit COG5
58.1	115.9	196.8	97.3	56	66.3	51.1	71.3	67.2	58.8	47.1	61		123.6	73.2	63.2	55.6333	RTS3	YGR161C	Rts3p
83.1	77.9	86.7	74	65.6	54.1	50.5	62.2	76.8	123.8	137.6	124		82.5667	64.5667	63.1667	128.467	THS1	YIL078W	threonine--tRNA ligase THS1
92	105.4	90.2	70.4	73.1	40.4	56.8	56.1	76.6	92.7	82.3	70.8		95.8667	61.3	63.1667	81.9333	COQ9	YLR201C	ubiquinone biosynthesis protein COQ9
25.9	19.4	33.3	39.7	36.2	51.5	73.4	56.2	59.2	28.3	35.2	35.8		26.2	42.4667	62.9333	33.1	NKP1	YDR383C	Nkp1p
108.9	88.7	107.2	52.7	34.6	28.4	66.9	68.7	53.2	121.9	109	115.4		101.6	38.5667	62.9333	115.433	ARI1	YGL157W	carbonyl reductase (NADPH-dependent) ARI1
99.7	137.3	135.9	73.1	64.9	51.5	46.4	75.1	67.2	96.6	105.3	86.5		124.3	63.1667	62.9	96.1333	BAP2	YBR068C	branched-chain amino acid permease BAP2
165.2	105.4	73.5	68.7	93	91.6	67.8	73.9	46.9	111.1	128.8	53.6		114.7	84.4333	62.8667	97.8333		YDR003W-A	uncharacterized protein
54.2	62.7	84.4	67.5	56.2	56.1	55.5	54.1	78.9	74.8	72.2	97.6		67.1	59.9333	62.8333	81.5333	RAD6	YGL058W	E2 ubiquitin-conjugating protein RAD6
35	53.9	56.1	58.7	53.5	50.6	45.1	78.9	64.5	57.3	57.3	81.8		48.3333	54.2667	62.8333	65.4667	RIE1	YGR250C	Rie1p
32.9	50.3	59.4	51.2	33.2	54.3	73	39.4	76	41.6	33.1	42.6		47.5333	46.2333	62.8	39.1		YGR240C-A	uncharacterized protein
221.1	142.6	139.8	96.2	61.7	81.8	47	81.4	59.9	145.2	158.3	109.6		167.833	79.9	62.7667	137.7	EHT1	YBR177C	medium-chain fatty acid ethyl ester synthase/esterase
58.7	71.2	63.5	55.5	54.6	47.8	64	53	71.2	66.4	61.8	55.9		64.4667	52.6333	62.7333	61.3667	PEX11	YOL147C	Pex11p
33.2	44.5	46.5	65.2	66.6	85.5	63.7	64.2	60	32.3	29.8	30.5		41.4	72.4333	62.6333	30.8667	LDB18	YLL049W	Ldb18p
31.5	56.9	63.4	57.3	64.6	74.5	67.9	61.6	58.4	44.8	50.4	53.6		50.6	65.4667	62.6333	49.6	BSC2	YDR275W	Bsc2p
40.7	46.7	35.9	58.6	62.1	67.6	66.2	65.1	55.9	35.4	30.8	41		41.1	62.7667	62.4	35.7333	RMR1	YGL250W	Rmr1p
68.7	72.3	71.5	65.2	63.7	75.4	65.3	72.3	49.6	47	42.9	42		70.8333	68.1	62.4	43.9667	GAD1	YMR250W	glutamate decarboxylase GAD1
100.3	92.6	79.2	68.3	62.5	49.9	48.3	68.6	70.2	103.4	108.8	95.7		90.7	60.2333	62.3667	102.633	CUB1	YPL260W	Cub1p
104.7	103.3	77.3	90	95.1	53.9	61.6	55.8	69.6	98.5	99.6	101.4		95.1	79.6667	62.3333	99.8333	MRPL17	YNL252C	mitochondrial 54S ribosomal protein YmL17/YmL30
65.7	70.8	50.2	65.9	77.5	48.8	68.1	66	52.7	51.4	51.1	44.6		62.2333	64.0667	62.2667	49.0333	RMD5	YDR255C	ubiquitin-protein ligase RMD5
67.7	70.2	69	51.9	57.3	37.1	68.5	60.5	57.6	68.6	66.7	73.8		68.9667	48.7667	62.2	69.7	GOS1	YHL031C	Gos1p
276.5	119.8	94.9	58.8	33.7	39	49.4	67.5	69.5	189.5	217.8	119.2		163.733	43.8333	62.1333	175.5	RPS7B	YNL096C	ribosomal 40S subunit protein S7B
33.8	41.6	44.6	59	49.5	51.2	77.3	52.9	56.2	36.5	45.8	34.5		40	53.2333	62.1333	38.9333	PEX22	YAL055W	ubiquitin-protein transferase activating protein PEX22
38.4	46.9	54.1	50.9	49.2	55.9	58.7	62.9	64.8	35	26	29.4		46.4667	52	62.1333	30.1333	DOG1	YHR044C	2-deoxyglucose-6-phosphatase
43.2	50.6	70.5	60.8	60.5	47.8	60	58.8	67.5	58.8	66.9	67.9		54.7667	56.3667	62.1	64.5333	SMI1	YGR229C	Smi1p
92.9	101.5	98.2	62	53.5	41.7	52.3	62	71.7	120.5	133.3	111.5		97.5333	52.4	62	121.767	HRP1	YOL123W	Hrp1p
20.8	42.7	54.3	47.2	42.7	45.3	74.7	55.8	55	26	16	40.6		39.2667	45.0667	61.8333	27.5333		YPR145C-A	uncharacterized protein
32.2	58.8	67.2	55.5	57	39.9	71.3	63.6	50.5	52.2	59.5	69.1		52.7333	50.8	61.8	60.2667	PKR1	YMR123W	Pkr1p
129.1	140.9	173.2	88.3	82.7	51.5	53.6	59.7	71.9	144.9	144.7	174.9		147.733	74.1667	61.7333	154.833	RCR1	YBR005W	Rcr1p
32.7	47	37.8	53.9	52.2	63.2	52	67.9	65.2	30.6	31.3	39.4		39.1667	56.4333	61.7	33.7667	PTC1	YDL006W	type 2C protein phosphatase PTC1
23.5	36.6	42.8	39.4	47.9	48.8	56.4	71.5	57.2	43.4	39.6	60.6		34.3	45.3667	61.7	47.8667		YCR087C-A	uncharacterized protein
179.5	143.7	182.2	75.5	66.2	63.7	75.8	45.3	63.6	216.3	203.6	201.6		168.467	68.4667	61.5667	207.167	ANB1	YJR047C	translation elongation factor eIF-5A
88.7	115.2	110.8	114.6	102.2	146.1	49	68.7	66.8	100.9	100.5	89.9		104.9	120.967	61.5	97.1		YGR035C	uncharacterized protein
121.3	136.7	124.1	72.7	74.9	44.9	47.4	69	67.4	126.3	121	137.3		127.367	64.1667	61.2667	128.2	YPR1	YDR368W	trifunctional aldehyde reductase/carbonyl reductase (NADPH)/glucose 1-dehydrogenase (NADP(+)) YPR1
60.1	72	70.9	55.3	50.5	37.3	71.1	58.3	54.4	68.8	82.1	81.6		67.6667	47.7	61.2667	77.5	MTR2	YKL186C	Mtr2p
40.8	59.5	51.3	55.2	65.6	56.7	59.9	58.9	64.9	36.7	39	50.6		50.5333	59.1667	61.2333	42.1	DGA1	YOR245C	diacylglycerol O-acyltransferase
413.6	376.2	248.1	112	116.6	66.5	52.4	56.7	74.5	301.2	293.2	240.5		345.967	98.3667	61.2	278.3	GTT1	YIR038C	bifunctional glutathione transferase/peroxidase
40.6	68.4	64.7	62	71.1	57.3	62.5	61.9	59	60.3	62.6	68		57.9	63.4667	61.1333	63.6333	AIM45	YPR004C	Aim45p
36.5	46.5	62.5	57.9	66.1	75.8	72.3	49.8	61.1	31.6	35.5	31.3		48.5	66.6	61.0667	32.8	COS4	YFL062W	Cos4p
90.9	99.3	110.4	59.4	59.1	37.4	57.6	54.3	71.1	133.5	146.1	153.7		100.2	51.9667	61	144.433	ARG7	YMR062C	glutamate N-acetyltransferase
29.8	36.5	43.6	46.7	60	57.2	54.2	61	67.4	36.5	45.1	43.4		36.6333	54.6333	60.8667	41.6667	NAT2	YGR147C	Nat2p
42.7	44.2	44.2	54.8	58.4	56.8	63	66.6	53	33.5	34.6	40.4		43.7	56.6667	60.8667	36.1667	MRM2	YGL136C	21S rRNA (uridine2791-2'-O) methyltransferase
120.3	157.8	135.1	69.5	64.1	40.8	62.3	52.3	67.6	147.4	149.9	153.5		137.733	58.1333	60.7333	150.267	ROT1	YMR200W	Rot1p
140.6	156.7	142.8	75.5	78.6	85.5	65.9	53.7	62.4	138.9	115.8	134.8		146.7	79.8667	60.6667	129.833		YJL218W	acetyltransferase
33.7	53	61.8	71.6	81.4	63.6	56.5	59.8	65.1	51.5	47.6	64.5		49.5	72.2	60.4667	54.5333	HEM3	YDL205C	hydroxymethylbilane synthase
66.8	77.1	80.7	84.6	84.2	62.4	77.4	51.9	52	54.8	53.4	43.9		74.8667	77.0667	60.4333	50.7	CSS3	YOL159C	Css3p
34.6	44	52.1	49.7	54.6	65.2	65.1	69.5	46.7	36.7	39.1	35		43.5667	56.5	60.4333	36.9333	PEX34	YCL056C	Pex34p
111.4	120.7	153.2	69.8	46.3	42.8	53.6	61.1	66.6	136.7	140.6	124.4		128.433	52.9667	60.4333	133.9	PFK1	YGR240C	6-phosphofructokinase subunit alpha
20.6	27.8	25.1	54.1	36.7	58.7	45.5	59.4	76.2	19	20.6	24.8		24.5	49.8333	60.3667	21.4667	GPX2	YBR244W	glutathione peroxidase GPX2
30.3	43.2	35.9	66.4	54.3	80.1	63.4	58.1	58.5	39.2	35.2	36.3		36.4667	66.9333	60	36.9	PET54	YGR222W	Pet54p
24.6	27.4	36.9	42.8	44.9	43.8	45.6	56.4	78	38.1	51.6	51.9		29.6333	43.8333	60	47.2	DBP9	YLR276C	ATP-dependent DNA/RNA helicase
84.1	86.2	85.7	68.2	63	27.7	40.5	67.5	71.8	102.1	76.7	105.2		85.3333	52.9667	59.9333	94.6667	SWP1	YMR149W	dolichyl-diphosphooligosaccharide-protein glycotransferase
31	51.9	52.7	73.3	84	84.1	57.1	51.5	71.1	40.6	32.9	47		45.2	80.4667	59.9	40.1667	MTC3	YGL226W	Mtc3p
78	98.7	84.3	72.4	76.8	53.6	71.4	57.1	51.2	77.8	68.3	84.3		87	67.6	59.9	76.8	DDP1	YOR163W	polyphosphatase DDP1
54.7	71.3	77.9	49.5	49.5	53.5	59.6	65.6	54.4	57.9	67.1	69.7		67.9667	50.8333	59.8667	64.9	YCT1	YLL055W	Yct1p
24	32.5	20.6	36.9	39.7	60.2	65.4	64.9	49.1	32.6	23.3	25.7		25.7	45.6	59.8	27.2	DAD2	YKR083C	Dad2p
62.3	73.3	64	69.4	62	54.5	51.9	71.2	56.3	63.3	51	56.7		66.5333	61.9667	59.8	57	FMP41	YNL168C	Fmp41p
85.5	80.1	49.1	59.1	67.1	44.9	45.4	61.6	72.1	69.7	65.5	56.9		71.5667	57.0333	59.7	64.0333	PCL7	YIL050W	Pcl7p
154.2	172.7	154.3	74.7	65.8	44.6	47.5	62.1	69.4	155.5	132.9	171.5		160.4	61.7	59.6667	153.3	ERP1	YAR002C-A	Erp1p
28.2	37.1	37.2	55.2	56	59.8	78.5	46.4	54	30.6	30.2	38.1		34.1667	57	59.6333	32.9667		YER145C-A	uncharacterized protein
80.2	94.2	99.3	60.3	49.2	45.9	58.1	63.3	57.1	89.4	90.9	75.9		91.2333	51.8	59.5	85.4	PRE5	YMR314W	proteasome core particle subunit alpha 6
34.1	52.1	51.6	43.6	49.9	35	57	59.6	61.1	40.5	42.8	44.5		45.9333	42.8333	59.2333	42.6	DSD1	YGL196W	D-serine ammonia-lyase DSD1
34.3	48.9	45.1	57.8	56.8	57.1	51.8	56.6	69.2	47.1	49.1	57.3		42.7667	57.2333	59.2	51.1667	APN1	YKL114C	DNA-(apurinic or apyrimidinic site) lyase APN1
71.6	79.5	79.6	72.5	71.2	45.8	50.4	57.2	69.9	71.9	76.3	93.6		76.9	63.1667	59.1667	80.6	PET20	YPL159C	Pet20p
79.8	69.9	69.2	57.7	54	55.3	49.6	66.3	61.6	57.2	52.5	53.9		72.9667	55.6667	59.1667	54.5333		YNL134C	uncharacterized protein
26	31	40.7	49.6	44.6	46.9	58.8	48.3	70	35	34	42.6		32.5667	47.0333	59.0333	37.2	NMT1	YLR195C	glycylpeptide N-tetradecanoyltransferase NMT1
30.1	30.9	34.2	53.7	55.1	63.5	51.7	68.5	56.8	30.1	31.9	37.7		31.7333	57.4333	59	33.2333	TFB4	YPR056W	TFIIH/NER complex subunit TFB4
51.2	53	42.6	53.5	65.2	45.1	62.2	53.4	61	59.8	50.8	57.5		48.9333	54.6	58.8667	56.0333	COX11	YPL132W	Cox11p
190.3	105.9	98.9	55.7	42	47.9	55.3	64.1	57.2	121.5	128	84.6		131.7	48.5333	58.8667	111.367	PDA1	YER178W	pyruvate dehydrogenase (acetyl-transferring) subunit E1 alpha
71.9	63.6	56.4	75.3	79.1	75.8	63.1	61.3	52.1	64.9	68.8	72.2		63.9667	76.7333	58.8333	68.6333		YOR131C	putative haloacid dehalogenase-like hydrolase
31.6	42.2	45.3	57.8	60.9	59.6	48.6	56.6	71.2	42	38.7	44.8		39.7	59.4333	58.8	41.8333	RFC2	YJR068W	replication factor C subunit 2
22.8	31.9	45.8	44.2	36.3	36.5	47.2	66.2	62.6	37.9	37.5	53		33.5	39	58.6667	42.8	SEC63	YOR254C	protein-transporting protein SEC63
140.9	85.9	109.7	62	39	49.6	45.4	65.9	64.6	113.9	119.2	76.3		112.167	50.2	58.6333	103.133	STI1	YOR027W	Hsp90 cochaperone STI1
20.4	35.2	35.3	50.3	55.7	54.2	57.1	58.3	60	38.3	33	35.4		30.3	53.4	58.4667	35.5667	LST8	YNL006W	TOR complex subunit LST8
30.5	62.5	60.6	68.4	78.4	82.1	57.3	67.1	51	24.4	25	39.2		51.2	76.3	58.4667	29.5333	SHH3	YMR118C	protein SHH3
73.8	84.4	80.2	61.1	65.5	40.2	51.4	65.1	58.8	84.3	88	87		79.4667	55.6	58.4333	86.4333	TPD3	YAL016W	protein phosphatase 2A structural subunit TPD3
60	103.2	194.2	38.2	23.4	21.2	62.8	59.4	53	74.2	68.1	96.4		119.133	27.6	58.4	79.5667	DLD3	YEL071W	D-lactate dehydrogenase
35.2	58.3	63.5	68.6	79.9	63.4	48.9	63.2	62.8	49.1	45	57.7		52.3333	70.6333	58.3	50.6	CWC15	YDR163W	U2-type spliceosomal complex subunit CWC15
89.3	90.2	117.8	67.1	64.1	54.3	56.6	57.3	60.6	102.9	105.2	127.4		99.1	61.8333	58.1667	111.833	CCS1	YMR038C	copper chaperone CCS1
35.2	51.5	45.2	59.4	67.2	60.4	54.9	59.3	60.2	45.5	42.6	45		43.9667	62.3333	58.1333	44.3667	TVP38	YKR088C	Tvp38p
27.5	37.7	36.4	45.8	54.7	46	76.8	45.9	51.7	26.5	35.8	36.6		33.8667	48.8333	58.1333	32.9667	IRC25	YLR021W	Irc25p
30.6	38.3	25.5	47.1	54.1	71.3	76	59.4	38.9	35.5	30.3	39.6		31.4667	57.5	58.1	35.1333		YLR036C	uncharacterized protein
29.6	33.8	30.3	42.8	46.4	48.9	35.8	71.4	67	32.2	28	37.8		31.2333	46.0333	58.0667	32.6667	VPS51	YKR020W	Vps51p
86.4	88.5	91	43.9	42.8	35.7	54.2	56.1	63.6	101.4	105.9	89.2		88.6333	40.8	57.9667	98.8333	AGP1	YCL025C	amino acid transporter AGP1
44.5	52.7	48	43.7	35.1	41.3	53.6	66.8	53.3	43.9	41.7	42.2		48.4	40.0333	57.9	42.6	STP4	YDL048C	Stp4p
15.6	26.1	29.4	20.2	20.5	35.6	43.6	61.5	68.6	15.3	8.1	14.7		23.7	25.4333	57.9	12.7	ULI1	YFR026C	Uli1p
26.6	28.3	28.4	39	40.8	60.1	67.6	47.4	58.2	28.3	23	26.4		27.7667	46.6333	57.7333	25.9	VPS28	YPL065W	ESCRT-I subunit protein VPS28
215.1	268.6	225.6	79.1	70	32.9	57	53.9	61.5	220	211.2	222.6		236.433	60.6667	57.4667	217.933	GRE2	YOL151W	methylglyoxal reductase (NADPH-dependent) GRE2
40.7	36	35.9	58.9	61.7	51.8	68.9	51.6	51.4	39.2	39.1	44.2		37.5333	57.4667	57.3	40.8333	TAN1	YGL232W	putative tRNA acetyltransferase
124.3	68.4	63.1	53.3	65.8	64.1	53.3	69	49.4	86.2	102	70.9		85.2667	61.0667	57.2333	86.3667	MUM2	YBR057C	Mum2p
73.6	71.6	64.4	96.1	112.7	105.6	50.6	52.4	68.6	48.2	54	65.4		69.8667	104.8	57.2	55.8667	SDP1	YIL113W	mitogen-activated protein kinase tyrosine protein phosphatase SDP1
19.3	26.5	40.5	51.7	32.6	52.8	45.4	70.2	56	24.4	22.1	27.7		28.7667	45.7	57.2	24.7333	RHO2	YNL090W	Rho family GTPase RHO2
23.4	28.9	34.9	44.8	43.6	54.5	61.4	64.3	45.7	29.3	29.5	32.9		29.0667	47.6333	57.1333	30.5667	TRS33	YOR115C	Trs33p
43.3	52.9	47.3	60.5	76.8	69.4	58.6	58.9	53.8	48.4	40.8	43.4		47.8333	68.9	57.1	44.2	AIM36	YMR157C	Aim36p
37.3	41	47.6	57.6	57.3	56.1	48.9	61	61.4	27.3	30.8	38.7		41.9667	57	57.1	32.2667	MSS18	YPR134W	Mss18p
14.5	14.9	14.4	35.3	47.6	71.4	56.5	67.3	47.5	19.4	17.5	26.8		14.6	51.4333	57.1	21.2333	COX1	Q0045	cytochrome c oxidase subunit 1
35.7	54.1	52.9	64.7	70.8	52.3	61.1	60.3	49.6	49.2	54.4	53		47.5667	62.6	57	52.2	MRPL10	YNL284C	mitochondrial 54S ribosomal protein YmL10/YmL18
32.4	51.4	50.6	56.9	61.8	51.8	52.6	62.8	55.1	38.3	44.5	48.6		44.8	56.8333	56.8333	43.8	SKG1	YKR100C	Skg1p
116.7	112.8	81.5	81.2	86.4	78.7	57.4	57.4	55.5	100.3	142.4	92.3		103.667	82.1	56.7667	111.667	RTC6	YPL183W-A	putative mitochondrial 54S ribosomal protein RTC6
23.8	24.4	30.4	37.2	43.6	39.8	51.8	57	61.3	19.8	18.1	30.1		26.2	40.2	56.7	22.6667		YPL034W	uncharacterized protein
30.3	46.1	48.9	58.7	57.3	67.6	62.1	46.4	61.4	39	41.1	73.8		41.7667	61.2	56.6333	51.3	SME1	YOR159C	mRNA splicing protein SME1
77.8	79.7	65.1	48	48.5	23.2	55.7	57.7	56.5	75.8	72.1	67.1		74.2	39.9	56.6333	71.6667	GPC1	YGR149W	glycerophosphocholine acyltransferase
22.6	23.5	19.9	41.1	40.3	49.8	59.5	54.1	56.1	21	20	26.4		22	43.7333	56.5667	22.4667	CCE1	YKL011C	cruciform cutting endonuclease
26.7	35.4	37	42	44.6	49.9	59.8	62.8	46.8	27.4	24.3	25.1		33.0333	45.5	56.4667	25.6	VPS38	YLR360W	Vps38p
85.2	112.2	86	104	117.1	146.9	61.9	57.3	50.1	70.4	65.8	69		94.4667	122.667	56.4333	68.4		YPR015C	uncharacterized protein
32.7	62.4	58.3	87.2	81.4	114.3	53	62.9	53.2	40.7	45.7	56.6		51.1333	94.3	56.3667	47.6667		YIL014C-A	uncharacterized protein
31.6	41.4	39.8	49.4	42.9	39.1	58.5	56.4	54	39.1	37.7	46.6		37.6	43.8	56.3	41.1333	TLG2	YOL018C	Tlg2p
29.9	41.3	47.6	41.3	49	37.7	47.6	59.6	61.7	36.3	31.6	50.5		39.6	42.6667	56.3	39.4667	TAM41	YGR046W	putative phosphatidate cytidylyltransferase
37.9	52.6	48.2	43.3	53.9	46.6	58.6	58.7	51.4	29.1	33.4	31.7		46.2333	47.9333	56.2333	31.4	ATG31	YDR022C	Atg31p
59.7	72.7	66.1	57.1	51.5	50	62.9	54.8	50.9	56.9	58.9	52.3		66.1667	52.8667	56.2	56.0333	ERP6	YGL002W	Erp6p
47.8	63.2	51.8	71.8	68.5	66.3	73.9	54.8	39.7	40.1	29.6	37.8		54.2667	68.8667	56.1333	35.8333	ALG13	YGL047W	N-acetylglucosaminyldiphosphodolichol N-acetylglucosaminyltransferase catalytic subunit ALG13
30.6	33.9	40.2	46.5	36.3	40.4	60.7	52.1	55.4	30.6	26	46.4		34.9	41.0667	56.0667	34.3333	CSE2	YNR010W	Cse2p
30.7	33.4	26.4	60.4	56.6	57.6	67.4	60.6	40	26.4	32	28.7		30.1667	58.2	56	29.0333	UPS3	YDR185C	Ups3p
88.1	82.5	72.8	60.4	45.8	36.8	56.2	56.1	55.7	104	90	99		81.1333	47.6667	56	97.6667	ERP2	YAL007C	Erp2p
92.8	83.6	106.7	103.9	88	110.8	51.6	62.5	53.7	90.6	116.3	102.8		94.3667	100.9	55.9333	103.233	RNH203	YLR154C	Rnh203p
29	36	31.4	50.3	54.7	51.1	60.9	71	35.1	28.6	32.5	33.3		32.1333	52.0333	55.6667	31.4667	SPC19	YDR201W	Spc19p
33.8	38	47.3	55.4	58.2	45.7	52.8	58.7	55.4	33.1	48.4	50.3		39.7	53.1	55.6333	43.9333	CTP1	YBR291C	Ctp1p
20.9	27.3	42.9	37.6	29.1	53.3	70.8	45.1	50.9	20.6	12.6	24.4		30.3667	40	55.6	19.2		YHR214C-E	uncharacterized protein
72.5	93.5	67.9	69.8	82.3	57.8	43.5	61.6	61.5	85.9	99.2	83.7		77.9667	69.9667	55.5333	89.6	MRP51	YPL118W	mitochondrial 37S ribosomal protein MRP51
26.4	37.8	32.3	34.4	44.3	48.7	57.9	51.8	56.3	31.9	36	36.6		32.1667	42.4667	55.3333	34.8333	POM34	YLR018C	Pom34p
21.4	32.1	37.7	35.6	44.3	44.1	45.8	70.6	49.4	16.9	16.9	19		30.4	41.3333	55.2667	17.6	SNN1	YNL086W	Snn1p
145.5	109.3	76.2	43.9	42.6	49.7	47.6	68.2	49.9	90.8	94.8	72.2		110.333	45.4	55.2333	85.9333	BDH2	YAL061W	putative dehydrogenase BDH2
28.5	37.1	40.3	23.1	23.7	21.5	68.8	49.3	47.4	29.1	24.5	25.8		35.3	22.7667	55.1667	26.4667		YIL102C-A	uncharacterized protein
74.1	115.7	187.5	60.5	39.4	41.4	58.4	57.2	49.8	71	68.3	71.5		125.767	47.1	55.1333	70.2667		YLR179C	uncharacterized protein
127.1	102.3	122.5	55.7	31.2	38.3	43	60.6	61.8	120.2	145.5	97.7		117.3	41.7333	55.1333	121.133	ILV5	YLR355C	ketol-acid reductoisomerase
88	103.6	108.6	81	78.7	42.1	49.8	54.8	60.7	105.3	114.3	112.5		100.067	67.2667	55.1	110.7	MCK1	YNL307C	serine/threonine/tyrosine protein kinase MCK1
23.1	30.5	36.2	38.2	45.3	40.7	60.6	51.5	53.2	24.7	28.1	32.4		29.9333	41.4	55.1	28.4	TPT1	YOL102C	tRNA 2'-phosphotransferase
14.6	17.4	29.7	46.4	36.4	43.7	44.8	66.9	53.4	19.2	20.5	38.4		20.5667	42.1667	55.0333	26.0333	HTL1	YCR020W-B	Htl1p
23.4	28.3	33.7	42.3	31.6	50.3	60.2	49	55.9	27.1	23.7	34.9		28.4667	41.4	55.0333	28.5667	EST3	YIL009C-A	telomerase subunit EST3
21.3	27.4	29.9	36.1	41.8	45.2	55.4	47.9	61.8	35.8	39.2	43		26.2	41.0333	55.0333	39.3333		YNL050C	uncharacterized protein
53.8	68.2	55.7	53.4	54.5	48	61.3	52.9	50.8	58.1	66.3	78.7		59.2333	51.9667	55	67.7	MRPS5	YBR251W	mitochondrial 37S ribosomal protein MRPS5
65.8	80.7	78.9	68	76.1	48.5	60	56.9	47.9	72.4	71.7	86.6		75.1333	64.2	54.9333	76.9		YHL044W	DUP240 family protein
62.2	84.5	95.6	59.9	56.3	36.6	48.9	56.6	59.3	80.3	82.8	106.5		80.7667	50.9333	54.9333	89.8667	TAF14	YPL129W	TATA-binding protein-associated factor TAF14
36	40.9	62.3	57.6	51.4	39	45.5	54.8	64.2	51.8	68.8	83.4		46.4	49.3333	54.8333	68	NOP13	YNL175C	Nop13p
41.2	41.5	38.1	57.1	52.8	64.1	70.3	60	34.1	37.7	34.6	28		40.2667	58	54.8	33.4333	MATALPHA2	YCR039C	homeodomain mating type protein alpha2
28.5	35	39.7	49.3	51.7	58	50.3	60.5	53	37.3	37.5	38		34.4	53	54.6	37.6	HMLALPHA2	YCL067C	homeodomain mating type protein alpha2
27.7	26.1	20.2	30.4	31.9	37.8	55.1	55.6	52.9	21.3	18.4	25.9		24.6667	33.3667	54.5333	21.8667		YNL146W	uncharacterized protein
71.1	75	61.3	64.7	67.2	34.8	62.3	40.3	60.9	72	76.3	85.4		69.1333	55.5667	54.5	77.9	MRPL13	YKR006C	mitochondrial 54S ribosomal protein YmL13
16.5	31.8	42	46.4	40.3	49.3	47.9	58	57.5	29.9	26.2	40.5		30.1	45.3333	54.4667	32.2	PAN5	YHR063C	2-dehydropantoate 2-reductase PAN5
24.1	35.4	39.9	48.9	45	55.1	52.8	61.7	48.7	22.6	24.5	30.1		33.1333	49.6667	54.4	25.7333	LYS5	YGL154C	holo-[acyl-carrier-protein] synthase
151.1	103.5	135.7	47.2	43.7	44.5	38	62.9	61.7	97.8	74.5	78		130.1	45.1333	54.2	83.4333	ALD6	YPL061W	aldehyde dehydrogenase (NADP(+)) ALD6
26.6	31	30.9	43.6	45.5	50.2	57.2	61.4	43.7	30.8	24	31.9		29.5	46.4333	54.1	28.9		YOR111W	nucleotide diphosphatase
116.2	122.4	163.7	72.8	47.3	41.9	41.2	59.4	61.6	108.4	111.4	86.3		134.1	54	54.0667	102.033	CRH1	YGR189C	transglycosylase
24.9	32.3	28.9	47	45.3	61.4	49.5	57.3	55.4	28.2	22.1	30.6		28.7	51.2333	54.0667	26.9667		YLR283W	uncharacterized protein
73.6	68.1	72.9	54.3	55.4	31.9	40.6	62.9	58.7	63.3	79.8	73.2		71.5333	47.2	54.0667	72.1	MED8	YBR193C	Med8p
56.6	76.5	81	56.8	60.6	46.1	54.6	56.2	51.3	82.1	88.7	116.1		71.3667	54.5	54.0333	95.6333	PPN2	YNL217W	putative serine/threonine-protein phosphatase
21.7	31.4	33.6	50.3	45.2	61.2	58.3	60.8	43	31.5	30.5	34.5		28.9	52.2333	54.0333	32.1667	MFT1	YML062C	Mft1p
116.1	87.5	99.6	50.8	40.4	31.5	47.3	54.3	60.4	85.8	104.4	92.4		101.067	40.9	54	94.2	EDC2	YER035W	Edc2p
34.6	42.5	47.2	45.2	50.9	62.8	59.9	52	49.7	43.5	40.1	43		41.4333	52.9667	53.8667	42.2	FAD1	YDL045C	FMN adenylyltransferase
23.9	25.9	41.3	41.8	48.7	73.5	59.4	54.8	47.2	21.8	25.6	37.4		30.3667	54.6667	53.8	28.2667	CDC8	YJR057W	bifunctional thymidylate/uridylate kinase
45.4	68.7	64.3	65.1	69.5	45.7	52.7	53.4	55.2	64.3	61.9	77.5		59.4667	60.1	53.7667	67.9	MHR1	YDR296W	Mhr1p
44.5	51.6	51.5	48.5	52	23.1	52.1	51.6	57.6	50.1	58.9	48.5		49.2	41.2	53.7667	52.5		YPL229W	uncharacterized protein
106	85.9	73.8	55.4	63.8	76.6	52.9	67.8	40.4	60	45.1	46.4		88.5667	65.2667	53.7	50.5	TKL2	YBR117C	transketolase TKL2
17.2	22	31.1	42.4	32	43	59.3	62.9	38.9	24	26.1	30		23.4333	39.1333	53.7	26.7	CGI121	YML036W	Cgi121p
64.2	89.9	100	64.4	58.1	39.6	49.5	57.3	54.1	75.8	77.3	78.2		84.7	54.0333	53.6333	77.1	RPN2	YIL075C	proteasome regulatory particle base subunit RPN2
24.2	27.2	34.7	42.5	39.1	42.8	61.7	51	48.2	23.2	26.3	33.4		28.7	41.4667	53.6333	27.6333	RTT106	YNL206C	Rtt106p
42.3	47.8	51	34.4	29.6	33.4	74.4	51.8	34.7	37.9	39.3	49.4		47.0333	32.4667	53.6333	42.2	CWC21	YDR482C	U2-type spliceosomal complex subunit CWC21
30.8	32.2	34.5	49.6	50.4	50.5	63.7	43.9	53.2	33.5	35.9	31.8		32.5	50.1667	53.6	33.7333	KAR4	YCL055W	Kar4p
39.4	39.6	61.1	56.2	70.4	48.9	42.6	65.5	52.6	43.6	42.8	55.2		46.7	58.5	53.5667	47.2	KNH1	YDL049C	Knh1p
48.7	59.5	72.6	59.1	61.3	36.6	52.1	55.3	53.3	65.4	64.1	66		60.2667	52.3333	53.5667	65.1667	STE4	YOR212W	G protein subunit beta
66.7	71.1	83.1	62.3	45.7	50.7	45.6	53.7	61	79.4	92.8	91.7		73.6333	52.9	53.4333	87.9667	CBF5	YLR175W	pseudouridine synthase CBF5
15.8	26.1	32.3	38.8	35	35	56	47.5	56.7	19.4	26.6	33.3		24.7333	36.2667	53.4	26.4333	CIA2	YHR122W	iron-sulfur cluster assembly protein CIA2
12.4	25.9	34.3	34.8	37.6	44.2	47.2	46.8	66	26.7	40.3	44.8		24.2	38.8667	53.3333	37.2667	RRT14	YIL127C	Rrt14p
256.7	148	93.9	46.3	48.5	42.1	59.3	55.3	45.3	159.2	167.7	91.7		166.2	45.6333	53.3	139.533	THO1	YER063W	Tho1p
32.7	49.3	53.5	58.5	58.6	48.8	43.4	58.7	57.7	53.9	52.7	67.7		45.1667	55.3	53.2667	58.1	MNN9	YPL050C	mannosyltransferase complex subunit MNN9
64.5	67.5	52.4	61	61.1	28	59.6	47.7	52.2	58.4	57.4	54		61.4667	50.0333	53.1667	56.6	TGL1	YKL140W	sterol esterase
92.2	100	80.1	59.6	53	32	47.7	49.2	62.6	90.4	105.1	96.4		90.7667	48.2	53.1667	97.3	CHS5	YLR330W	Chs5p
25.1	27.6	41	45.4	42.7	62.6	71.9	65	22.4	21.3	19.7	34.1		31.2333	50.2333	53.1	25.0333		YOL164W-A	uncharacterized protein
151.1	163.9	237.9	58	36.9	18.1	35.9	52.1	71.3	176.7	143.3	172.3		184.3	37.6667	53.1	164.1	SCM4	YGR049W	Scm4p
40.5	34.9	36.7	42.5	39.7	31	60.9	49.1	49	53	44	57.2		37.3667	37.7333	53	51.4		YML053C	uncharacterized protein
43.7	64.4	60.9	58.5	67.5	80.4	45	45.7	68	42.2	28	53.7		56.3333	68.8	52.9	41.3	MLO1	YMR252C	Mlo1p
29.7	32	34	44.8	52	66.1	57.9	54.9	45.8	34.3	25	26.4		31.9	54.3	52.8667	28.5667	YFT2	YDR319C	Yft2p
28.6	33.1	47.4	58.6	54.1	52.3	37.7	53.1	67.4	38.1	39	39.5		36.3667	55	52.7333	38.8667	DPB4	YDR121W	DNA polymerase epsilon noncatalytic subunit
22.4	34.7	27.3	47.6	54.4	69.7	58.3	53.2	46.7	23.2	19.5	23.8		28.1333	57.2333	52.7333	22.1667	TGL2	YDR058C	triglyceride lipase
143.9	110.7	85.8	33.5	26	34.1	50.2	55.2	52.7	121.3	137.6	92		113.467	31.2	52.7	116.967	VID24	YBR105C	glucose-induced degradation complex subunit VID24
17.8	32.9	54.9	44.9	30.9	50.7	45.3	46	66.7	22.7	28.7	38.1		35.2	42.1667	52.6667	29.8333	POP8	YBL018C	ribonuclease P
15.8	24.4	45.8	43.6	43.1	50.6	39.3	58.3	60.3	34.3	21.9	37.8		28.6667	45.7667	52.6333	31.3333	TSR2	YLR435W	Tsr2p
32.2	42.6	58.2	43.2	36.2	27	46.9	56.2	54.8	50.2	58.7	59.8		44.3333	35.4667	52.6333	56.2333	RVB1	YDR190C	RuvB family ATP-dependent DNA helicase pontin
26.8	33	39	52.1	50.4	48.6	47.2	54.1	56.2	37.9	35.9	48		32.9333	50.3667	52.5	40.6	EMP47	YFL048C	Emp47p
31.2	28.6	26.8	50.7	48.7	59.4	52.8	55.6	49	28.4	29.6	27.2		28.8667	52.9333	52.4667	28.4	KRE28	YDR532C	Kre28p
123.5	116.3	93.1	68.6	71.2	52	55.2	60.4	41.7	94.1	87.6	84.7		110.967	63.9333	52.4333	88.8	ECM19	YLR390W	Ecm19p
20.5	32.1	47.5	51	50.2	57.8	40.8	56.6	59.9	33.9	46.8	55		33.3667	53	52.4333	45.2333	SAS10	YDL153C	rRNA-processing protein SAS10
58	79.6	100.9	53.7	43.1	55.9	52.3	53.2	51.6	54.4	41.6	55.3		79.5	50.9	52.3667	50.4333	CAM1	YPL048W	translation elongation factor EF1B gamma
51.1	64.1	75.8	54.7	41.6	17.8	48.4	49.5	59.1	91.5	72.1	105.7		63.6667	38.0333	52.3333	89.7667	VRG4	YGL225W	GDP-mannose transporter
21	28.7	33.8	31	32.7	27.5	62.2	57.6	37.2	24.3	26.3	29.3		27.8333	30.4	52.3333	26.6333		YNL146C-A	uncharacterized protein
231.8	128.1	120.1	62.1	39.9	41.6	42	54.9	59.9	209.4	248	141.6		160	47.8667	52.2667	199.667	ARC1	YGL105W	Arc1p
139.3	87.6	68.3	55.6	46.3	41.1	41.7	62.5	52.6	98.1	98.9	71.3		98.4	47.6667	52.2667	89.4333	TPS2	YDR074W	trehalose-phosphatase TPS2
377.9	247.5	306.2	85.6	49.7	49	37.1	52.6	67	241.7	303.4	167.3		310.533	61.4333	52.2333	237.467	CTS1	YLR286C	chitinase
37	46.2	45.6	55	57.7	47.1	50.1	52.8	53.7	35.3	36.7	41.3		42.9333	53.2667	52.2	37.7667	MUK1	YPL070W	guanine nucleotide exchange factor MUK1
34.8	41.6	51.4	55.9	54.7	64.9	53	56.1	47.4	42.8	36.4	51.2		42.6	58.5	52.1667	43.4667	FSH3	YOR280C	putative serine hydrolase
40.4	57.2	58.2	61.6	70.9	35.9	56.5	43.7	56.3	59.7	43.3	56.7		51.9333	56.1333	52.1667	53.2333	IAI11	YBL059W	Iai11p
27.8	30.7	34.2	53.4	54	55.6	49.2	52.9	54.3	22	18.8	27.5		30.9	54.3333	52.1333	22.7667	HTD2	YHR067W	hydroxyacyl-thioester dehydratase HTD2
42	43.9	49.5	46.9	48	42.5	57.5	52	46.8	39.5	44.7	37		45.1333	45.8	52.1	40.4	MRS4	YKR052C	Fe(2+) transporter
33.1	40.4	30.8	40.8	40.1	56.4	62.2	49.9	44.1	25.3	33.1	30.3		34.7667	45.7667	52.0667	29.5667	SRN2	YLR119W	ESCRT-I subunit protein SRN2
28.4	38.5	33.9	41	57.1	64.8	50.7	49.7	55.5	30.6	32.2	30.8		33.6	54.3	51.9667	31.2	PFU1	YDR306C	Pfu1p
25.1	25.3	25.5	46.9	52.5	53.5	60.4	47.9	47.6	26.4	23.1	27.8		25.3	50.9667	51.9667	25.7667	RAD17	YOR368W	Rad17p
37.2	46.8	36.5	60.5	55.5	56.8	45.8	59.5	50.4	39.2	45.8	43.8		40.1667	57.6	51.9	42.9333	RSM24	YDR175C	mitochondrial 37S ribosomal protein RSM24
17.6	21.4	27.7	30.2	28.2	34.4	44	57.5	54.2	27	35.1	37.8		22.2333	30.9333	51.9	33.3		YCR016W	uncharacterized protein
19.5	27.5	25.3	39.2	43.9	42.3	60.3	42.9	52.4	26.1	17.1	34.3		24.1	41.8	51.8667	25.8333	HNT2	YDR305C	bis(5'-adenosyl)-triphosphatase
17	27.5	33.7	31	32.4	35.8	60.7	56	38.9	23.7	19.7	20.5		26.0667	33.0667	51.8667	21.3		YIL161W	uncharacterized protein
47.6	50	51.5	33.6	27.9	24.8	46.3	51.5	57.8	44	49.4	43.2		49.7	28.7667	51.8667	45.5333	SHM2	YLR058C	glycine hydroxymethyltransferase SHM2
28.9	39.6	37.1	59.9	62.9	61.4	57	44.3	54.2	42	42.6	50.1		35.2	61.4	51.8333	44.9	MRPL7	YDR237W	mitochondrial 54S ribosomal protein YmL7/YmL5
69.4	72.9	90	48.8	44.5	31.5	46	53.4	56.1	93	100.1	93.5		77.4333	41.6	51.8333	95.5333	PUB1	YNL016W	Pub1p
60.6	84.4	78.5	74.9	63.5	40.9	53	53.5	48.9	68.5	77.2	86.3		74.5	59.7667	51.8	77.3333	YFH1	YDL120W	ferroxidase
24.2	34.6	36	55.4	67.4	54.4	50.2	53.5	51.7	26.9	30.4	31		31.6	59.0667	51.8	29.4333	MDE1	YJR024C	methylthioribulose 1-phosphate dehydratase MDE1
9.9	18.1	23.6	23.6	25.2	36	43.9	56.9	54.6	21	30.5	41.4		17.2	28.2667	51.8	30.9667	EFG1	YGR271C-A	Efg1p
53	54.4	45.3	60.9	61.5	49.1	39.6	63.4	52.3	43.2	39.6	47.2		50.9	57.1667	51.7667	43.3333	ATG3	YNR007C	Atg3p
39.8	41.6	44.3	44.5	46.8	33.6	64.9	48.8	41.6	37.1	37.1	38.2		41.9	41.6333	51.7667	37.4667	AVT5	YBL089W	amino acid transporter
11.2	13.7	10.6	30.6	39.9	59.2	48.4	60	46.3	17.2	12.8	21.8		11.8333	43.2333	51.5667	17.2667	AI5_BETA	Q0075	intron-encoded DNA endonuclease aI5 beta
102.6	104.4	72.1	60	60.9	33	52.7	42.4	59.5	88.2	95.1	73.3		93.0333	51.3	51.5333	85.5333		YBL086C	uncharacterized protein
54.1	51.5	69.8	53.7	45.6	27.5	60.1	43.5	51	57	71.4	70		58.4667	42.2667	51.5333	66.1333	MEH1	YKR007W	Meh1p
81.4	71.2	70.7	48.2	43.5	43.9	46.8	48.6	59	68.1	71.3	64.6		74.4333	45.2	51.4667	68	TPH3	YJL016W	Tph3p
17.5	28.9	40.1	39.6	31	41.4	61.9	46.7	45.6	28.1	25.4	38.3		28.8333	37.3333	51.4	30.6	MAK3	YPR051W	peptide alpha-N-acetyltransferase MAK3
25.1	38.1	31.6	46.7	49.1	58.7	44.6	47.8	61.7	29.3	29.5	29.2		31.6	51.5	51.3667	29.3333	UBC12	YLR306W	NEDD8-conjugating protein UBC12
42.7	53.7	61.6	56.7	59.9	50.3	46	43.5	64.6	50	52.1	51.8		52.6667	55.6333	51.3667	51.3	PRS2	YER099C	ribose phosphate diphosphokinase subunit PRS2
96.5	97.6	105.4	61.2	48.7	44.2	57.7	52.9	43.5	98.7	111.7	95.1		99.8333	51.3667	51.3667	101.833	SSH1	YBR283C	Ssh1p
16	36.5	40.9	29.8	26.9	36.6	68.3	35.5	50.3	28.8	29.8	46.2		31.1333	31.1	51.3667	34.9333	CGR1	YGL029W	Cgr1p
71.3	70	62.9	59.6	78.4	75.4	45.9	52.4	55.7	69.5	91.1	67.5		68.0667	71.1333	51.3333	76.0333	IMG2	YCR071C	mitochondrial 54S ribosomal protein IMG2
25.9	25	45.1	35.2	31.1	41	45.9	56.6	51.5	30.7	25.5	35.4		32	35.7667	51.3333	30.5333	SMD1	YGR074W	mRNA splicing protein SMD1
42.5	69.7	111.5	38.3	25.2	26.5	42.7	51.5	59.8	65.5	70.3	79.9		74.5667	30	51.3333	71.9	ASN1	YPR145W	asparagine synthase (glutamine-hydrolyzing) 1
26.2	33.3	30.8	43.7	49.1	45.8	50.8	55.5	47.6	40.9	42.7	42.9		30.1	46.2	51.3	42.1667	SRP72	YPL210C	signal recognition particle subunit SRP72
47.2	60.9	75.5	39.4	27.5	26.6	41	48.3	64.6	76.2	117.3	100		61.2	31.1667	51.3	97.8333	NSR1	YGR159C	Nsr1p
34.2	48.9	55.7	61.5	69.6	99.5	63.4	50.5	39.9	24.4	23.1	35.4		46.2667	76.8667	51.2667	27.6333	MBB1	YJL199C	Mbb1p
57.6	71	74.3	78.2	82.1	64.6	46.2	51.6	56	61.5	64.6	77.8		67.6333	74.9667	51.2667	67.9667		YFR006W	putative Xaa-Pro dipeptidase
38.1	53.6	35.8	50.3	60.9	50.2	73.7	42.3	37.8	36	37.8	40.9		42.5	53.8	51.2667	38.2333	COA4	YLR218C	Coa4p
32.2	31.6	30	53.9	54	50	38.2	62.6	52.7	38.1	41.8	32.7		31.2667	52.6333	51.1667	37.5333	COQ3	YOL096C	hexaprenyldihydroxybenzoate methyltransferase
48.7	53.1	46.7	48.4	53.1	26.7	57.4	51.2	44.5	40	39	38.8		49.5	42.7333	51.0333	39.2667	PPM1	YDR435C	leucine carboxy methyltransferase
68.1	58.5	64.7	52	56.5	46.9	57.2	49.7	46.1	98	102.8	72.2		63.7667	51.8	51	91		YBL029W	uncharacterized protein
30.1	36.5	41	47	47.7	46.2	61.2	49.9	41.9	32.6	32.7	41.5		35.8667	46.9667	51	35.6	YRB30	YGL164C	Yrb30p
155.7	128.1	114.1	54.7	41.5	40.1	34.4	72.1	46.3	112	128.9	91.7		132.633	45.4333	50.9333	110.867	PLN1	YKR046C	Pln1p
48.7	54	57.9	40.8	46.6	45.9	56.4	42.2	54.1	50.9	47.4	53.8		53.5333	44.4333	50.9	50.7	GPI12	YMR281W	N-acetylglucosaminylphosphatidylinositol deacetylase
152.3	128.4	116.2	59.2	49.8	47.2	48.1	55.6	48.8	128.6	130.4	105.2		132.3	52.0667	50.8333	121.4	IST2	YBR086C	Ist2p
21.7	21.4	16.4	37.8	39.5	44	63.8	45	43.7	20.9	17.2	22.5		19.8333	40.4333	50.8333	20.2	CBS1	YDL069C	Cbs1p
101.6	74.6	57.2	49.1	50.7	46.3	44	53.9	54.5	88.9	91.5	70.5		77.8	48.7	50.8	83.6333		YLR177W	uncharacterized protein
24.8	30.2	31.1	46.4	57.7	65.4	45.5	54.7	51.9	26.3	29	31.5		28.7	56.5	50.7	28.9333	NSE3	YDR288W	Smc5-Smc6 complex subunit NSE3
17.9	20.8	32.9	34.1	31.2	42.5	37.5	58.5	56.1	22.1	35.6	33.8		23.8667	35.9333	50.7	30.5	CMS1	YLR003C	Cms1p
31.8	47	42.9	50.3	49.5	38.4	60.5	37.2	54	33.1	29.4	38.1		40.5667	46.0667	50.5667	33.5333		YIR042C	uncharacterized protein
54.5	68.4	68	54.4	51.5	55.1	48.5	49	54.1	49	46.7	60.5		63.6333	53.6667	50.5333	52.0667	RTA1	YGR213C	Rta1p
40.4	60.1	83.3	51.8	37.7	19.6	46.9	49.6	55.1	67.3	59.4	97.6		61.2667	36.3667	50.5333	74.7667	PGA3	YML125C	cytochrome-b5 reductase
19.5	26.1	31.6	40.1	41.9	51.7	52.7	58.1	40.7	21.6	20.8	26		25.7333	44.5667	50.5	22.8	PRP3	YDR473C	U4/U6-U5 snRNP complex subunit PRP3
21.3	33.1	36	34.2	35.1	41.5	43.9	52.2	55.3	40.1	55	57.3		30.1333	36.9333	50.4667	50.8	NMD3	YHR170W	ribosome-binding protein NMD3
208.1	145.5	182.2	60.8	43.1	51.6	37.7	62.3	51.3	141.6	138.8	100.7		178.6	51.8333	50.4333	127.033	WTM1	YOR230W	transcriptional modulator
114.6	183.5	263	71.5	40.9	31.4	36.2	53.5	61.5	166.8	151.6	184		187.033	47.9333	50.4	167.467	ERG11	YHR007C	sterol 14-demethylase
35.7	42.3	44.7	50.5	40.2	42	46.2	52.3	52.6	39.3	36.3	33.3		40.9	44.2333	50.3667	36.3	CPT1	YNL130C	diacylglycerol cholinephosphotransferase
24.7	28.7	25.9	39.6	37.4	47.9	55.4	45.7	49.5	25	21.8	28.4		26.4333	41.6333	50.2	25.0667		YGL159W	uncharacterized protein
78.8	61.2	50	34.7	42.4	37.4	40.3	51.1	59	60.3	62.4	56.2		63.3333	38.1667	50.1333	59.6333	POM33	YLL023C	nucleoporin POM33
152	122.2	117.8	50.4	42.3	45.7	50.3	45.4	54.7	156.4	171	116.9		130.667	46.1333	50.1333	148.1	MAP2	YBL091C	methionine aminopeptidase
29.4	34.9	42	28	27.7	23.7	33.4	61.7	55.3	48.1	69.9	72.1		35.4333	26.4667	50.1333	63.3667	AAH1	YNL141W	adenine deaminase
20.5	28.5	30.8	42.6	49	61	49	48.2	53.1	26.7	25.7	35.5		26.6	50.8667	50.1	29.3	RNH70	YGR276C	Rnh70p
133.4	104.9	115.9	61.6	48.7	29.8	41.9	49.6	58.8	146.3	144.9	139.3		118.067	46.7	50.1	143.5	KES1	YPL145C	oxysterol-binding protein KES1
38.2	47.9	46.8	55.2	68.5	60.6	41.9	60.6	47.7	48.7	65.7	63.3		44.3	61.4333	50.0667	59.2333	PAM18	YLR008C	Pam18p
19.5	26.4	29.7	35	42.8	40.2	39.2	48.7	62.1	28.7	49.6	43.5		25.2	39.3333	50	40.6		YLR363W-A	uncharacterized protein
109.7	85.7	66.9	33.6	34.1	31.7	51.3	52.4	46	67	75.6	52		87.4333	33.1333	49.9	64.8667	DLD1	YDL174C	D-lactate dehydrogenase
42.9	49.5	70.1	46.4	30.4	21.9	44.8	49.6	55.3	76.4	72.5	87.3		54.1667	32.9	49.9	78.7333	ELO3	YLR372W	fatty acid elongase ELO3
69.6	89.2	95.6	46.1	46.9	33.3	35.6	53.7	60	81.5	100.2	95.5		84.8	42.1	49.7667	92.4	AMN1	YBR158W	Amn1p
83.5	75.1	54.9	45.4	50	39.3	41.5	59.1	48.6	70.6	71	56.5		71.1667	44.9	49.7333	66.0333	CMK1	YFR014C	calmodulin-dependent protein kinase CMK1
57.2	67	71.5	53.3	46	46.1	65.2	33.8	49.7	55.3	64	78.4		65.2333	48.4667	49.5667	65.9	SOM1	YEL059C-A	Som1p
26.6	26.3	26	42.2	37.8	46.4	52.9	50.4	45.4	26.3	22.3	25.2		26.3	42.1333	49.5667	24.6	ITT1	YML068W	RBR-type E3 ubiquitin transferase
24.1	34.2	40.6	42.8	51.9	51.3	62.7	38.1	47.7	26.5	31.3	35.6		32.9667	48.6667	49.5	31.1333	SNF8	YPL002C	ESCRT-II subunit protein SNF8
74.8	65.8	64.4	53.3	43.1	14.5	52.6	42.9	53	67.3	63.6	69.2		68.3333	36.9667	49.5	66.7	PHS1	YJL097W	enoyl-CoA hydratase PHS1
19.3	26.9	29.1	34.4	44.8	52.9	60	39.7	48.7	27.9	30.4	34.7		25.1	44.0333	49.4667	31	FMN1	YDR236C	riboflavin kinase
63.6	70.5	64.2	46.7	43.2	32	50.6	59.1	38.4	73.7	83.2	66.6		66.1	40.6333	49.3667	74.5	FTH1	YBR207W	Fth1p
31.1	33.9	19.8	49.7	41.6	55.4	48.6	41.2	58.2	24.8	24.9	29.4		28.2667	48.9	49.3333	26.3667	FAR7	YFR008W	Far7p
27.3	35.5	37.1	47.4	54	72.9	40.9	44.6	62.2	24.9	30.6	39.7		33.3	58.1	49.2333	31.7333		YNL040W	putative alanine--tRNA ligase
14.6	30	15.3	33.2	29.6	41.9	50.4	40.9	56.3	20.6	21	21.4		19.9667	34.9	49.2	21		YAL063C-A	uncharacterized protein
28	39.1	39.9	38.5	26.2	33.3	46.7	56.4	44.3	24.7	23.7	25.3		35.6667	32.6667	49.1333	24.5667	ACH1	YBL015W	acetyl-CoA hydrolase
108	86.1	66.2	35.3	25.5	26.2	39	53.9	54.3	119.2	133.6	97.2		86.7667	29	49.0667	116.667	LYS21	YDL131W	homocitrate synthase LYS21
20	23.7	27.4	42.7	42.3	68	40.9	57.7	48.4	18.1	15.3	23.4		23.7	51	49	18.9333	PLP1	YDR183W	Plp1p
19.5	35.9	34.6	47.4	41.4	49.2	51.7	53.3	42	27.7	19.4	33.9		30	46	49	27	SPP2	YOR148C	Spp2p
93.2	77.3	78.3	45.9	31.6	38.8	55	44.9	46.6	76.6	79.9	68.6		82.9333	38.7667	48.8333	75.0333	IDP1	YDL066W	isocitrate dehydrogenase (NADP(+)) IDP1
97.6	109.5	151.1	75.5	47.1	51.3	36.7	52	57.6	110.6	118.9	109.7		119.4	57.9667	48.7667	113.067	GDH1	YOR375C	glutamate dehydrogenase (NADP(+)) GDH1
37.5	44.1	45.6	47.4	50.9	43.6	42.2	49.9	54.2	55.5	57.3	68.7		42.4	47.3	48.7667	60.5	PDE2	YOR360C	3'%2C5'-cyclic-nucleotide phosphodiesterase PDE2
84.8	90	91	50.7	48.8	50.5	44.4	44.8	56.8	81.7	94.6	79.5		88.6	50	48.6667	85.2667	ADE16	YLR028C	bifunctional phosphoribosylaminoimidazolecarboxamide formyltransferase/IMP cyclohydrolase ADE16
43.4	53.6	44.7	47	48.6	34	58.9	34.5	52.6	57.7	51.2	53.3		47.2333	43.2	48.6667	54.0667	KEI1	YDR367W	Kei1p
47.4	46.7	58.3	36.7	39.5	33.7	44.2	50.9	50.8	43.2	51.2	59.4		50.8	36.6333	48.6333	51.2667	ALG1	YBR110W	chitobiosyldiphosphodolichol beta-1%2C4 mannosyltransferase
54.8	74.3	85.1	55.2	44.1	46.1	44.8	48.9	52.1	63.8	60.7	55.8		71.4	48.4667	48.6	60.1	PYC2	YBR218C	pyruvate carboxylase 2
94.3	61	60.5	38.2	40.3	39.7	39.6	57.8	48.3	73.9	86.7	47.8		71.9333	39.4	48.5667	69.4667	MTH1	YDR277C	Mth1p
22	33	24.7	37.3	42.8	49.4	41.7	53.7	50.2	28.1	28.2	30		26.5667	43.1667	48.5333	28.7667	AIM39	YOL053W	Aim39p
65.9	66.4	68.4	50.5	54.3	48	50.9	49.2	45.4	59.8	57.7	51.8		66.9	50.9333	48.5	56.4333		YER010C	bifunctional 4-hydroxy-4-methyl-2-oxoglutarate aldolase/oxaloacetate decarboxylase
23.4	36.8	42.3	41.6	43.6	44.3	43.2	43.1	58.8	35.9	41.9	50.8		34.1667	43.1667	48.3667	42.8667	NOB1	YOR056C	rRNA-binding endoribonuclease
22.3	28.7	28	32.6	38	44.6	45	53.7	46.4	25	24.8	23.7		26.3333	38.4	48.3667	24.5	VPS71	YML041C	Vps71p
31.4	27.1	27.3	49.2	43.1	40.8	58.9	40.8	45.3	26.3	21	23.6		28.6	44.3667	48.3333	23.6333	ECM9	YKR004C	Ecm9p
40.4	53.4	55	57.7	59.7	43.7	42.2	48	54.7	51.1	57.3	64.8		49.6	53.7	48.3	57.7333	TIM54	YJL054W	Tim54p
27	29.8	43.9	38.6	35.1	21.2	52.6	43.5	48.6	37.3	31.3	42.3		33.5667	31.6333	48.2333	36.9667	COG2	YGR120C	Golgi transport complex subunit COG2
72.1	67.9	65.4	39.2	31.6	26.8	56	41.3	47.3	53	88.2	91.8		68.4667	32.5333	48.2	77.6667	MET3	YJR010W	sulfate adenylyltransferase
41.5	65.2	78.7	43.9	49.3	31.4	48.5	46.7	49.2	72.4	70.7	87		61.8	41.5333	48.1333	76.7	VPH1	YOR270C	H(+)-transporting V0 sector ATPase subunit a
57.4	73.2	94.5	53.2	51.1	30	43.1	47.3	53.8	73.2	88.6	112		75.0333	44.7667	48.0667	91.2667	PRS3	YHL011C	ribose phosphate diphosphokinase subunit PRS3
65.8	69.3	61	49.9	47.8	35.5	54	42.6	47.6	56.6	52.7	48.7		65.3667	44.4	48.0667	52.6667	PIB1	YDR313C	phosphatidylinositol-3-phosphate-binding ubiquitin-protein ligase
25.2	40.3	39.4	49.8	48	47.7	52.6	48.9	42.5	34.1	33.5	37.9		34.9667	48.5	48	35.1667	EAF7	YNL136W	Eaf7p
71.2	90.4	69.2	44.8	50.6	32.7	42.9	47.3	53.6	71.2	78.3	64.4		76.9333	42.7	47.9333	71.3	GID8	YMR135C	glucose-induced degradation complex subunit GID8
130.4	113	128.2	53.3	45	28.2	44	41.4	58.3	161.5	179.4	151.9		123.867	42.1667	47.9	164.267	VMA13	YPR036W	H(+)-transporting V1 sector ATPase subunit H
53.7	62.5	38.8	45.6	52.4	54.8	49.4	52.1	42.1	32.1	30	23.9		51.6667	50.9333	47.8667	28.6667		YOR019W	uncharacterized protein
66.7	83.2	110.2	66.4	67.2	45.6	40.7	38.9	63.9	113.4	121.6	141.4		86.7	59.7333	47.8333	125.467	RCK1	YGL158W	putative serine/threonine protein kinase RCK1
26.1	59.4	73.3	50.4	46.7	44.5	44.8	50.1	48.5	35.1	27.7	29.3		52.9333	47.2	47.8	30.7		YCR099C	uncharacterized protein
42	68.7	63.5	48.9	58.2	33.3	46.4	44.4	52.6	58.4	59.2	69.5		58.0667	46.8	47.8	62.3667	AVT7	YIL088C	Avt7p
174	233.8	258.1	58.1	48.1	40.9	31.5	55.4	56.4	169.4	224.4	211.8		221.967	49.0333	47.7667	201.867	DSE2	YHR143W	Dse2p
36.1	45.4	49.3	45.6	42.9	33.4	45.4	43.6	54.2	49.5	47.7	55.9		43.6	40.6333	47.7333	51.0333	RVB2	YPL235W	RuvB family ATP-dependent DNA helicase reptin
22.5	30.6	25.9	26.3	31.7	32.5	55.4	47	40.8	21	27.4	31.2		26.3333	30.1667	47.7333	26.5333	TYW3	YGL050W	tRNA methyltransferase TYW3
34.3	41.7	49.5	44.1	41.4	29.5	34.3	52.7	55.8	41.2	52.9	61.2		41.8333	38.3333	47.6	51.7667	RRP17	YDR412W	Rrp17p
34.9	44.8	38.2	51.7	61	49.7	51.2	45.6	45.7	43.4	40.9	45.4		39.3	54.1333	47.5	43.2333	SLY41	YOR307C	Sly41p
48.2	45.8	39.6	34.5	36	43.7	47.1	55.2	40.2	42.7	48.9	39.3		44.5333	38.0667	47.5	43.6333	EIS1	YMR031C	Eis1p
21.5	23.7	27.1	33	29.4	26.9	45.3	46.8	50.4	22	24.6	24.9		24.1	29.7667	47.5	23.8333	ORC5	YNL261W	origin recognition complex subunit 5
37.6	40.3	31.3	55.4	54.9	52.5	47.6	47.7	47.1	31.7	32.2	33		36.4	54.2667	47.4667	32.3	NUR1	YDL089W	Nur1p
40.8	52.9	64.5	45.4	45.3	34.7	55.7	38.1	48.6	51.9	49.2	60.3		52.7333	41.8	47.4667	53.8	YAP1	YML007W	DNA-binding transcription factor YAP1
16.3	24.9	30.8	41.2	43.8	53.4	53.3	49.3	39.7	19.8	17.4	27.3		24	46.1333	47.4333	21.5	DYN3	YMR299C	dynein light intermediate chain
24.6	34.4	45.8	44.6	45.9	41	33.8	48.7	59.5	38.1	44.4	48.8		34.9333	43.8333	47.3333	43.7667	DIM1	YPL266W	putative dimethyladenosine transferase
32.7	47.9	60.6	47.9	48.5	34.8	50.8	42.5	48.7	60.6	65.1	95.9		47.0667	43.7333	47.3333	73.8667	ALB1	YJL122W	Alb1p
163.1	144.9	103.5	55.8	51.7	24.8	36.2	53.2	52.5	114.5	114.4	103.7		137.167	44.1	47.3	110.867	LDO16	YMR148W	Ldo16p
16.3	22.7	23	36.8	29.9	49.3	46.8	61.1	33.9	17.4	21.3	28.7		20.6667	38.6667	47.2667	22.4667	JLP2	YMR132C	Jlp2p
20	27.7	25.2	33.2	36.6	38.4	44.1	44.7	52.8	20.4	23.5	26.8		24.3	36.0667	47.2	23.5667	DRN1	YGR093W	Drn1p
68.2	70.3	86	52.1	38.7	60.9	50.6	45.8	45.1	47	57.8	47.9		74.8333	50.5667	47.1667	50.9	AUA1	YFL010W-A	Aua1p
88.9	74.4	74.4	50.4	31.7	37.4	41.9	44.8	54.8	76.5	82.2	75.3		79.2333	39.8333	47.1667	78	LYS1	YIR034C	saccharopine dehydrogenase (NAD+%2C L-lysine-forming)
26.8	35.6	30.6	51.1	61.4	70.2	50.1	52.9	38.1	21.3	27.6	27.7		31	60.9	47.0333	25.5333		YDR114C	uncharacterized protein
19.8	27.5	35.3	41.1	38.3	43.5	46.3	48.3	46.4	28.3	29.3	37.9		27.5333	40.9667	47	31.8333	BUD32	YGR262C	serine/threonine protein kinase BUD32
36.4	31.7	43.8	36.2	36.4	24.7	42.1	46.1	52.6	25.8	23.6	38.2		37.3	32.4333	46.9333	29.2	DAL3	YIR032C	ureidoglycolate hydrolase
23.4	23.2	36.3	34.6	38.3	28.6	50	30.7	60	29.9	38.7	55.5		27.6333	33.8333	46.9	41.3667	GPN3	YLR243W	putative signal sequence-binding GTPase GPN3
12	27.7	31.9	42.2	32.2	31.8	43.6	46.8	50.2	19.6	16.3	29.5		23.8667	35.4	46.8667	21.8		YIL165C	uncharacterized protein
114	88.1	66.3	48.7	44.2	34.7	45.7	42.4	52.2	112.9	97.1	72.6		89.4667	42.5333	46.7667	94.2	CAP2	YIL034C	F-actin-capping protein subunit beta
19.6	29.9	32.6	39	40.4	53.6	42	53.9	44.2	27.8	25.6	38.3		27.3667	44.3333	46.7	30.5667	NSE1	YLR007W	Smc5-Smc6 complex subunit NSE1
21	38.7	41.7	42.5	43.9	54.3	37.7	44.8	57.4	24.4	30.2	27.1		33.8	46.9	46.6333	27.2333	CTF8	YHR191C	Ctf8p
68.8	65.9	59.8	54.9	55.5	25.1	35.7	51.3	52.9	70.8	72.7	68.4		64.8333	45.1667	46.6333	70.6333	CTH1	YDR151C	putative mRNA-binding protein CTH1
24.5	31.2	38.1	43.4	42.6	41	47.8	46.1	46	25	24.1	35.2		31.2667	42.3333	46.6333	28.1	LPL1	YOR059C	putative hydrolase
30.2	32.4	41.1	36.5	37.1	27	64	33.9	42	40.9	39.1	40.5		34.5667	33.5333	46.6333	40.1667	APS3	YJL024C	Aps3p
40.4	49.1	48.7	46.1	36.6	39.7	42	51.5	46.3	47.2	41.6	39.7		46.0667	40.8	46.6	42.8333	TSL1	YML100W	trehalose 6-phosphate synthase/phosphatase complex subunit
109.9	114.2	114.8	61.3	49.3	36.9	48.1	43.8	47.7	109.9	114.2	96.4		112.967	49.1667	46.5333	106.833	RPT5	YOR117W	proteasome regulatory particle base subunit RPT5
9.8	14.1	9	33.6	40.1	64.2	54.2	50.8	34.5	10.8	10.5	15.5		10.9667	45.9667	46.5	12.2667	AI2	Q0055	intron-encoded reverse transcriptase aI2
30.3	40.8	37.2	46.8	44.9	43.7	43.6	51.4	44.5	37.6	26.5	30.2		36.1	45.1333	46.5	31.4333	CPD1	YGR247W	2'%2C3'-cyclic-nucleotide 3'-phosphodiesterase
91.5	98.3	74.5	52	57.2	32.8	57	37.9	44.5	80.2	79.1	94		88.1	47.3333	46.4667	84.4333	MRPL28	YDR462W	mitochondrial 54S ribosomal protein YmL28
59.3	62.3	62	47.2	48.5	34.1	38.8	42.2	58.4	62.9	61.1	68.8		61.2	43.2667	46.4667	64.2667	SEC65	YML105C	RNA-binding signal recognition particle subunit SEC65
132.1	138.2	142.9	155.9	148.6	231.5	47.2	57.3	34.8	139.5	120	130.7		137.733	178.667	46.4333	130.067		YLR012C	uncharacterized protein
62.1	54.9	54.6	50.5	58.8	56.7	45.1	38.7	55.3	50.6	51.1	50.6		57.2	55.3333	46.3667	50.7667		YML079W	uncharacterized protein
27	34.8	37.8	41.4	42.1	40.8	40.5	54.2	44.4	28.6	29.8	39.8		33.2	41.4333	46.3667	32.7333	VBA2	YBR293W	Vba2p
38	44.8	32.1	51.5	51.5	70.7	54.3	44.3	40.4	26.8	22.6	23.1		38.3	57.9	46.3333	24.1667	ECI1	YLR284C	dodecenoyl-CoA isomerase
27.2	28.7	29.2	29.1	29.6	34.3	53	42.2	43.7	23.9	26	39.2		28.3667	31	46.3	29.7	POP6	YGR030C	ribonuclease P/MRP protein subunit POP6
96.3	82.6	84.1	50.2	42.7	46.5	43.7	50.4	44.3	83.9	77.5	57.2		87.6667	46.4667	46.1333	72.8667	GSY2	YLR258W	glycogen (starch) synthase GSY2
22.4	37.4	36.8	45.3	53.6	63.1	44.6	55.3	38	28.2	32.5	32		32.2	54	45.9667	30.9	SMY1	YKL079W	Smy1p
59.6	62.2	68.4	44.1	39	30.9	45.5	48.9	43.5	65.8	80.9	84.3		63.4	38	45.9667	77	RNA1	YMR235C	GTPase-activating protein RNA1
23.9	25.8	25.7	39.1	36.1	36.7	31.5	56.8	49.5	32	37.2	33.5		25.1333	37.3	45.9333	34.2333	GNT1	YOR320C	glucose N-acetyltransferase
21	33.5	36.9	39.2	39.9	41.2	40.2	43.5	53.9	25.2	24.8	26.9		30.4667	40.1	45.8667	25.6333	SDT1	YGL224C	nucleotidase
18.2	17.8	17.4	25.3	23.4	25.7	54.3	34.9	48.4	21.5	19	23.8		17.8	24.8	45.8667	21.4333	FAR3	YMR052W	Far3p
35	49.3	69.7	48.4	47.3	39.6	33.7	45.1	58.7	54	51.8	62.3		51.3333	45.1	45.8333	56.0333	RPL15B	YMR121C	ribosomal 60S subunit protein L15B
38.6	43.2	41.9	36.7	36.7	19.7	53.3	38.6	45.6	40.3	42.6	30.5		41.2333	31.0333	45.8333	37.8	HOT13	YKL084W	Hot13p
30.2	35.2	34.4	39.4	42	41.7	40.6	50	46.8	32.9	35.2	43.1		33.2667	41.0333	45.8	37.0667	TCM62	YBR044C	Tcm62p
9.4	15.3	21.1	20.8	20.5	26.9	38.3	42.9	56	17.4	20.8	28		15.2667	22.7333	45.7333	22.0667	ATC1	YDR184C	Atc1p
20.3	27	28.6	38	42.3	49.1	53.1	41.8	42.2	22.9	20.1	33.9		25.3	43.1333	45.7	25.6333	PEX17	YNL214W	Pex17p
38.6	39.3	41.3	28.7	32.5	28	40.7	42	54.2	31.4	31	25.9		39.7333	29.7333	45.6333	29.4333		YIL152W	uncharacterized protein
21.9	26.9	39	38.9	36.7	35.9	42.7	46.4	47.6	26.8	30.2	32.4		29.2667	37.1667	45.5667	29.8	LEM3	YNL323W	Lem3p
275.4	217.3	156.7	84.8	55.8	42.1	39.2	44	53.3	280.8	284	195.6		216.467	60.9	45.5	253.467	IDH2	YOR136W	isocitrate dehydrogenase (NAD(+)) IDH2
66.9	62.1	59.7	26.8	22.5	10.6	45.6	41.5	49.4	65.3	80.1	77.1		62.9	19.9667	45.5	74.1667	SER33	YIL074C	phosphoglycerate dehydrogenase SER33
50.2	65.1	47.8	66.5	72.8	41.5	48.8	39.3	48.3	41.8	37.1	47		54.3667	60.2667	45.4667	41.9667	VAB2	YEL005C	Vab2p
43.5	50.5	74.2	50.8	33.1	23.1	43.4	43.7	49.3	55.5	73.2	96.6		56.0667	35.6667	45.4667	75.1	DYS1	YHR068W	deoxyhypusine synthase
14.1	32.7	47.4	39.8	38.3	31.6	37.8	47.7	50.8	30.2	29	41.9		31.4	36.5667	45.4333	33.7	GCD6	YDR211W	translation initiation factor eIF2B catalytic subunit epsilon
336.5	253.8	152.3	46.6	47.1	44.3	40.1	41.9	54.2	279.2	244.4	165.1		247.533	46	45.4	229.567	ACP1	YKL192C	acyl carrier protein
25.5	37.5	30.1	45.6	43.8	45.3	45.2	54.6	36.3	32.2	28.1	38.9		31.0333	44.9	45.3667	33.0667	USE1	YGL098W	SNAP receptor USE1
16.6	23.5	23.9	31.5	27.5	31.8	41.1	42.7	52	23.5	27	26.7		21.3333	30.2667	45.2667	25.7333	BET5	YML077W	TRAPP subunit BET5
15.2	23.5	14.4	27.5	32	40	31.1	60.9	43.4	12	18.1	12.7		17.7	33.1667	45.1333	14.2667		YOL118C	uncharacterized protein
199.8	132.2	132.7	77.8	45.8	51.8	36.4	45.8	52.9	169.9	172.8	115		154.9	58.4667	45.0333	152.567	ACO1	YLR304C	aconitate hydratase ACO1
115.5	128.1	136.9	54.3	37.9	36.2	26.9	60.5	47.5	121.4	142.8	103.9		126.833	42.8	44.9667	122.7	GPP1	YIL053W	glycerol-1-phosphatase RHR2
28.4	36.9	36.2	36.4	40.1	42.1	34.8	52.4	47.6	36.4	37	38.8		33.8333	39.5333	44.9333	37.4		YPR147C	uncharacterized protein
14.3	19.6	31.8	27.6	29.2	26.2	40.3	40.6	53.7	29.9	37.4	47		21.9	27.6667	44.8667	38.1	PUF6	YDR496C	Puf6p
65	58.8	56.8	47.8	43.3	46.3	40.8	49.7	44	52.1	54.5	55.6		60.2	45.8	44.8333	54.0667	PBP4	YDL053C	Pbp4p
22.3	32.1	36	21.6	21.4	32.2	36.8	56.4	41.2	35.2	46.1	44.8		30.1333	25.0667	44.8	42.0333	SLX9	YGR081C	Slx9p
26.2	34.8	30.6	37.3	38.4	32.3	41.4	49.3	43.6	32.3	34.2	35.4		30.5333	36	44.7667	33.9667	APL1	YJR005W	Apl1p
95.9	105.2	109.3	63.4	58.4	54.6	41.8	45	47.4	114.7	102.3	112.3		103.467	58.8	44.7333	109.767	GLR1	YPL091W	glutathione-disulfide reductase GLR1
101.6	87.8	81.5	57.8	62.1	38.5	40.8	48.5	44.8	92	86.5	86.5		90.3	52.8	44.7	88.3333	TOS8	YGL096W	Tos8p
27.7	29.1	31.6	45.2	42.7	59.2	36.4	48.4	49.2	23.7	25.9	17.7		29.4667	49.0333	44.6667	22.4333	PUS5	YLR165C	pseudouridine synthase PUS5
26.3	29.9	45.3	36.8	32.6	23	50.2	31.8	51.9	42.8	50.5	74.1		33.8333	30.8	44.6333	55.8	WRS1	YOL097C	tryptophan--tRNA ligase WRS1
57.1	67	66.3	45.9	39.9	34.7	42.3	44.7	46.8	69.8	75.8	84.2		63.4667	40.1667	44.6	76.6	LCB2	YDR062W	serine C-palmitoyltransferase LCB2
75.1	73.9	57.1	45.4	51	36	39.1	43.4	51.2	79.6	83.9	71.4		68.7	44.1333	44.5667	78.3	NAM9	YNL137C	mitochondrial 37S ribosomal protein NAM9
18.2	18.7	28.1	34.3	32.1	38.1	36.2	48.3	49.1	19	19	18		21.6667	34.8333	44.5333	18.6667		YLR456W	pyridoxal 5'-phosphate synthase
18.8	36.8	49	34	31.6	25.7	45.9	43.9	43.7	24.7	20.4	30.1		34.8667	30.4333	44.5	25.0667	KTR2	YKR061W	mannosyltransferase KTR2
63.4	70.5	71.2	31.7	34.4	26.8	56.2	29.9	47.2	68.4	59.1	76.9		68.3667	30.9667	44.4333	68.1333	ECM13	YBL043W	Ecm13p
21.4	27.4	44.6	33.3	30.4	33.6	38.3	47.6	47.2	36.8	36.7	46.2		31.1333	32.4333	44.3667	39.9		YLR407W	uncharacterized protein
22.6	26.5	30	42.1	45.6	60.3	43	48.5	41.5	21.6	23.3	26.5		26.3667	49.3333	44.3333	23.8	MRX4	YPL168W	Mrx4p
30.3	28.4	20.1	33.8	33.2	41.4	46.1	45.2	41.7	25.3	30.5	39.2		26.2667	36.1333	44.3333	31.6667	SPG3	YDR504C	Spg3p
35.1	49.1	49.1	51	53.2	39.8	50.4	42.5	39.8	37.9	43.4	57.6		44.4333	48	44.2333	46.3	IES2	YNL215W	Ies2p
82.7	65.5	65.4	58.3	44	46.2	42.3	45	45.2	62.5	48.9	62		71.2	49.5	44.1667	57.8	SCW4	YGR279C	putative family 17 glucosidase
66.7	68.3	57.3	49.3	46.1	38.8	38.5	48.6	45.4	59.7	70.1	59.4		64.1	44.7333	44.1667	63.0667	ERV2	YPR037C	flavin-linked sulfhydryl oxidase
30.3	39.6	52.3	39.8	36.4	27.6	42.2	43.6	46.4	45.2	41.2	60.9		40.7333	34.6	44.0667	49.1	CCT3	YJL014W	chaperonin-containing T-complex subunit CCT3
72.6	67.8	48.1	44.8	53.3	27.5	34.6	44.8	52.7	66.6	68.7	60.1		62.8333	41.8667	44.0333	65.1333		YPR027C	uncharacterized protein
23.3	31.2	29.7	35.3	39	56.1	46.8	43.7	41.6	20.4	14.3	22		28.0667	43.4667	44.0333	18.9	RTR1	YER139C	RNA polymerase II subunit B1 CTD phosphatase RTR1
262.8	364.1	525.4	104.5	67.6	35	28.8	45.7	57.5	280.9	230.8	271		384.1	69.0333	44	260.9	PAU5	YFL020C	seripauperin PAU5
49.1	53.8	48.8	49.8	56.1	44.6	48.6	39	44.4	38.5	42.1	41.9		50.5667	50.1667	44	40.8333	JID1	YPR061C	Jid1p
62.9	66.6	80.8	46.1	36.7	40.6	34.5	47.2	50.3	55.7	54.4	45.8		70.1	41.1333	44	51.9667	NTH1	YDR001C	alpha%2Calpha-trehalase NTH1
53.4	75.5	121.9	54	35.6	30.1	39.9	48.2	43.9	50.8	43.4	51.4		83.6	39.9	44	48.5333	FAS2	YPL231W	trifunctional fatty acid synthase subunit FAS2
23.1	36.8	52.6	38.4	26	22.8	39.6	39.8	52.6	37.2	31.9	44.1		37.5	29.0667	44	37.7333	BIO3	YNR058W	adenosylmethionine-8-amino-7-oxononanoate transaminase
22.3	27.6	21	38.3	36.6	46.3	42.9	50.3	38.7	17.7	24.5	22.5		23.6333	40.4	43.9667	21.5667	HNT3	YOR258W	DNA 5'-adenosine monophosphate hydrolase
43.5	53.7	39.1	48.9	61.3	39.5	45.3	46.1	40.4	41.4	39.1	41.9		45.4333	49.9	43.9333	40.8	PHR1	YOR386W	deoxyribodipyrimidine photo-lyase PHR1
72.1	72.1	53.6	40.1	42.6	46.9	36.2	45.5	50.1	63.1	58.6	44.3		65.9333	43.2	43.9333	55.3333	MAL31	YBR298C	maltose permease
16.7	18.1	21.6	33.5	29.3	45.2	53.4	44.5	33.9	15.3	16.4	16.2		18.8	36	43.9333	15.9667	TEN1	YLR010C	Ten1p
220.3	77.5	80.4	26.2	26.2	22.6	38.2	44.6	48.8	126	151.9	86.4		126.067	25	43.8667	121.433	HMO1	YDR174W	Hmo1p
174.1	148.3	153.6	59	58.8	44.9	34.3	42.7	54.5	195	191.9	163.3		158.667	54.2333	43.8333	183.4	IMA1	YGR287C	oligo-1%2C6-glucosidase IMA1
166.3	344.8	489.4	53.5	68.1	30.1	36.2	41.9	53.3	187	207.3	235.2		333.5	50.5667	43.8	209.833	PAU12	YGR294W	seripauperin PAU12
64.1	75.1	51	55.5	62.9	63.1	49.2	54.1	27.9	52.6	33	38.9		63.4	60.5	43.7333	41.5		YHR140W	uncharacterized protein
146.9	79.8	71.6	60.9	61.4	55.1	45	49.3	36.9	97.2	111.7	66.1		99.4333	59.1333	43.7333	91.6667		YIR016W	uncharacterized protein
56.3	58	53.3	41.9	38.5	26.5	38.9	42.9	49.3	64.5	64.3	65.2		55.8667	35.6333	43.7	64.6667	SEC21	YNL287W	coatomer subunit gamma
68.2	61.4	49.3	40.3	39.6	29.5	36.9	49.4	44.5	61	62.6	42.8		59.6333	36.4667	43.6	55.4667	TRR2	YHR106W	thioredoxin-disulfide reductase TRR2
36.8	31.5	29.8	32.4	37.8	34.2	42.1	47.9	40.8	39.3	34.7	52		32.7	34.8	43.6	42	YGK1	YGL101W	Ygk1p
24.4	40.7	56.6	39.7	29.3	26.2	39.6	42.3	48.9	39	25.3	48.3		40.5667	31.7333	43.6	37.5333	YHM2	YMR241W	Yhm2p
89.6	94.5	80.1	44.6	33.9	33.9	36.7	45.2	48.8	119.1	112.3	115.8		88.0667	37.4667	43.5667	115.733	PHO3	YBR092C	acid phosphatase PHO3
180.3	163.6	51.6	79.3	63.6	43	28.7	50.7	50.9	233.8	149.4	161		131.833	61.9667	43.4333	181.4		YKL096C-B	uncharacterized protein
60.2	63.7	51.7	43.3	49.3	38.5	53.8	38.4	38.1	57	51.4	53.7		58.5333	43.7	43.4333	54.0333	PRM8	YGL053W	pheromone-regulated DUP240 family protein PRM8
48.8	55.8	59.4	46.6	40.8	30.9	40.9	43.1	46.2	55.3	57.2	53.5		54.6667	39.4333	43.4	55.3333	SKM1	YOL113W	putative serine/threonine protein kinase SKM1
19.3	18.1	31	31	28.6	31.8	30.8	51	48.3	25.7	27.8	36.3		22.8	30.4667	43.3667	29.9333	ARO7	YPR060C	chorismate mutase ARO7
123.7	95.9	75.7	52.7	50.5	51.4	34.3	49.9	45.8	77.9	84.2	87.4		98.4333	51.5333	43.3333	83.1667	YIP4	YGL198W	Yip4p
22.5	28.9	26.6	34.4	31.3	24.9	42.4	47.1	40.4	28.3	24.4	27.3		26	30.2	43.3	26.6667	GPI10	YGL142C	putative glycosylphosphatidylinositol-alpha 1%2C2 mannosyltransferase
190	95.1	66.4	57.9	48.7	36.6	34.9	36.3	58.3	136.1	156.5	89.7		117.167	47.7333	43.1667	127.433	KGD2	YDR148C	alpha-ketoglutarate dehydrogenase KGD2
24	34.6	43.3	36.6	41.7	29	30.9	48.9	49.7	33.8	54.1	63.3		33.9667	35.7667	43.1667	50.4	MAK5	YBR142W	putative ATP-dependent RNA helicase
26.7	32.9	23.7	45.4	45.2	64.7	36.3	47.5	45.5	20.5	18.5	20.5		27.7667	51.7667	43.1	19.8333	RCI50	YKL133C	Rci50p
41	47.1	45.6	43.9	47.3	46.5	49.2	38.7	41.4	30.7	26.3	27.2		44.5667	45.9	43.1	28.0667	ARA2	YMR041C	D-arabinose 1-dehydrogenase (NAD(P)(+)) ARA2
88.7	95.2	96.2	50.3	53.1	31.8	41.5	54.2	33.6	79.9	80.2	76		93.3667	45.0667	43.1	78.7	HRT1	YOL133W	SCF ubiquitin ligase complex subunit HRT1
46	53.1	50.4	44.6	48.3	31.7	40.7	42.1	46.5	47	46.3	46.7		49.8333	41.5333	43.1	46.6667	TPK1	YJL164C	cAMP-dependent protein kinase catalytic subunit TPK1
42.9	60.3	73	55.8	51.8	42.7	34.5	44.2	49.8	59.1	70	67.9		58.7333	50.1	42.8333	65.6667	NPA3	YJR072C	GTPase NPA3
71.3	58.8	50.3	43.6	42.9	33.7	34.6	40.6	53.2	76.7	69.7	55.4		60.1333	40.0667	42.8	67.2667	CBP3	YPL215W	Cbp3p
38.1	44.1	37.8	47.1	44.6	26.6	39.4	41.2	47.8	35.1	32	38.5		40	39.4333	42.8	35.2	MPD2	YOL088C	protein disulfide isomerase MPD2
21	30.5	41.9	48.6	49.7	56	48.4	37.6	42.3	34.8	44.4	53.3		31.1333	51.4333	42.7667	44.1667	EFM4	YIL064W	Efm4p
19.8	25.1	27.5	40.4	40.1	40.5	46.5	40.3	41.3	24.7	19.9	22.1		24.1333	40.3333	42.7	22.2333	SAM37	YMR060C	SAM complex subunit SAM37
49	45.4	47.3	45.7	41.2	23.4	41.8	41	45.3	49.5	41.2	55.5		47.2333	36.7667	42.7	48.7333	RFA2	YNL312W	Rfa2p
26.8	32.2	33.7	38.8	39.7	45.7	52.1	34.4	41.4	27.9	30.3	31.9		30.9	41.4	42.6333	30.0333	MED4	YOR174W	Med4p
66.2	77.5	93.3	41.5	25.4	28.1	51.4	45.2	31.2	75.9	69.2	87.4		79	31.6667	42.6	77.5	CKS1	YBR135W	cyclin-dependent protein kinase regulatory subunit CKS1
71.3	59.6	52	36.3	20.1	24.2	38.5	45.2	44	70.9	83	73.4		60.9667	26.8667	42.5667	75.7667	LYS20	YDL182W	homocitrate synthase LYS20
27.5	30.4	29.9	31.7	33.8	39	52.6	38.8	36.2	37.1	29.5	39.5		29.2667	34.8333	42.5333	35.3667	RXT3	YDL076C	Rxt3p
19.5	28.2	30.7	44.4	41.5	45.8	39.9	44.3	43.3	25.2	24.2	30.6		26.1333	43.9	42.5	26.6667	NRK1	YNL129W	ribosylnicotinamide kinase
26.3	38.1	48.2	41.7	47.1	42.1	41.3	38.7	47.3	26.7	30.4	34		37.5333	43.6333	42.4333	30.3667	OTU1	YFL044C	ubiquitin-specific protease OTU1
62.8	63.5	60.6	52.1	50.8	35.9	46.8	32.2	48	62	71.1	66.8		62.3	46.2667	42.3333	66.6333	TAF12	YDR145W	Taf12p
70.3	63.6	76.4	29.5	26.1	36.8	32.2	44.6	50.2	64	70.8	51.2		70.1	30.8	42.3333	62	RIB1	YBL033C	GTP cyclohydrolase II
29.4	45.2	41.1	48.7	44.9	37.7	44.3	35.9	46.8	31.1	25.7	51.6		38.5667	43.7667	42.3333	36.1333	ZIM17	YNL310C	Zim17p
68.3	79.2	65.2	62.1	56.2	31.5	36.5	56.8	33.6	62.8	60.9	67.5		70.9	49.9333	42.3	63.7333	HSM3	YBR272C	Hsm3p
79.7	79.1	65.2	49.8	43	35.9	48.1	39.6	39.2	67.3	59.8	56.3		74.6667	42.9	42.3	61.1333	TML25	YLR118C	palmitoyl-(protein) hydrolase
21.1	25.7	23.9	43.7	39.4	48.8	49	40.7	37.1	22.3	19.1	26.3		23.5667	43.9667	42.2667	22.5667	SAS4	YDR181C	Sas4p
23.9	29	27.6	33.5	41.7	44.4	46.5	42.7	37.5	24.9	21.2	23.4		26.8333	39.8667	42.2333	23.1667	PET130	YJL023C	Pet130p
52.6	56.3	59.1	39.6	40.3	23.4	44.4	36.2	46.1	59	57.1	54.6		56	34.4333	42.2333	56.9		YMR027W	putative methyltransferase
12.9	25.6	43	21.7	19.3	25	30.7	38.7	57.2	11.9	20	32.4		27.1667	22	42.2	21.4333	YMC2	YBR104W	organic acid transporter
11.5	14.5	12	35.7	39	56.2	53.2	42.8	30.6	15.2	13.6	14.4		12.6667	43.6333	42.2	14.4	ATP6	Q0085	F1F0 ATP synthase subunit a
15.4	16.9	16.4	25.8	13.7	27.8	34.6	45.4	46.4	14.8	13.5	17.1		16.2333	22.4333	42.1333	15.1333	ACO2	YJL200C	aconitate hydratase ACO2
43.9	53.2	50.2	43.7	42.4	45.5	39.5	48.3	38.5	34.3	40.7	42.6		49.1	43.8667	42.1	39.2	PML1	YLR016C	Pml1p
50.2	50.8	33.1	43.2	47.6	26.7	38	41.2	47.1	49.1	48.3	47.5		44.7	39.1667	42.1	48.3	CBS2	YDR197W	Cbs2p
18.7	23.8	25.6	33.2	28.1	40	46.2	43.2	36.9	22.5	18.6	27.8		22.7	33.7667	42.1	22.9667	DPI35	YMR130W	Dpi35p
21.7	22.7	23.6	28.8	37.1	44.2	36.8	48.7	40.7	15.9	19.7	23.7		22.6667	36.7	42.0667	19.7667	IPA1	YJR141W	putative polyadenylation protein
16.7	18.9	22.2	27.4	30	28.5	45.2	41.1	39.8	16.6	15.7	21.1		19.2667	28.6333	42.0333	17.8		YGR117C	uncharacterized protein
24.6	32.1	33.1	38.1	43.8	38.6	48.5	37.6	40	24.7	16.1	25.1		29.9333	40.1667	42.0333	21.9667	APN2	YBL019W	DNA-(apurinic or apyrimidinic site) lyase APN2
17.3	30.3	41.4	31.8	32.1	31.3	37.1	38.6	50.4	36.9	47	56.3		29.6667	31.7333	42.0333	46.7333	RPF2	YKR081C	rRNA-binding ribosome biosynthesis protein RPF2
112.8	68.4	76.3	28.9	25.5	32.2	17.7	51.3	57	125.4	137	107		85.8333	28.8667	42	123.133	SUI2	YJR007W	translation initiation factor eIF2 subunit alpha
18.5	23.2	26	25.6	27	22.6	29.2	44	52.7	27.9	34.7	37.4		22.5667	25.0667	41.9667	33.3333	TRM82	YDR165W	Trm82p
53.5	53.6	48.4	42.1	40.9	23.3	47.9	40.3	37.6	47.5	50.7	53.6		51.8333	35.4333	41.9333	50.6	PEP8	YJL053W	retromer subunit PEP8
79.2	87.7	93.8	61.2	63.4	47.3	38.9	47.7	39.1	57	46.6	50.6		86.9	57.3	41.9	51.4	REC114	YMR133W	Rec114p
92	88.5	92.7	40.7	39.7	20.9	41.3	33.9	50.4	107	101	100.6		91.0667	33.7667	41.8667	102.867	RPT3	YDR394W	proteasome regulatory particle base subunit RPT3
10.8	15.6	21.4	21.2	21.1	30	44.9	32.3	48.3	17.2	16.8	21.9		15.9333	24.1	41.8333	18.6333	ORT1	YOR130C	Ort1p
72.9	53.8	49.1	43.9	48.1	40.6	27	55.1	43.3	53.4	63.4	52.7		58.6	44.2	41.8	56.5	TIM13	YGR181W	protein translocase subunit TIM13
163.7	155.5	183.6	53.9	22.8	48.9	48.6	19.1	57.3	200.2	236.6	126.9		167.6	41.8667	41.6667	187.9		YOR302W	uncharacterized protein
18.2	22.7	37.1	33.9	40.3	43.2	35.6	39.3	50.1	24.4	31.8	35.4		26	39.1333	41.6667	30.5333	ECM1	YAL059W	Ecm1p
21	32.4	34.6	44.7	40.6	55.4	46.9	35.8	42.2	28.6	33.6	33.8		29.3333	46.9	41.6333	32	SPT3	YDR392W	transcriptional regulator SPT3
68.4	72	87.4	40.4	36.2	20.4	48.2	32	44.7	95.4	104.1	110.6		75.9333	32.3333	41.6333	103.367	NPT1	YOR209C	nicotinate phosphoribosyltransferase
29	25.6	28.8	25.9	15.5	17.5	57.8	31.8	35.3	19.2	25.9	22.9		27.8	19.6333	41.6333	22.6667	RAD59	YDL059C	Rad59p
41.2	47.2	44.1	44.9	43.7	31.4	35.9	43.4	45.5	38.3	41	36.1		44.1667	40	41.6	38.4667	MGR3	YMR115W	Mgr3p
43.9	53	48.3	44.7	44.4	27.8	39.6	43.6	41.4	45	39.9	36.4		48.4	38.9667	41.5333	40.4333	NEM1	YHR004C	Nem1-Spo7 phosphatase catalytic subunit NEM1
72.1	84.8	125.3	59.5	37.8	48.5	28.8	51.9	43.8	55.9	51	57.1		94.0667	48.6	41.5	54.6667	HSP60	YLR259C	chaperone ATPase HSP60
172.3	90.2	83.8	53.8	35.2	45.5	32	49.8	42.7	99.6	120.9	58		115.433	44.8333	41.5	92.8333	QCR2	YPR191W	ubiquinol--cytochrome-c reductase subunit 2
41.7	33	39.8	32.2	35.5	29.9	48.1	42	34.4	35.1	42.4	54.4		38.1667	32.5333	41.5	43.9667	EFM5	YGR001C	protein-lysine N-methyltransferase
40	82.2	139.5	35.6	31.2	27.7	34.1	46.2	44.1	52.2	61.1	57.4		87.2333	31.5	41.4667	56.9	FTR1	YER145C	high-affinity iron permease FTR1
13.6	20.7	27.8	27.6	22.8	31.7	44.5	40.8	39.1	16.7	16.5	20.4		20.7	27.3667	41.4667	17.8667	MET31	YPL038W	Met31p
19.1	20.7	18.7	25.6	25.1	23.6	28.5	47.9	48	21.6	21.4	29.5		19.5	24.7667	41.4667	24.1667	OTU2	YHL013C	Otu2p
23.4	26.4	17	37	39.9	38.6	50.9	38.4	35	23.9	24.6	24.1		22.2667	38.5	41.4333	24.2	LEU5	YHR002W	coenzyme A transporter
148.1	85.6	73.8	49.6	45.8	46	20.4	50.5	53.3	91.6	93.3	47.3		102.5	47.1333	41.4	77.4		YCL042W	uncharacterized protein
13.3	14.4	28.5	28.5	27.8	30.7	45.4	37.8	41	24.9	20.1	26		18.7333	29	41.4	23.6667	SRP102	YKL154W	Signal recognition particle receptor subunit beta
20.7	26.1	27.1	38.3	38.9	43.3	37.2	47.6	39	22.9	18.6	23.6		24.6333	40.1667	41.2667	21.7		YPL039W	uncharacterized protein
17.6	23.1	30	33.4	34.2	37	39.2	43	41.6	21.7	20	26.7		23.5667	34.8667	41.2667	22.8		YKL075C	uncharacterized protein
31.2	42.1	64.6	34	31.6	26.9	31.1	42.4	49.9	53.8	64.4	81.5		45.9667	30.8333	41.1333	66.5667	MIS1	YBR084W	trifunctional formate-tetrahydrofolate ligase/methenyltetrahydrofolate cyclohydrolase/methylenetetrahydrofolate dehydrogenase MIS1
34.1	57.8	53.4	48.3	24.5	43.2	36.4	59.2	27.7	26.1	18.9	28.1		48.4333	38.6667	41.1	24.3667	SDS24	YBR214W	Sds24p
117.7	127.6	159.9	48.5	37.9	26.8	35.4	40.4	47.5	138.8	138.6	144.1		135.067	37.7333	41.1	140.5	ADH3	YMR083W	alcohol dehydrogenase ADH3
19.2	27.3	33.9	33.3	36.9	43.6	37.8	39.1	45.8	24.2	23.8	25.3		26.8	37.9333	40.9	24.4333	HSH49	YOR319W	U2 snRNP complex subunit HSH49
61.7	84.7	81.1	64.9	46.5	34.9	48.2	30	44.3	84	73.4	87.3		75.8333	48.7667	40.8333	81.5667	YPT31	YER031C	Rab family GTPase YPT31
53.2	74.4	86.5	33.4	35	23.9	37.5	44.5	40.4	62.5	71.6	69.5		71.3667	30.7667	40.8	67.8667	TNA1	YGR260W	Tna1p
77	77.3	49.2	50.4	58	29.2	34.9	41.1	46.3	60.9	52.9	61.3		67.8333	45.8667	40.7667	58.3667	YSC83	YHR017W	Ysc83p
43.8	54.4	73	40.2	25.4	33	40.9	38.8	42.5	47.6	41.9	41.6		57.0667	32.8667	40.7333	43.7	VMA1	YDL185W	H(+)-transporting V1 sector ATPase subunit A
47.1	61.5	55.5	59.6	61.7	54.8	34.8	41.9	45.3	38.7	31.4	59.4		54.7	58.7	40.6667	43.1667		YCL021W-A	uncharacterized protein
25.2	38.6	34.2	45.9	45.1	37.8	37	39.8	45.2	39.4	38.2	39.3		32.6667	42.9333	40.6667	38.9667	MRPS35	YGR165W	mitochondrial 37S ribosomal protein MRPS35
52.4	63.2	92.9	32.1	24	23.1	31.5	46.8	43.7	58.4	58.2	51.7		69.5	26.4	40.6667	56.1	ACS2	YLR153C	acetate--CoA ligase ACS2
62.1	78.6	86.2	39.1	34	22.2	30	36.9	55	94.2	115.2	120.3		75.6333	31.7667	40.6333	109.9	GCD11	YER025W	translation initiation factor eIF2 subunit gamma
58.2	44.5	54.5	19.3	14.8	13.4	38.9	46.6	36.4	45.7	47	41.8		52.4	15.8333	40.6333	44.8333	ALT1	YLR089C	alanine transaminase ALT1
160.2	119.6	76.5	34.6	26.1	34.4	35.5	39.2	47	135.8	128.8	91.1		118.767	31.7	40.5667	118.567	DCS1	YLR270W	5'-(N(7)-methyl 5'-triphosphoguanosine)-(mRNA) diphosphatase
224.4	110.5	90.1	41.8	30.6	33.2	34.6	33.7	53.3	146	154.5	97.1		141.667	35.2	40.5333	132.533	DPM1	YPR183W	dolichyl-phosphate beta-D-mannosyltransferase
93.5	103.8	103.8	37.8	33.8	30.7	38.5	36.3	46.6	106.5	104.3	90		100.367	34.1	40.4667	100.267	DUG1	YFR044C	metallodipeptidase
44.7	60.2	142.8	26.7	39.3	22.2	36.7	45.5	39.2	58.9	63.6	68		82.5667	29.4	40.4667	63.5	IZH1	YDR492W	PAQR-type receptor
41.8	50.2	52.8	43.3	41.7	43.6	43.7	40.6	36.9	41.1	37.3	35.7		48.2667	42.8667	40.4	38.0333	GNA1	YFL017C	glucosamine 6-phosphate N-acetyltransferase
27.3	42.3	54.9	42.5	30.3	28.5	44	50.1	26.9	36.8	43	49.2		41.5	33.7667	40.3333	43	DIF1	YLR437C	Dif1p
25.8	34.7	31.3	36	38.5	35.9	41.8	44.7	34.2	27.5	29.8	28		30.6	36.8	40.2333	28.4333	HEM4	YOR278W	uroporphyrinogen-III synthase HEM4
16.1	19.8	20.1	28.5	25.7	40.2	38.5	48.6	33.3	19.3	15.3	19.4		18.6667	31.4667	40.1333	18	CHM7	YJL049W	Chm7p
19.1	24.6	33.3	29.8	26.5	34	26.5	35.9	57.9	24.4	18.9	27.7		25.6667	30.1	40.1	23.6667	RAD33	YML011C	Rad33p
17.5	25.5	20.4	33.3	32.2	40.8	39.8	40.9	39.2	16.9	17.2	26.2		21.1333	35.4333	39.9667	20.1	PEX35	YGR168C	Pex35p
45.1	55.2	62.5	34.9	25.7	27.1	32	42.6	45.3	46.2	45.7	51.2		54.2667	29.2333	39.9667	47.7	ERO1	YML130C	ER oxidoreductin
81.5	64.3	71.4	30.7	25.5	31.5	31.5	49.2	39.1	50.8	55.6	37.2		72.4	29.2333	39.9333	47.8667		YDR262W	uncharacterized protein
174.3	127	89.7	62.6	58.1	37.8	33.7	45.8	40.3	123.6	119.9	97.3		130.333	52.8333	39.9333	113.6	FMP48	YGR052W	protein kinase FMP48
24.6	24.7	26.1	31.3	38.3	57.6	48	38.5	33.3	21.4	21.5	22.2		25.1333	42.4	39.9333	21.7	BLS1	YLR408C	Bls1p
18.8	22.5	31	40	36.4	42.6	46.6	42.1	30.6	24.3	19	29.3		24.1	39.6667	39.7667	24.2	ARL3	YPL051W	Arf family GTPase ARL3
17.8	21.2	41.2	24.4	20.5	31	30.7	35	53.6	29.5	12.3	37.8		26.7333	25.3	39.7667	26.5333	TRS20	YBR254C	TRAPP subunit TRS20
48.8	52.5	45.2	25.5	29.4	23.3	42.3	35.8	41.2	40.9	38.1	47.4		48.8333	26.0667	39.7667	42.1333	MRX3	YBL095W	Mrx3p
69.8	60.9	53.2	38.3	33.7	39.1	34.4	46.3	38.4	64.4	70.2	48.8		61.3	37.0333	39.7	61.1333	CRP1	YHR146W	Crp1p
83.9	56.2	55.3	30.2	23.5	18.9	37.6	41.3	40.1	100.4	102.1	61.5		65.1333	24.2	39.6667	88	ARG1	YOL058W	argininosuccinate synthase
13.3	20.9	26.4	30.5	28.8	32.1	37.4	50.7	30.8	19.1	16.2	24		20.2	30.4667	39.6333	19.7667	GPI15	YNL038W	phosphatidylinositol N-acetylglucosaminyltransferase GPI15
25.6	33.6	30.3	36.6	36.9	35.7	34.6	38.2	45.9	29	24.7	27.1		29.8333	36.4	39.5667	26.9333	NMD4	YLR363C	Nmd4p
37.9	50.9	54.7	36.3	41	30.8	26.6	43.1	49	50.3	60.2	66.6		47.8333	36.0333	39.5667	59.0333	GIR2	YDR152W	Gir2p
22.1	22.2	27.7	29.6	29.2	30.7	36.1	33.5	49	27.6	23	33.5		24	29.8333	39.5333	28.0333	RRG7	YOR305W	Rrg7p
37	47.2	61.4	49.5	49.8	24.4	41.6	37.3	39.6	49.2	56.2	64.4		48.5333	41.2333	39.5	56.6	SGN1	YIR001C	Sgn1p
98.7	100.1	78.9	44.3	44.3	25.6	30.2	44.3	44	107.3	103.1	112		92.5667	38.0667	39.5	107.467	ISA1	YLL027W	Fe-binding Fe/S cluster assembly protein ISA1
44.3	83.4	113.5	74	71.2	39.7	35.4	48	35	65.1	54.8	71.2		80.4	61.6333	39.4667	63.7	PRM5	YIL117C	pheromone-regulated protein PRM5
23.1	22	22.5	29.5	31.1	37.9	39.3	36.8	42.3	19.9	22.1	26.5		22.5333	32.8333	39.4667	22.8333	DSL1	YNL258C	Dsl1p
37.5	39.4	38.2	39.7	38.9	40.1	26.9	41	50.4	48.2	53.3	49.7		38.3667	39.5667	39.4333	50.4		YGR017W	uncharacterized protein
18.9	26.4	21.3	41	34.6	46.5	33.9	43.1	41	22.2	18.3	22.4		22.2	40.7	39.3333	20.9667		YPL257W	uncharacterized protein
65.5	77.8	89.6	48.3	38.4	20.3	28.7	36.9	52.4	96.2	95.6	111.4		77.6333	35.6667	39.3333	101.067	CCT2	YIL142W	chaperonin-containing T-complex subunit CCT2
37.1	46.5	40.4	42.9	36.2	28.9	43.3	33.3	41.3	41.2	45.2	45.4		41.3333	36	39.3	43.9333	VTA1	YLR181C	Vta1p
62	69.5	77.6	42.2	32.5	24.7	32.6	38.1	46.9	84.2	91	86.8		69.7	33.1333	39.2	87.3333	CCT8	YJL008C	chaperonin-containing T-complex subunit CCT8
155.7	130	165.3	42.6	30.1	21.4	33.6	38.7	45.2	142.7	154.7	126.5		150.333	31.3667	39.1667	141.3	ERG13	YML126C	hydroxymethylglutaryl-CoA synthase
21.6	31.8	34.7	32.7	35.8	43.1	35.1	34.9	47.5	25.5	24.3	34.9		29.3667	37.2	39.1667	28.2333	POF1	YCL047C	nicotinamide-nucleotide adenylyltransferase
41.9	50.4	55	41.5	35.8	24.9	36.9	39	41.5	55.3	53.9	61.1		49.1	34.0667	39.1333	56.7667	GLO3	YER122C	ADP-ribosylation factor GTPase-activating protein
14.8	24.6	34	33.1	30.9	24.8	39.1	41	37.3	24.5	19.2	45.1		24.4667	29.6	39.1333	29.6	GCN3	YKR026C	translation initiation factor eIF2B subunit alpha
22	31.8	39.9	40.4	38.5	33.9	41.6	43.2	32.5	28	25.2	35		31.2333	37.6	39.1	29.4	CWC27	YPL064C	putative peptidylprolyl isomerase CWC27
71.2	73.3	92.3	42.9	31.2	34.8	40	42.4	34.9	51.9	58.2	48.4		78.9333	36.3	39.1	52.8333	CYC3	YAL039C	holocytochrome c synthase CYC3
18.8	21.1	20.1	26	22.5	31.7	32.5	23.2	61.5	21.5	13.8	18		20	26.7333	39.0667	17.7667		YLR053C	uncharacterized protein
70	73.9	87.7	76.7	91.1	74.8	41.9	41	34.2	53.5	63.3	63.9		77.2	80.8667	39.0333	60.2333		YOR186W	uncharacterized protein
37.9	49.3	44.7	49.3	48.5	38.8	36.7	40.7	39.6	42.4	46.5	49.3		43.9667	45.5333	39	46.0667	APM4	YOL062C	Apm4p
50.1	62.3	44.7	40.7	46.1	18.9	36.1	37.3	43.5	39.9	40.2	35.8		52.3667	35.2333	38.9667	38.6333	ATG40	YOR152C	Atg40p
31.3	36.3	47.8	37.4	33.9	22.5	37.7	36.5	42.7	52.5	57.8	68		38.4667	31.2667	38.9667	59.4333	DBP5	YOR046C	ATP-dependent RNA helicase DBP5
23.9	32.9	39.4	32.7	31.3	23.1	32.5	42.2	42.2	42	40.7	51.9		32.0667	29.0333	38.9667	44.8667	MNN10	YDR245W	alpha-1%2C6-mannosyltransferase
25.3	27.6	30.6	31.2	31.2	24.6	37.7	39.2	39.9	37.4	38.6	40.5		27.8333	29	38.9333	38.8333	STO1	YMR125W	Sto1p
33.3	41.7	39.6	46.4	53.1	33.4	30.8	43.8	42.1	44	46.5	51.5		38.2	44.3	38.9	47.3333	DLD2	YDL178W	D-lactate dehydrogenase
14	28.2	34.9	22.6	26.2	26.3	34.2	41.3	41	19.7	27.8	33.7		25.7	25.0333	38.8333	27.0667	RRP4	YHR069C	exosome non-catalytic core subunit RRP4
18.2	24.8	27.4	36.7	45.8	41.5	41.8	38.9	35.8	24.3	22.2	30.1		23.4667	41.3333	38.8333	25.5333	BNA7	YDR428C	arylformamidase
174.5	94.8	116.3	30.4	25.1	23.5	39.8	38.6	38	153	154.6	93.5		128.533	26.3333	38.8	133.7	SCS7	YMR272C	fatty acid alpha-hydroxylase
27.4	26.5	26.3	39.1	41.4	55.6	45.7	28.9	41.8	22.7	20.9	28.7		26.7333	45.3667	38.8	24.1	ICL2	YPR006C	methylisocitrate lyase ICL2
33.4	39	44	35.9	37	24.7	35.6	39.2	41.5	36.7	36.8	39.1		38.8	32.5333	38.7667	37.5333	ALG6	YOR002W	dolichyl-P-Glc:Man(9)GlcNAc(2)-PP-dolichol alpha-1%2C3-glucosyltransferase
22.4	27.2	27.5	39.7	36.8	45.3	35.7	31.2	49.2	18.9	21.9	26.3		25.7	40.6	38.7	22.3667		YJR012C	uncharacterized protein
20.1	20.3	20.7	33.6	33.9	39.5	42.6	40.4	33.1	21.4	22.9	35.5		20.3667	35.6667	38.7	26.6	PRP21	YJL203W	Prp21p
25.3	22	24.6	42.5	38.3	44.5	33.7	32.8	49.1	26.7	28.9	42.2		23.9667	41.7667	38.5333	32.6	GRX4	YER174C	monothiol glutaredoxin GRX4
52.9	56.8	71.1	38.1	34.9	24.9	31.2	33.9	50.2	66.8	72.6	68.5		60.2667	32.6333	38.4333	69.3	CCT4	YDL143W	chaperonin-containing T-complex subunit CCT4
103.8	112.9	119	50.3	39.1	25.9	22	37.7	55.4	124.2	126.4	99.9		111.9	38.4333	38.3667	116.833	SHM1	YBR263W	glycine hydroxymethyltransferase SHM1
28.1	31.3	30.5	35.9	40	27.1	41.3	33.3	40.5	31.1	28.5	42.2		29.9667	34.3333	38.3667	33.9333	CIA1	YDR267C	iron-sulfur cluster assembly protein CIA1
173.1	75.5	78.2	50.9	28.9	35.6	27.8	44.9	42.2	81.9	95.7	60.7		108.933	38.4667	38.3	79.4333	FPR3	YML074C	peptidylprolyl isomerase FPR3
64.6	42.9	46	25.7	29.7	21.1	24.4	45.6	44.9	60.8	72.7	34		51.1667	25.5	38.3	55.8333	MIN9	YKL023C-A	Min9p
21.6	24.4	23	36.3	31.1	36.2	40.2	35.9	38.6	27.2	20.9	23.1		23	34.5333	38.2333	23.7333	SHE9	YDR393W	She9p
18.3	20.2	27	20.2	22.4	38.9	57.3	29.1	28.1	10.7	12.5	19.1		21.8333	27.1667	38.1667	14.1		YBR209W	uncharacterized protein
12.2	28.6	43.9	37.5	40.5	38.1	43.6	35.9	34.9	27.9	24.3	36.1		28.2333	38.7	38.1333	29.4333	IMP2	YMR035W	endopeptidase catalytic subunit
15.9	21.9	25.4	30.1	38.4	45.8	30.2	41.7	42.5	17.8	18.5	23.6		21.0667	38.1	38.1333	19.9667		YGL185C	putative hydroxyacid dehydrogenase
67.4	67.6	52.1	46.9	41.6	34.4	34	39.8	40.5	73.6	65.2	58.1		62.3667	40.9667	38.1	65.6333	MED2	YDL005C	Med2p
15	17.3	16.1	28.6	30.1	31.7	29.1	49.2	35.9	20.6	16.5	17.8		16.1333	30.1333	38.0667	18.3	RTR2	YDR066C	putative protein-serine/threonine phosphatase
55.8	55.8	52.8	42.8	36.8	23.6	34.9	35.3	44	56.5	61.8	59.3		54.8	34.4	38.0667	59.2	VPS1	YKR001C	dynamin-like GTPase VPS1
18.3	18.8	26.9	35.6	32.3	40.7	46	36.8	31.2	16.9	14.8	17.3		21.3333	36.2	38	16.3333	JNM1	YMR294W	Jnm1p
28.4	52.4	72.4	33	31.9	21.4	34.5	40	39.5	56.3	47.4	54.2		51.0667	28.7667	38	52.6333	SMF3	YLR034C	putative divalent metal ion transporter SMF3
99.6	74.3	54	35.1	42.4	38.7	33.2	37.4	43.3	90	86.9	65.5		75.9667	38.7333	37.9667	80.8		YNL234W	uncharacterized protein
24.3	30.7	29.5	33.4	37.3	28.8	37.6	39.1	37.1	29.8	32.4	39.4		28.1667	33.1667	37.9333	33.8667	SHS1	YDL225W	septin SHS1
49	40.2	60.6	47.5	77.8	73.9	15.8	55.1	42.7	38.6	43.1	22.3		49.9333	66.4	37.8667	34.6667		YOL038C-A	uncharacterized protein
19.2	25.1	29.9	35.2	37.8	42.5	41	41.2	31.2	27.7	25.8	27.4		24.7333	38.5	37.8	26.9667	PER1	YCR044C	Per1p
68.4	59.9	74.9	47.8	40.8	40.9	42.7	40.2	30.4	61.7	64.3	51		67.7333	43.1667	37.7667	59	AHA1	YDR214W	Aha1p
64.7	69.8	58.2	40	34.2	25.9	29.7	36.5	47.1	76.5	69	68.3		64.2333	33.3667	37.7667	71.2667	FAT1	YBR041W	long-chain fatty acid transporter FAT1
37.1	38.9	26.8	32.8	34.2	21.8	26.6	45	41.5	36.6	34.7	37.5		34.2667	29.6	37.7	36.2667	PPA2	YMR267W	inorganic diphosphatase PPA2
27.8	36.9	39.3	41.8	39.7	34	38.6	31.6	42.7	35.3	43.2	45.6		34.6667	38.5	37.6333	41.3667	SEY1	YOR165W	dynamin-like GTPase SEY1
5.1	25.4	15.8	23.6	29.1	10.4	34.9	60.8	17.1	10.9	29	10.2		15.4333	21.0333	37.6	16.7	MIN3	YMR182W-A	Min3p
115.3	84.8	83.6	46.9	33.4	35.6	35.7	33	43.7	119.9	118.5	81.4		94.5667	38.6333	37.4667	106.6	LPD1	YFL018C	dihydrolipoyl dehydrogenase
32.5	40.3	45.8	35.7	31.8	31.6	40.6	35.8	36	35.2	40.9	36.9		39.5333	33.0333	37.4667	37.6667	GBP2	YCL011C	single-stranded telomeric DNA-binding/mRNA-binding protein
81.6	68.2	69.5	44.7	38.2	33.6	25.4	35.6	51.3	78.2	98.3	58.7		73.1	38.8333	37.4333	78.4	MIR1	YJR077C	Mir1p
[truncated: 4,009 more rows]

## Sheet: Cglabrata RNA-seq data
DG5 1-3 Avg RPKM	DG370 4,6 Avg RPKM	DG371 7,9 Avg RPKM	DG372 10-12 Avg RPKM	Name
2	0.65	1.6	0.533333	var1
2	1.6	0.8	2.33333	cyb
2	2.6	3.55	2.33333	cox1
1.06667	0.25	0.5	0.8	i-Cg1I
2.5	0.4	0.95	0.966667	i-Cg1II
0.766667	0.1	0.55	0.366667	i-Cg1III
0	0.95	0	0	atp8
0.766667	1.2	0.25	0.3	atp6
39.6	5.75	34.15	26.8	atp9
1.36667	0.4	1.35	3	cox2
1.53333	1.1	1.65	0.9	cox3
217.7	93.3	176.85	43.1	CAGL0A00165g
12.2	19.25	10.1	15.8333	CAGL0A00187g
60.6667	66.9	64.45	67.7333	CAGL0A00209g
18.7333	34.4	21.15	36.7667	CAGL0A00231g
337.833	406.75	336.4	320.633	CAGL0A00253g
213.233	276.6	176.45	230.767	CAGL0A00275g
227.7	210.2	218.6	184.333	CAGL0A00297g
14.7667	17.9	15.35	19.4333	CAGL0A00319g
98.1667	105.65	95.9	70.5667	CAGL0A00341g
18.9333	36	22.1	25.7667	CAGL0A00363g
2.2	1.95	3.35	1.33333	CAGL0A00385g
356.433	719.05	285.4	596.1	CAGL0A00407g
133.967	253.65	123.95	176.4	CAGL0A00429g
9.5	18.6	9.9	24.1	CAGL0A00451g
33.7667	24.95	40.15	29.0333	CAGL0A00473g
240.967	331.3	274.2	382.3	CAGL0A00495g
9.66667	10.1	12.45	10.9667	CAGL0A00517g
714.167	586.55	1004.9	962.4	CAGL0A00539g
7.26667	16.9	8.8	12.9333	CAGL0A00561g
16.0333	65.55	13.9	92.1333	CAGL0A00583g
23.2	27.1	20.4	30.5667	CAGL0A00605g
342.433	186.85	353.5	185.733	CAGL0A00627g
11	10.85	10.25	10.6	CAGL0A00649g
3.86667	4.75	1.95	3.26667	CAGL0A00715g
3	9.8	1.65	190.833	CAGL0A00737g
18.0667	18.1	15.7	18.8333	CAGL0A00781g
14.4	31.35	15.85	31.1333	CAGL0A00803g
24.1333	26.8	30.05	20.1333	CAGL0A00825g
106.433	51.6	123.05	58.0333	CAGL0A00847g
32.2667	25.55	30.15	18.6333	CAGL0A00869g
10.7	13.05	16.95	9.73333	CAGL0A00891g
4.06667	6.65	3.05	5.4	CAGL0A00913g
8.46667	16.35	4.3	16.4	CAGL0A00935g
5.03333	7.05	6.8	6.33333	CAGL0A00957g
29753	15019.3	33157.3	14100.7	CAGL0A00979g
7.03333	9.15	4.45	18.3333	CAGL0A01001g
4.6	13.65	7.6	23.0333	CAGL0A01023g
19.8	36.65	25.05	50.0333	CAGL0A01045g
25.5	21.9	34.1	24.2667	CAGL0A01067g
3.2	3.25	7	23.5333	CAGL0A01089g
3592.13	5828	3476.65	4908	CAGL0A01111g
3.53333	6	5.75	8.66667	CAGL0A01133g
3.13333	9.95	2.95	13	CAGL0A01155g
2.63333	2.7	3.2	2.26667	CAGL0A01177g
234.1	287.85	387.3	287.033	CAGL0A01193g
3	4.3	5.1	3.73333	CAGL0A01199g
10.2333	41.55	2.95	266.233	CAGL0A01221g
1.93333	6.05	1.75	4	CAGL0A01243g
1	0.5	0.6	4.43333	CAGL0A01284g
2.66667	1.85	0.85	1.66667	CAGL0A01325g
0.666667	1	0.25	9.73333	CAGL0A01366g
1.03333	2.15	1.4	1.6	CAGL0A01408g
104.367	179.1	84.8	98.5333	CAGL0A01430g
7.73333	19.25	6.4	12.8	CAGL0A01452g
17.8	33.65	19.95	34	CAGL0A01474g
10851.9	10338.8	9786.1	9201.43	CAGL0A01540g
30912.9	19071.4	27670.5	18386.2	CAGL0A01562g
154.833	153.4	171.65	361.467	CAGL0A01584g
11.4333	65.2	27	116.2	CAGL0A01606g
5.13333	16.05	11.3	28.4667	CAGL0A01628g
195.3	634.75	182.85	509.6	CAGL0A01650g
21.0333	31.8	25.65	32.0667	CAGL0A01672g
56	58.75	51.05	53.4	CAGL0A01694g
28.5333	69.1	39.95	58.8667	CAGL0A01716g
53.2	152.55	47.45	137.267	CAGL0A01738g
16.8333	26.9	16.8	34.3667	CAGL0A01760g
440.5	668.45	428.8	1202.5	CAGL0A01782g
37.2333	45.05	97.5	272.633	CAGL0A01804g
1.8	2.85	5.1	69.1	CAGL0A01826g
8.56667	20.8	10.15	22.3333	CAGL0A01848g
3.1	4.6	3.1	10.2667	CAGL0A01870g
0	0	0	0	CAGL0A01892g
6.46667	7.2	7.5	8.66667	CAGL0A01914g
89.1333	92.55	90.1	74.5333	CAGL0A01958g
58.0333	48.6	52.75	41.3	CAGL0A01980g
171.567	564.8	164.15	331.033	CAGL0A02002g
26.9333	55.95	30.15	73.0667	CAGL0A02024g
20.1333	42.85	30.05	85.4333	CAGL0A02046g
29.1667	29.35	33.7	31.2333	CAGL0A02090g
122.9	460.2	118.4	344.2	CAGL0A02112g
16.6	57.15	10.1	90.9667	CAGL0A02134g
0.666667	18.1	4.3	96.4333	CAGL0A02145g
40.4	81.55	42.65	68.3667	CAGL0A02189g
177.133	189.2	311.3	749	CAGL0A02211g
44.6333	188.3	93.2	872.467	CAGL0A02233g
0.2	0.4	0	0.3	CAGL0A02255g
0	1.2	0	0	CAGL0A02277g
691.167	1259.5	754.4	2218.97	CAGL0A02299g
8.43333	7.55	20	35.5	CAGL0A02321g
1.1	2.3	1.4	1.33333	CAGL0A02343g
48.2	117.95	35.2	87.2	CAGL0A02365g
29.3667	24	33.8	28.9333	CAGL0A02387g
18.2	19.15	19.45	25.3667	CAGL0A02409g
9.73333	17.75	7.7	18.4	CAGL0A02431g
3.1	3.65	3.5	5.3	CAGL0A02475g
4.16667	5.35	4.8	7.13333	CAGL0A02486g
42.1333	72.9	28.8	33.1	CAGL0A02508g
13.4667	36.9	17.3	41.3333	CAGL0A02530g
38.9333	24.65	43.15	25.5333	CAGL0A02552g
22.6	43.85	27.65	16.0667	CAGL0A02574g
17.9667	40.9	19.2	44.2333	CAGL0A02596g
28.9667	57.75	26	49.6667	CAGL0A02618g
19.6333	32.35	21.35	32.4333	CAGL0A02629g
8.46667	12.95	10.25	13.1667	CAGL0A02651g
85.9	138.9	69.1	110.667	CAGL0A02673g
6.66667	6	5.6	8.36667	CAGL0A02695g
2.46667	6.05	2.9	7.96667	CAGL0A02706g
197	457.8	153.6	380.667	CAGL0A02728g
29.2333	44.15	33.95	45.4	CAGL0A02750g
4.76667	10.35	2.25	10.7	CAGL0A02772g
210.833	245.3	170.8	221.367	CAGL0A02794g
8.73333	21.55	7.8	26.9667	CAGL0A02816g
16.0667	19.1	16.95	19.4667	CAGL0A02838g
71.3667	58.4	67.8	57.4	CAGL0A02860g
943.733	997.85	910.8	960.8	CAGL0A02882g
25.3	22.45	19.95	26.0333	CAGL0A02904g
505.167	477.65	530.05	409.333	CAGL0A02926g
47.7	92.15	42.4	77.0333	CAGL0A02948g
1	0.35	1.3	0.666667	CAGL0A02970g
6	9.2	7.05	13.5	CAGL0A02992g
6.86667	15.95	5.9	16.3333	CAGL0A03014g
5985.6	3633.95	6192.5	2915.4	CAGL0A03036g
2559.17	1680.35	2604.2	1291.4	CAGL0A03051g
6.4	5.9	7.95	12.4333	CAGL0A03058g
209.067	244.55	179.8	173.3	CAGL0A03080g
3.23333	8.5	4.6	7.66667	CAGL0A03102g
404.433	777	377.75	628.433	CAGL0A03117g
665.4	289.75	655.75	341.1	CAGL0A03146g
1302.6	3126.4	1173.2	3046.3	CAGL0A03168g
71.0333	85.6	50.15	68.5667	CAGL0A03190g
14.6667	14.4	35.1	48.0667	CAGL0A03212g
85.4	119	87.8	167.367	CAGL0A03234g
9.93333	17.8	9.35	21.4667	CAGL0A03256g
23186.4	16917	21083.2	14188.3	CAGL0A03278g
1.96667	1.6	1.05	1.66667	CAGL0A03300g
23.4333	21.85	21.75	16.8667	CAGL0A03322g
77.1667	77.65	64.05	65.9333	CAGL0A03344g
95.5333	124.75	72.2	69	CAGL0A03366g
832.767	2305.6	738.8	2208.4	CAGL0A03388g
7.5	3.9	7.85	5	CAGL0A03410g
4	6.55	4.9	5.9	CAGL0A03432g
77.3	102.7	83.15	101.333	CAGL0A03454g
27.5333	37.2	29.55	75.1667	CAGL0A03476g
10.2	23.55	9.7	20.4333	CAGL0A03498g
7293.6	6344.5	9418.45	4727.97	CAGL0A03542g
27.7667	36.1	27.3	39.8667	CAGL0A03564g
9.5	15.25	7.55	34.8333	CAGL0A03586g
24.9667	138.55	47.3	544.933	CAGL0A03608g
19.5333	26.6	17.85	42.1333	CAGL0A03630g
34.8667	41.1	24.95	44.7333	CAGL0A03652g
1.46667	2.65	1.55	4.93333	CAGL0A03674g
16.5333	21.2	14.85	22.6	CAGL0A03696g
25.6333	34.7	22.25	46.1	CAGL0A03718g
1.76667	2.95	1.55	5.36667	CAGL0A03740g
141.5	84.8	121.85	57.6333	CAGL0A03784g
0.7	1.2	0.25	1.63333	CAGL0A03806g
49.4	71	46.5	66.4	CAGL0A03828g
47.1667	80.45	45.85	77.5333	CAGL0A03872g
27.5	27.6	42.05	54.7667	CAGL0A03883g
1.1	11.25	2.1	10.7333	CAGL0A03905g
8.03333	16.85	6	13	CAGL0A03927g
326.833	349.8	225.4	236.967	CAGL0A03949g
1927.83	809.85	1814.3	523.733	CAGL0A03971g
115.8	105.5	96.35	83.2	CAGL0A03993g
149.4	98	157.2	118.033	CAGL0A04015g
7.3	8.8	8.4	13.5667	CAGL0A04037g
9.56667	13.3	12.55	16.9333	CAGL0A04059g
7.76667	17.4	10.7	68.1	CAGL0A04081g
77.8	138.9	72.3	126.133	CAGL0A04103g
43.3333	72.2	29.3	76.4	CAGL0A04125g
3.93333	3.1	3.5	2.5	CAGL0A04147g
4.76667	8.45	3.1	9.33333	CAGL0A04169g
78.4333	113.3	73.25	94.7333	CAGL0A04191g
5.33333	7.4	5.2	7.06667	CAGL0A04213g
10.9	16.25	10.5	15.3333	CAGL0A04235g
19.2667	10.1	19.6	18.3	CAGL0A04257g
5.63333	11.9	6	12.3667	CAGL0A04279g
4.7	16.85	5.6	23.8	CAGL0A04301g
427.933	373.15	421.95	316.5	CAGL0A04323g
8.6	21.25	13.65	24.5667	CAGL0A04345g
205	98.65	238.2	111	CAGL0A04367g
1165.9	750.4	1023.2	675.267	CAGL0A04389g
1.53333	8.55	1.6	11.8333	CAGL0A04411g
11.1667	28.75	6.6	36.4333	CAGL0A04433g
10.3667	15.6	9.1	18.5667	CAGL0A04455g
12.9	21.2	14.65	29.7	CAGL0A04477g
2.6	5.65	1.5	8.3	CAGL0A04499g
782.9	1507.95	736.25	1593.57	CAGL0A04521g
4.13333	7.95	4.3	7.16667	CAGL0A04543g
13	12.6	17.35	15.0333	CAGL0A04565g
2.03333	6.9	1	3.83333	CAGL0A04587g
17.2333	25.05	22.65	31.2	CAGL0A04631g
172.7	86.5	183.4	68.9667	CAGL0A04653g
158.533	210.35	178.75	236.5	CAGL0A04675g
45.3667	177.2	35.3	118.467	CAGL0A04697g
445.067	779.55	313.9	664.833	CAGL0A04719g
286.933	381.6	258.5	374.733	CAGL0A04741g
7.66667	14.25	8.85	13.9333	CAGL0A04785g
948.3	906.9	850.7	618.1	CAGL0A04807g
2255	2893.1	3376.35	5297.7	CAGL0A04829g
5.93333	13	4.25	8	CAGL0B00220g
0.433333	1.6	0.6	1.03333	CAGL0B00242g
2.16667	2.35	4.45	1.63333	CAGL0B00264g
163.467	59	328.7	259.4	CAGL0B00286g
34.1333	72.45	37.9	84.8333	CAGL0B00308g
88.0667	114.3	105.45	118.067	CAGL0B00330g
691.233	360.35	660.6	301.533	CAGL0B00352g
414.533	151.6	473.9	151.867	CAGL0B00374g
801.9	1207.9	663.35	796.1	CAGL0B00396g
72.8667	165.9	59.5	105.267	CAGL0B00418g
681.233	571.65	690.9	682.867	CAGL0B00440g
12.8667	13.4	17.5	16	CAGL0B00462g
132.1	122.8	118.6	134.033	CAGL0B00484g
298.267	280.4	264.65	298.6	CAGL0B00506g
17	32.4	20.05	44.2	CAGL0B00528g
1084.6	821.45	1001.05	710.933	CAGL0B00550g
0.266667	0.25	2.15	1.26667	CAGL0B00572g
1650.83	2114.65	1924.75	2698.23	CAGL0B00594g
25.6333	23.15	23.1	21.5333	CAGL0B00616g
65.6667	69.4	62.3	41.8333	CAGL0B00638g
195.733	170.25	208.65	125.8	CAGL0B00660g
38.6667	55.45	34.35	43.7667	CAGL0B00682g
83.6333	150.25	87.8	175.3	CAGL0B00704g
3.76667	7.25	3.05	6.36667	CAGL0B00726g
35.7667	54.15	28.1	48.6667	CAGL0B00748g
20.6667	39.95	14.55	34.2667	CAGL0B00770g
8.06667	5.6	8.35	7.8	CAGL0B00792g
18.3	27.5	17.5	40.4333	CAGL0B00814g
219.933	250.8	252.4	243.8	CAGL0B00836g
20.2333	98.3	24.3	173.133	CAGL0B00858g
308.7	159.35	276.65	140.867	CAGL0B00880g
22.6667	81.55	14.95	10.1667	CAGL0B00902g
3.73333	5.15	2.1	5.13333	CAGL0B00924g
21.5	26.35	15.55	18.8	CAGL0B00946g
7.76667	6	6.45	7.03333	CAGL0B00968g
9.76667	1066.05	15.65	1261.83	CAGL0B00990g
0.166667	1.3	0.5	24.4667	CAGL0B01012g
2.66667	24.1	4.75	52.2667	CAGL0B01078g
24.5667	33.45	23.85	48.7333	CAGL0B01100g
55.0667	61.7	58.5	71.6667	CAGL0B01122g
2.9	22.25	7.4	23	CAGL0B01144g
27.6	39.15	34.95	43.2667	CAGL0B01166g
31.0667	34.3	27.55	37.7	CAGL0B01188g
10377.6	13437.7	7523.2	11925	CAGL0B01203g
17.1333	17.35	18.1	20.8667	CAGL0B01232g
0.933333	1.4	1.1	1.36667	CAGL0B01243g
13.6667	7.95	8.35	5.46667	CAGL0B01265g
12	6.8	20.05	17.7333	CAGL0B01287g
183.9	228.65	161.55	175.7	CAGL0B01331g
14.2333	25.5	13.85	23.1667	CAGL0B01353g
66.6	70.3	64.35	68.7333	CAGL0B01375g
6.2	4.45	4.25	4.1	CAGL0B01397g
83	206.5	72	219.133	CAGL0B01419g
9.86667	13.8	9.6	18.3667	CAGL0B01441g
17.0333	23.45	14.1	17.3333	CAGL0B01463g
48.1	32.2	41.6	29	CAGL0B01485g
71.3667	42.7	62.45	40.2667	CAGL0B01507g
9.63333	28.45	10.95	23.3333	CAGL0B01529g
20.7333	27.6	20.4	27.2	CAGL0B01551g
32	35.4	24.45	52	CAGL0B01573g
3101.63	1109.55	3435.85	1049.07	CAGL0B01589g
10.9	16.15	7.75	14.6333	CAGL0B01595g
131.133	104.6	108.35	76.2	CAGL0B01617g
84.6667	85.6	88.5	79.0333	CAGL0B01639g
159.867	171.2	131.6	135.667	CAGL0B01683g
27.1	44.5	21.4	32.6667	CAGL0B01705g
12.2667	31	11.7	81.1667	CAGL0B01727g
99.7	87.4	94.55	86.2667	CAGL0B01771g
1967.83	686.7	2334.55	555.633	CAGL0B01793g
39.6667	44.9	44.6	50.3333	CAGL0B01815g
65.2667	60.6	55.1	47.8	CAGL0B01837g
37.0667	36.4	28.55	36.4	CAGL0B01859g
113.6	1711.05	1259.4	5885.93	CAGL0B01875g
8.73333	15.9	8.85	13.1667	CAGL0B01881g
71.4667	170.2	72.65	128.8	CAGL0B01903g
3.4	7.9	2.75	7.33333	CAGL0B01925g
11.7	42.3	7.2	35.2333	CAGL0B01947g
1.4	5.65	0.75	2.4	CAGL0B01969g
84.2	68.05	64.75	49.6667	CAGL0B01991g
9.23333	7	10.7	6.66667	CAGL0B02013g
36.2	51.4	39.75	67.5	CAGL0B02035g
0.8	1.85	0.7	1.66667	CAGL0B02057g
0.3	0.85	0	14.3667	CAGL0B02079g
5.43333	14.9	9.85	16	CAGL0B02101g
65.1667	80.95	60.45	73.9	CAGL0B02123g
4.36667	8.65	5.65	8.76667	CAGL0B02145g
332.033	346.25	308.95	324.1	CAGL0B02167g
142.667	164.65	132.05	150.567	CAGL0B02189g
6.73333	7.05	6.65	10.3	CAGL0B02211g
22.7333	16.95	20.65	17.3333	CAGL0B02233g
1162.73	599.1	1238.3	574.9	CAGL0B02255g
8.33333	14.55	7.95	13.0667	CAGL0B02277g
7.86667	19.05	6.95	12	CAGL0B02299g
204.167	237.25	198.8	201.8	CAGL0B02321g
6.33333	29.95	8.55	70.6667	CAGL0B02343g
4.3	5.4	4.85	7.4	CAGL0B02365g
1.5	2.7	1.35	4.36667	CAGL0B02387g
8.1	8.85	11.3	15.9	CAGL0B02409g
8.1	20.95	17.3	38.9	CAGL0B02431g
18.8	33	21.4	45.0667	CAGL0B02453g
2.8	5.05	4.4	2.76667	CAGL0B02475g
6.23333	12.7	7.55	13.6	CAGL0B02497g
48.8667	153.25	54.8	110.8	CAGL0B02519g
47.2	93.45	45.85	101.667	CAGL0B02541g
4.73333	5.95	6.1	8.16667	CAGL0B02563g
87.5333	89.75	92.95	84.0667	CAGL0B02585g
10.8	14.7	11.9	11.3667	CAGL0B02607g
11.4667	23.2	15.4	20.8667	CAGL0B02629g
6.4	62.8	5.25	2.73333	CAGL0B02651g
20.3667	27.2	15.05	28.1	CAGL0B02673g
52.2333	93.05	44.1	74.8	CAGL0B02695g
18.7333	38.5	22.7	52.8	CAGL0B02717g
16.2667	22.95	20.8	24.1333	CAGL0B02739g
732.067	480.45	797.05	415.1	CAGL0B02755g
8.96667	23.25	9.4	26.6	CAGL0B02761g
7.43333	16.4	5.95	15.2333	CAGL0B02772g
226.067	303.45	215.75	128.133	CAGL0B02794g
7.56667	18.7	7.3	19.3333	CAGL0B02816g
16.8	62.85	21.5	50.8667	CAGL0B02838g
198.5	381.9	118.6	361.4	CAGL0B02860g
4.56667	18	3.15	31.8667	CAGL0B02882g
0.166667	1.55	0.6	6.73333	CAGL0B02904g
0.166667	3.95	0	16	CAGL0B02926g
0.333333	10.05	0.85	19.5333	CAGL0B02948g
31.5667	102.25	40.1	117.267	CAGL0B02970g
56.2333	183.15	90.3	129.433	CAGL0B03047g
27.0333	132.25	47.4	213.767	CAGL0B03069g
3.16667	5.5	3.25	8.3	CAGL0B03091g
3.06667	3.7	4.4	4.3	CAGL0B03113g
19.0667	40.5	15.3	30.1333	CAGL0B03179g
36.1	87	65.2	164.467	CAGL0B03201g
0.966667	1.5	0	1.63333	CAGL0B03223g
73.7667	196.3	54.7	152.767	CAGL0B03245g
1169.13	586.8	1372.3	527.167	CAGL0B03267g
13.5333	26.2	10	16.5	CAGL0B03289g
3.66667	8.6	3.7	24.3	CAGL0B03311g
100.133	150.25	88.15	138.233	CAGL0B03333g
22.8333	18.15	22.85	17.9667	CAGL0B03355g
7.56667	9.6	11.55	7.3	CAGL0B03377g
18.1333	37.95	17.85	41.5	CAGL0B03399g
5.13333	10	9.35	16.9667	CAGL0B03421g
17.4333	30.2	14.65	31.1	CAGL0B03443g
26.3333	35.65	11.1	45.9	CAGL0B03465g
122	108.75	112.2	125.533	CAGL0B03487g
11.6	22.3	10	33.4333	CAGL0B03509g
16	50.7	22.05	45.8667	CAGL0B03531g
61.0333	30.2	49.45	32.1	CAGL0B03553g
102.067	161.45	101	146.4	CAGL0B03575g
3.53333	8.85	8.45	12.7	CAGL0B03597g
380.533	226.65	317.2	185.867	CAGL0B03611g
7.6	7.85	8.15	12.8667	CAGL0B03619g
9.16667	7.55	7.25	10.6333	CAGL0B03641g
4	10.4	5.5	6.53333	CAGL0B03663g
75.8	225.1	99.6	292.3	CAGL0B03685g
12.9333	18.45	10.75	15.5667	CAGL0B03707g
19.7667	28.6	16.4	30	CAGL0B03773g
138.733	366.85	109.2	296.933	CAGL0B03795g
18.0667	18.4	10.1	17.6333	CAGL0B03817g
10.5	41.4	7.45	10.9333	CAGL0B03839g
947.467	482.3	1104.6	485.433	CAGL0B03855g
5.7	21.9	8.95	10.5667	CAGL0B03861g
10.9	22.65	3.65	21.8333	CAGL0B03883g
7.13333	9.8	2.2	5	CAGL0B03899g
10.0667	19.8	17.4	19.3667	CAGL0B03905g
2119.37	872.85	2247.45	659.2	CAGL0B03927g
3.16667	12	5.25	33.3667	CAGL0B03949g
4.6	7.3	6.5	20.6667	CAGL0B03971g
51.5333	219.45	36.5	93.9667	CAGL0B03993g
65.6667	158.55	50.3	109.367	CAGL0B04015g
9.36667	12.45	6.65	12.9333	CAGL0B04037g
8.13333	75.4	4.05	45.8	CAGL0B04059g
9.73333	16.65	9.45	16.0667	CAGL0B04103g
24.6333	22.6	23.25	23.8667	CAGL0B04125g
20.6	29.8	25.45	25.3333	CAGL0B04147g
30.0667	26.1	29.8	40.9333	CAGL0B04169g
34.1667	29.85	26.25	38.7	CAGL0B04191g
2.26667	4.2	1.95	20.0333	CAGL0B04213g
4.2	4.8	3.6	6.9	CAGL0B04235g
177.8	296.95	185.05	362.3	CAGL0B04257g
18.9333	20.55	13.7	18.5	CAGL0B04279g
2	4.15	2.35	6.3	CAGL0B04301g
6.4	21.1	9.6	18	CAGL0B04323g
76.0667	137.65	75.95	112.733	CAGL0B04345g
42.2	95	29.5	90.6	CAGL0B04367g
13.3	13.45	11.7	12.3667	CAGL0B04389g
293.3	138.85	263.35	80.8667	CAGL0B04411g
9.9	9.8	12.75	9.36667	CAGL0B04433g
3.36667	3.5	1.35	1.43333	CAGL0B04455g
10.4333	24.6	10.4	25.9	CAGL0B04477g
2269.23	1503.75	2639.35	1440.3	CAGL0B04499g
21.0667	36.5	20.95	34.4333	CAGL0B04521g
3.3	5.05	4.25	8.7	CAGL0B04543g
116.433	165.8	125.25	187.967	CAGL0B04565g
62.3667	112.05	43.85	89.6	CAGL0B04587g
42.5667	50.2	37.9	44.9333	CAGL0B04609g
13.7667	14.15	11.3	17.4667	CAGL0B04631g
3.7	3.85	3.95	11.4667	CAGL0B04675g
136.467	517.3	117.65	366.833	CAGL0B04697g
97.8	68.05	90.95	69.9	CAGL0B04719g
67.1333	76.7	55.2	61.0667	CAGL0B04741g
10.5	10.5	11.65	8.13333	CAGL0B04763g
0.2	2.35	1.65	1.9	CAGL0B04785g
26.5667	33.5	31.25	36.5	CAGL0B04807g
503.333	328	535	267.933	CAGL0B04829g
12.4	36.45	12.8	44.8	CAGL0B04851g
87.5	128	155.7	130	CAGL0B04873g
23.3667	90.45	8.25	70.8333	CAGL0B04895g
26.5	96.35	26.35	119.667	CAGL0B04917g
2.16667	7.1	1.3	3.7	CAGL0B04939g
439.7	391	414.1	380.233	CAGL0B04961g
943.1	583.35	996.15	429.6	CAGL0B04983g
46.6667	53.4	36.05	24.1333	CAGL0B05049g
2.7	5.55	0.6	0.3	CAGL0C00110g
101.033	64.45	89.4	38.1333	CAGL0C00209g
21.8667	27.55	25.6	9.23333	CAGL0C00231g
0.6	0.25	0.45	3.96667	CAGL0C00253g
2288.93	1618.75	1142.4	1158.47	CAGL0C00275g
211.1	176.8	199.45	148.867	CAGL0C00297g
47.4667	50.15	43.9	51.6333	CAGL0C00319g
1456.57	1143.2	1720.4	1055.23	CAGL0C00341g
13.9	17.7	21.55	23.9	CAGL0C00363g
2.76667	4.15	4.1	4.9	CAGL0C00385g
98.4	101.8	89.65	100.467	CAGL0C00407g
152.1	230.75	148.3	206.433	CAGL0C00429g
1135.6	708.95	897.75	395.367	CAGL0C00451g
12.5667	11.8	11.25	12.7333	CAGL0C00473g
26.0333	39.75	33.4	57.2	CAGL0C00495g
4.93333	8.2	6.45	31.6	CAGL0C00517g
30.1	40.45	36	62	CAGL0C00539g
12.0333	14.3	10.15	14.0333	CAGL0C00561g
23.7667	47.8	21.6	41.4667	CAGL0C00583g
158.933	159	172	129.933	CAGL0C00605g
26.8	53.75	21	50.9667	CAGL0C00627g
208.867	389.35	167	353.567	CAGL0C00649g
7.83333	12.9	7.45	16.8333	CAGL0C00671g
13.5333	23.25	15.65	31.6333	CAGL0C00693g
1081.33	399.55	1136	266.533	CAGL0C00715g
19.2333	41	19.15	39.1	CAGL0C00737g
23.3333	30.45	20.6	32.8333	CAGL0C00759g
0	0.2	0	0.166667	CAGL0C00781g
7.96667	3.95	4.4	6.4	CAGL0C00847g
5.66667	4.8	5.25	5.63333	CAGL0C00968g
7.36667	7.95	8	6.96667	CAGL0C01133g
32.6	33.85	24.75	24.9	CAGL0C01155g
291.233	228.45	308.55	176.767	CAGL0C01177g
16	27.55	14.15	33.7	CAGL0C01199g
7.13333	15.2	6.75	18.4333	CAGL0C01221g
72.1667	237.65	57.05	37.9	CAGL0C01243g
42.4333	38.25	43	36.7333	CAGL0C01265g
23.4	38.3	23.1	17.2	CAGL0C01287g
5.43333	7.3	7.7	10	CAGL0C01309g
89.4	584.7	143.8	458.4	CAGL0C01325g
78.7	80.7	77.25	97.3	CAGL0C01331g
19.4	56.35	27.15	52.0667	CAGL0C01353g
5.06667	13.8	5.3	18.7	CAGL0C01375g
1.46667	1.55	1.25	2.4	CAGL0C01397g
4.5	8.3	3.05	12.6333	CAGL0C01419g
114.767	292.35	105.15	213.1	CAGL0C01435g
16.1	23.25	17	20.9667	CAGL0C01441g
7.53333	13.9	4.2	12.1333	CAGL0C01463g
20.3	25.9	17.45	23.3333	CAGL0C01485g
8.66667	8.95	9.4	11.4333	CAGL0C01507g
35.3667	77.3	28.6	64.1	CAGL0C01529g
29.1333	45.55	34.1	41.3333	CAGL0C01551g
71.1	96.55	63.2	47.5	CAGL0C01573g
119.767	255.25	65.85	33.9333	CAGL0C01595g
3.5	1.5	1.55	1.43333	CAGL0C01617g
25.3333	36.85	31.5	43.1333	CAGL0C01639g
10.5	17.45	6.35	13.3	CAGL0C01661g
51.7333	43.65	55.75	55.8	CAGL0C01683g
536.967	620.3	332.05	588	CAGL0C01705g
10.6667	15.2	11.85	12.2	CAGL0C01727g
124.9	196.15	172.2	230.367	CAGL0C01749g
8.03333	13.1	11.1	18.7	CAGL0C01771g
31.2667	100.4	64.15	93.6667	CAGL0C01793g
9.9	16.7	13	16.5333	CAGL0C01815g
9.9	17	16.9	21.8333	CAGL0C01837g
0.2	0.15	0	0.566667	CAGL0C01859g
8.2	7.55	10.55	8.76667	CAGL0C01881g
8.7	13.5	7.95	16	CAGL0C01903g
34	7	44.65	11.9	CAGL0C01919g
23.3667	49.75	21.6	53.5333	CAGL0C01925g
57.5333	92.9	65	80.1333	CAGL0C01947g
16.5667	27.35	14.35	30.2667	CAGL0C01969g
7.5	13.5	8.95	12.8	CAGL0C01991g
69.7667	89.7	66.25	74	CAGL0C02013g
31.0667	55	30.4	54.5	CAGL0C02035g
3.06667	6.7	6	5.56667	CAGL0C02057g
189.267	84.2	215.75	74.9	CAGL0C02079g
127.1	145.35	116.15	166	CAGL0C02101g
647.967	495.8	671.8	423.133	CAGL0C02123g
50.9667	51.55	45.75	53.8333	CAGL0C02145g
23.8333	23.2	17.25	20.4333	CAGL0C02167g
28.1	28	34.35	38.2	CAGL0C02189g
12.3	11.75	26.8	29.6333	CAGL0C02211g
859.433	1420.85	882.1	3711.53	CAGL0C02233g
2.86667	1.25	4.1	5.96667	CAGL0C02255g
4.16667	7.25	4.8	5.2	CAGL0C02277g
10.6	15	12.35	10.5667	CAGL0C02299g
57.2	134.25	111.6	353.3	CAGL0C02321g
5.56667	10.6	9.6	12	CAGL0C02343g
3035.3	1215.8	2280.2	1289.43	CAGL0C02365g
9.16667	10.75	4.25	9.56667	CAGL0C02387g
3.53333	3.65	3.4	4.36667	CAGL0C02409g
34.4333	20.5	32.8	21.1333	CAGL0C02431g
29.8667	55.75	37.1	81.5	CAGL0C02453g
178.2	351.15	141.65	340.633	CAGL0C02475g
415.633	350.95	300.9	311.233	CAGL0C02497g
25.6	40.55	25.4	59.3667	CAGL0C02519g
12.8	13	13.5	21.7667	CAGL0C02541g
14.7333	22.45	11.3	23.3	CAGL0C02563g
9.1	12.15	8	12.1	CAGL0C02585g
42.9667	49.05	53.15	37.3	CAGL0C02607g
12945.8	9292.95	16161.3	6129.47	CAGL0C02623g
125.033	72.5	134.1	55.1	CAGL0C02629g
71.7	120.65	53.25	153.467	CAGL0C02651g
97.8333	108.55	84.8	92.1667	CAGL0C02673g
109.367	94.8	113	53.7333	CAGL0C02695g
4.03333	12.5	3.9	4.83333	CAGL0C02717g
44.4667	72.65	31.75	63.5	CAGL0C02739g
357.767	822.35	229.85	664.367	CAGL0C02761g
10.0333	7.5	9.2	6.23333	CAGL0C02783g
5.33333	12.95	3.4	10.5	CAGL0C02805g
18.3	110.25	11.75	190	CAGL0C02827g
870.2	852.1	739.4	696.733	CAGL0C02849g
40.9333	57.15	27.4	50.8333	CAGL0C02871g
53.4667	89.85	59.8	128.433	CAGL0C02893g
2.83333	7	14.35	11.8667	CAGL0C02937g
23.6667	25.3	26.1	28.4333	CAGL0C02959g
4.3	8.1	7.75	8.86667	CAGL0C02981g
18.5667	28.7	21.9	23.4	CAGL0C03003g
25.6	77.3	24.75	73.4	CAGL0C03025g
5.23333	14.7	7.4	17.1333	CAGL0C03047g
27.8	22.7	26	16.9667	CAGL0C03069g
19.1667	53.45	10.95	49.5667	CAGL0C03113g
18.6	35.95	17.3	36.2	CAGL0C03135g
298.3	468.5	245	303.667	CAGL0C03179g
2.36667	2.85	2.25	3.36667	CAGL0C03201g
30.2667	143.9	44.05	188.8	CAGL0C03223g
3.03333	4.6	3.9	6.8	CAGL0C03245g
11.1667	24	9.95	74.8667	CAGL0C03267g
13.3667	7.95	16.8	24.6667	CAGL0C03289g
89.8	58.15	62	41.2333	CAGL0C03311g
62.6	21.75	51.85	31.6333	CAGL0C03333g
4.43333	10.25	4.55	5.43333	CAGL0C03355g
55.1333	54.55	50.2	57.9	CAGL0C03369g
18.7667	19.9	20	19.0667	CAGL0C03399g
6.63333	9.3	5.55	11.2333	CAGL0C03421g
8.96667	14.75	5.5	9.83333	CAGL0C03443g
19.6	63.1	17.45	60.1667	CAGL0C03465g
15.7667	36.8	16.85	40.2	CAGL0C03487g
15.2333	20.1	13.9	22.3667	CAGL0C03509g
28.6	23.4	44.7	35.9667	CAGL0C03531g
8	14.15	10.9	19.9333	CAGL0C03553g
0.933333	1.2	0.55	1.53333	CAGL0C03575g
18.7667	25.4	37.15	51.6667	CAGL0C03597g
20.7	40	1.9	4.13333	CAGL0C03608g
69.4	181.9	56.1	157.9	CAGL0C03630g
18.9333	14.2	19.95	17.9333	CAGL0C03652g
17.2667	15.75	15.6	16.4	CAGL0C03674g
5.93333	13.85	6.1	19.7	CAGL0C03696g
66.5	439.85	21.3	976.1	CAGL0C03740g
240.267	342.55	207.9	372.867	CAGL0C03762g
2293.4	850.45	2698.65	674.233	CAGL0C03784g
4.86667	4.75	1.2	7.73333	CAGL0C03828g
330.333	620	351.8	779.367	CAGL0C03850g
3.7	9.35	7.7	45.7	CAGL0C03872g
20.9333	47.1	17.55	44.7333	CAGL0C03894g
15.5	27	13.5	35.5	CAGL0C03916g
0	0	0	0	CAGL0C03938g
0	0	0	0	CAGL0C03960g
0	0.35	0.2	0.333333	CAGL0C03982g
37.2333	132.3	20.2	469.033	CAGL0C04004g
7.93333	27.75	4.65	47.3667	CAGL0C04026g
30.0667	52.2	32.65	56.6	CAGL0C04048g
27.7333	62.4	22.5	64.5333	CAGL0C04092g
2259.4	3962.85	2053.1	6820	CAGL0C04114g
7717.17	6327.15	9355.95	18568.9	CAGL0C04136g
6.5	13.7	8.15	17.3333	CAGL0C04169g
12.3667	12.25	11.7	14.7	CAGL0C04191g
0	0.4	0	0.7	CAGL0C04213g
133.967	59.9	121.25	56.5	CAGL0C04235g
11.8	15.8	10.05	19.5667	CAGL0C04257g
264.733	121.5	335.95	83.0667	CAGL0C04279g
1259.77	2177.2	773.9	1903.33	CAGL0C04301g
3.16667	7.1	9.1	26.6333	CAGL0C04323g
165.767	536.7	126	393.033	CAGL0C04367g
174.6	823.05	215.55	1373.8	CAGL0C04389g
9517.87	7597.85	11917.2	12397.9	CAGL0C04411g
42.9	51.65	46.35	48.9667	CAGL0C04433g
30.4	52.7	25.6	70.4667	CAGL0C04455g
17.4333	28.1	17.8	26.2333	CAGL0C04477g
12.0667	15.5	7.2	15.1	CAGL0C04499g
40.9667	97.65	28.15	55.9	CAGL0C04543g
33.8667	35.25	26.15	40.5667	CAGL0C04565g
33.4667	169.8	15.85	265.567	CAGL0C04587g
20.0333	84.75	16.6	70.0667	CAGL0C04609g
6.26667	19.1	7.4	16.2667	CAGL0C04631g
59.7667	61.25	49.85	53	CAGL0C04697g
5.53333	11.6	2.55	16.7	CAGL0C04719g
72.4667	167.7	80.65	112.467	CAGL0C04741g
35.0667	69.25	40.9	90.5667	CAGL0C04763g
2.36667	10.35	2	55.9333	CAGL0C04785g
64.4667	87.25	56.15	85.5333	CAGL0C04807g
99.7	155.25	71.45	92.6667	CAGL0C04829g
58.7	59.2	58.65	60.1	CAGL0C04851g
10.0333	20.7	11.1	11.2333	CAGL0C04873g
6.06667	13.25	7.7	10.3333	CAGL0C04895g
1.5	3.5	2.4	5.4	CAGL0C04917g
7.16667	46.5	6.95	35.8333	CAGL0C04933g
10.8333	39.55	5.7	49.5667	CAGL0C04939g
8.13333	18	7.6	9.93333	CAGL0C04961g
74.1667	362.95	57.75	248.333	CAGL0C04983g
3.86667	4.05	2.6	7.03333	CAGL0C05005g
12.9333	10.55	13.1	15.2333	CAGL0C05027g
7.06667	16	6	16.1333	CAGL0C05049g
37.7667	38.7	36.85	49.6	CAGL0C05071g
15.4667	76.3	18.85	136.1	CAGL0C05093g
7.33333	10.15	5.95	11.5333	CAGL0C05115g
43.8333	66.55	46.2	71.3333	CAGL0C05137g
23	16.9	20.75	16.1667	CAGL0C05159g
32.7	19.2	39	23.4333	CAGL0C05181g
20.2	39	23.9	38.3667	CAGL0C05203g
9.06667	13.2	7.95	14.1667	CAGL0C05225g
26.2333	32.55	17.95	20.6	CAGL0C05247g
9.1	34.45	8.9	32.2333	CAGL0C05269g
62.8333	87.85	58.2	63.6	CAGL0C05291g
61.0333	134.9	47.95	117	CAGL0C05313g
1.4	2.45	1.9	1.7	CAGL0C05335g
20	34.15	21.45	35.6	CAGL0C05357g
78.3333	126.45	80.05	132.5	CAGL0C05379g
3.76667	0	0	1.6	CAGL0C05401g
46.9333	96.3	45.75	87.2333	CAGL0C05423g
4.8	5.35	5	5.76667	CAGL0C05445g
5216.1	2213.1	5977.75	1758.37	CAGL0C05461g
2.1	227.7	1.3	455.367	CAGL0C05467g
39.3667	47.65	30.2	52.9667	CAGL0C05489g
127.733	365.7	86.2	297.733	CAGL0C05511g
2.9	5.45	4.2	12.1	CAGL0C05533g
7.2	8.2	7.05	8.53333	CAGL0C05555g
14.2667	2.3	12	2.1	CAGL0C05577g
40	57.5	33.15	56.9333	CAGL0C05599g
6.23333	6.95	1.1	5.93333	CAGL0D00154g
100.767	191.25	110.3	183.333	CAGL0D00176g
19.7667	105.5	8.5	154.933	CAGL0D00198g
718.333	186	740.2	145.167	CAGL0D00220g
239.1	172.65	258.55	121.3	CAGL0D00242g
1.73333	10.6	1.05	23.7667	CAGL0D00264g
201.1	206.9	163.7	225.1	CAGL0D00286g
88.8333	103.55	94.25	105.067	CAGL0D00330g
3.2	5	3.25	7.06667	CAGL0D00352g
0.466667	1	0	0.366667	CAGL0D00374g
1.86667	3.5	3.1	5.36667	CAGL0D00396g
15.4667	14.65	26.95	20.8667	CAGL0D00418g
23.7667	37.35	27.05	36.7667	CAGL0D00440g
11.1667	19.55	16.85	50.1333	CAGL0D00462g
16.4	37.65	16	46.3667	CAGL0D00484g
38.4	63.6	49.8	81.7333	CAGL0D00506g
24.1	29.05	34.15	34.1333	CAGL0D00528g
53.0333	156.5	31.3	134.467	CAGL0D00550g
28.5	29	23.5	26.2333	CAGL0D00572g
93.6333	168.35	73.6	210.9	CAGL0D00594g
9046.7	12184.7	8726.4	10409.8	CAGL0D00616g
115.333	185.25	98.55	166.7	CAGL0D00638g
32.1667	59.45	32.45	57.9	CAGL0D00660g
21.4	23.15	27.2	28.8	CAGL0D00682g
60.0667	137.65	39.9	99.3667	CAGL0D00704g
99.9667	67.45	123.15	74.2	CAGL0D00726g
2954.3	3910.25	3352.55	2664.07	CAGL0D00748g
31.3	43.35	32.65	34.0333	CAGL0D00770g
131.233	173.65	105.2	143.333	CAGL0D00792g
16.2333	29.2	14.85	27.6667	CAGL0D00814g
91.3	86.75	85.4	86.5667	CAGL0D00836g
10386.8	18171	7180.75	16799.4	CAGL0D00858g
36.5333	42.75	29	60.5667	CAGL0D00880g
7.76667	25.5	8.8	19.1667	CAGL0D00902g
125.267	91.65	121.65	115.2	CAGL0D00924g
5.33333	20.05	17.6	61.2	CAGL0D00946g
9.1	28.15	9.3	19.1333	CAGL0D00990g
30.4	33.8	32.15	38.8333	CAGL0D01012g
93.8	340.8	98.75	431.9	CAGL0D01034g
2.1	7.2	5.55	10.2	CAGL0D01056g
11.2333	21.5	12.3	29.7	CAGL0D01078g
3.1	7.05	5.2	8.63333	CAGL0D01100g
18.5333	19.25	19.9	15.9333	CAGL0D01122g
109.1	98.95	111.3	82.5333	CAGL0D01144g
98.4667	83.15	112.45	64.2667	CAGL0D01166g
246.267	447.05	238	446.833	CAGL0D01188g
50.5667	83	42.9	56.4333	CAGL0D01210g
18.3333	63.9	18.45	60.9	CAGL0D01232g
1.7	2	1.25	2.36667	CAGL0D01254g
26461.4	17133.8	44189.9	3812.73	CAGL0D01265g
18.4667	24.8	16.1	32.9667	CAGL0D01276g
28.9667	60	38.35	104.1	CAGL0D01298g
55.3	163.6	42.15	259.167	CAGL0D01320g
18.3333	25.35	21.35	25.3	CAGL0D01342g
39.3667	42.9	41.35	48.2	CAGL0D01364g
63.1	66.25	51.35	47.8333	CAGL0D01386g
55.7	102.25	40.85	118.933	CAGL0D01408g
6.43333	8.4	5.1	8.76667	CAGL0D01430g
2478.43	2533.85	2326.05	2422.47	CAGL0D01452g
2.96667	4.7	1.4	5.36667	CAGL0D01474g
27.7333	38.25	24.25	33.1667	CAGL0D01496g
0	0.75	2.1	2.06667	CAGL0D01518g
129.2	219.6	152.7	216.867	CAGL0D01540g
346.167	251.95	156.05	81.3	CAGL0D01562g
49.2667	88.3	35.55	81.1	CAGL0D01584g
17.0333	18.6	12.35	11.6667	CAGL0D01606g
24.3667	47.5	17.6	28.4333	CAGL0D01628g
129	136	114.3	102.2	CAGL0D01650g
48.4	75.3	40.9	65.0333	CAGL0D01672g
0.133333	0.25	0.6	0.733333	CAGL0D01694g
1211.77	815.1	1474.15	781.367	CAGL0D01716g
68.0667	183.75	49.1	172.367	CAGL0D01738g
39.1333	121.95	36.9	101.667	CAGL0D01760g
3.5	3.25	1.8	4.43333	CAGL0D01782g
201.067	150.35	199	100.867	CAGL0D01804g
11.7333	11.55	12.65	11.5333	CAGL0D01826g
27.3333	30.1	25.15	26.1	CAGL0D01892g
11.1	17.4	12.95	18.8333	CAGL0D01914g
32.0333	28.8	20.9	36.7667	CAGL0D01936g
65.9	206.65	65.25	152.733	CAGL0D01958g
5.7	7.1	5	6.76667	CAGL0D01980g
3.63333	14.2	3	14.6333	CAGL0D02002g
275.567	221.7	363.85	242.767	CAGL0D02018g
61.7667	308.5	41.05	295.767	CAGL0D02024g
631.033	769.75	512.95	593.733	CAGL0D02046g
34.7667	85.4	31.05	77.1667	CAGL0D02068g
116.267	180.85	119.7	244.067	CAGL0D02090g
36.1333	40.15	28.2	36.5	CAGL0D02112g
16.8333	60.9	15.65	68.6	CAGL0D02134g
486.3	446.5	477.1	477.1	CAGL0D02150g
142.867	366.6	107.05	315	CAGL0D02156g
17.9333	29.25	16.45	23.2333	CAGL0D02178g
14.5667	24.7	13.25	20.9333	CAGL0D02200g
179.367	120.45	186.75	89.5	CAGL0D02222g
0.966667	2.55	0.4	1.4	CAGL0D02244g
99.5333	126.25	72.85	144	CAGL0D02266g
36.2667	67.95	33.55	63.8	CAGL0D02288g
95.6	100.6	82.55	85.8667	CAGL0D02310g
6.9	29.6	7.6	23.4333	CAGL0D02332g
23.4333	40.45	17.95	34.6	CAGL0D02354g
50.3	51.55	49.65	41.3	CAGL0D02376g
180.1	160	125.65	119.7	CAGL0D02398g
107.6	71.25	82.55	57.9	CAGL0D02420g
21.6667	34	26.65	44.3333	CAGL0D02442g
9.33333	13.9	7.7	10.9333	CAGL0D02464g
18.3667	36.1	16.9	28.7333	CAGL0D02486g
45.8333	73.45	38.3	64	CAGL0D02508g
40.6667	75.7	59.5	127.767	CAGL0D02530g
52.7	59.25	56.65	50.8	CAGL0D02552g
14.9333	28.3	14.7	32.3667	CAGL0D02574g
46.4	70.6	47.4	77.3	CAGL0D02596g
144.767	272.1	90.55	207.8	CAGL0D02618g
0.333333	2.75	0	78.3333	CAGL0D02640g
0.333333	2.6	0.45	87.3667	CAGL0D02662g
43.1333	106	28.95	99.4333	CAGL0D02684g
168.233	104.65	166.8	102.567	CAGL0D02706g
23.0667	200.3	40.9	821.067	CAGL0D02728g
248.433	144.65	288.95	100.8	CAGL0D02750g
33.2333	41.85	38.7	42.7667	CAGL0D02772g
12.2667	17	10.75	13.9	CAGL0D02794g
19.4667	24.1	23.35	24.2667	CAGL0D02816g
3.93333	7.5	4.45	9.2	CAGL0D02838g
4.03333	11.9	2.65	9.4	CAGL0D02860g
14.4333	20.75	17.35	20.7	CAGL0D02882g
22.4667	20.95	25.6	18	CAGL0D02904g
15.4333	16.35	17	22.2333	CAGL0D02926g
53	72.2	52.7	83.3667	CAGL0D02948g
128.967	93.55	120.5	77.3	CAGL0D02970g
122.967	102.1	116.5	94.7667	CAGL0D02992g
17.7	44.25	13.55	47.6667	CAGL0D03014g
5.5	16.5	6.55	15.2	CAGL0D03036g
110.3	489.95	83.4	344.633	CAGL0D03058g
50.3333	44.15	46.85	43.6667	CAGL0D03080g
735.067	458.5	660.25	360.167	CAGL0D03102g
69.8667	33.15	80.65	40.8	CAGL0D03124g
55.1333	123.1	45.7	102.2	CAGL0D03146g
16.4	14.5	16.8	15.5	CAGL0D03168g
68.5667	145.05	57.65	124.533	CAGL0D03190g
67	68.85	59.1	55.4667	CAGL0D03212g
10.6	8.9	9.45	17.8667	CAGL0D03234g
7.23333	17.25	8.45	9.3	CAGL0D03256g
214.3	204.6	222.35	135.133	CAGL0D03278g
572.8	363.1	499.85	247.967	CAGL0D03300g
22.0667	17.3	17.8	14.0333	CAGL0D03322g
2.76667	2.8	2.5	2.46667	CAGL0D03344g
321.133	194.7	293.25	142.533	CAGL0D03388g
18.8667	23.1	16.6	28.9	CAGL0D03410g
26.0333	143.9	42.05	100.833	CAGL0D03432g
9.9	15.9	15	17.6667	CAGL0D03454g
26.6	45.55	20.3	33.3333	CAGL0D03498g
18.9667	30.5	10.6	25.7667	CAGL0D03520g
48.4333	75.1	34.2	54.0667	CAGL0D03542g
281.533	251.5	263.05	183.533	CAGL0D03564g
1102.23	1843.75	790	1471.17	CAGL0D03586g
2.5	3.6	1.25	1.16667	CAGL0D03608g
31.8667	13.9	38.25	5.73333	CAGL0D03630g
15.8333	20.9	16.65	24.7333	CAGL0D03652g
19.2	16.8	22.6	18.9	CAGL0D03674g
151	171.95	107.65	182.733	CAGL0D03696g
29.1333	33.3	31.5	39.4	CAGL0D03718g
5.96667	12.2	4.4	13.9	CAGL0D03740g
16.1	320.35	22.65	1792.83	CAGL0D03762g
49.3667	65.8	62.75	47.0333	CAGL0D03784g
80.5	161	76.4	140.8	CAGL0D03806g
21.3	28.3	17.85	22.0667	CAGL0D03828g
16.1667	19.9	18.55	25.0667	CAGL0D03850g
1.06667	2.4	1.05	3.76667	CAGL0D03872g
9.66667	28.7	10.5	79.2333	CAGL0D03894g
69.8	80.8	56.3	67.7	CAGL0D03916g
8.4	19.8	4	15.2333	CAGL0D03938g
1.2	3.85	2.25	4.66667	CAGL0D03960g
5.03333	9.8	4.35	12.9	CAGL0D03982g
12.5	44.45	8.05	41.2667	CAGL0D04004g
8.6	9	7.75	18.7667	CAGL0D04026g
1058.63	677.65	1094.65	662.867	CAGL0D04048g
17.1	40.1	15.45	39.6667	CAGL0D04070g
40.8667	93.45	51.9	120.433	CAGL0D04092g
37.7333	24.05	35.35	19.5667	CAGL0D04114g
67.2	49.4	81.85	54.4667	CAGL0D04136g
111.7	251.65	88.45	233.167	CAGL0D04158g
15.4667	17.7	18.25	19.2	CAGL0D04180g
5.5	10.95	9.15	11.1	CAGL0D04202g
289.5	178.65	323.55	127.9	CAGL0D04246g
21.0667	12.85	24.1	17.6333	CAGL0D04268g
28.1	36.4	27.35	32.8333	CAGL0D04290g
31.1333	18.35	36.35	21.4	CAGL0D04312g
67.7	117.85	49.2	41.7333	CAGL0D04356g
3.83333	3.25	3.05	5.5	CAGL0D04378g
71.4667	177.25	48.5	116.133	CAGL0D04394g
75.9	138.4	48.5	109.767	CAGL0D04400g
135.667	222.55	141.3	382.133	CAGL0D04422g
44.5333	42.25	54.85	33.8667	CAGL0D04444g
209.7	163.1	205.2	163.933	CAGL0D04466g
2.26667	5.2	2.15	5.2	CAGL0D04488g
11.0333	18.8	10.5	22.1	CAGL0D04510g
14.8	21.55	12.6	26.8667	CAGL0D04576g
128.633	196.7	117.75	274.533	CAGL0D04620g
22.0333	30.75	25.15	41.4	CAGL0D04642g
0.9	2.65	1.95	5.9	CAGL0D04686g
13.5667	29.55	14.8	62.6	CAGL0D04708g
8.3	16.85	9.25	25.3333	CAGL0D04730g
12.5333	76.4	22.3	189.833	CAGL0D04752g
114.467	183.85	87.45	138.133	CAGL0D04774g
0.933333	5.95	2.25	2.93333	CAGL0D04796g
19.1667	25.7	16.2	28.9333	CAGL0D04818g
4776.93	2953.05	4878.25	2803.57	CAGL0D04834g
1.43333	4.15	1.6	3.3	CAGL0D04840g
14.6	32.7	19.1	42.4333	CAGL0D04862g
128.767	74.55	107.35	74.9667	CAGL0D04884g
8.96667	5.25	6.95	3.46667	CAGL0D04928g
73.6	130.4	90.35	128.933	CAGL0D04950g
63.0333	132.9	60.7	129.333	CAGL0D04972g
37.3667	49.2	41.35	49.0667	CAGL0D04994g
143.2	178.15	102.75	172.8	CAGL0D05016g
20.0667	7.95	25.05	15.2667	CAGL0D05060g
46.4667	298.2	49	465.567	CAGL0D05082g
303.233	395.65	215	239.067	CAGL0D05148g
9.73333	19.3	13	11.6333	CAGL0D05170g
1503.57	2009.55	1719.75	1608.07	CAGL0D05192g
7810.67	12178.1	7513.8	8887.67	CAGL0D05214g
5.23333	1.8	5.2	5	CAGL0D05236g
43.7	56.5	35.85	59.6	CAGL0D05258g
13.4333	47.45	9.65	17.8	CAGL0D05280g
13.7667	35.8	16.3	29.3667	CAGL0D05302g
1464.73	675.05	1271.15	387.567	CAGL0D05318g
7.63333	14.3	11.1	12.9667	CAGL0D05324g
34.4	33.45	32	26.6333	CAGL0D05346g
61.9333	48.6	46.9	78.3333	CAGL0D05368g
68	53.9	67.85	51.0333	CAGL0D05412g
8.23333	41.2	20.45	185.633	CAGL0D05434g
0	0.45	0	0	CAGL0D05456g
20.3	27.1	23.6	33.4667	CAGL0D05478g
273.2	148.85	249.65	124.533	CAGL0D05500g
370.633	331.1	408.9	262.867	CAGL0D05522g
27.6333	21.05	19	27.1	CAGL0D05544g
10.0667	18.6	9.55	28.0667	CAGL0D05566g
262.033	157.6	246.5	143.833	CAGL0D05588g
92.5	107.4	71.95	124.5	CAGL0D05610g
1624.1	669.4	1482.8	920.5	CAGL0D05632g
4.03333	8.55	7.55	7.56667	CAGL0D05654g
15.3333	22.05	13.55	18.5	CAGL0D05676g
16.8667	28.35	14	16.4667	CAGL0D05698g
12.4667	17.65	11.25	16.0333	CAGL0D05720g
222.9	295.7	207.85	229.067	CAGL0D05742g
18.9	45.1	14.2	39.3333	CAGL0D05764g
7.16667	37.85	5.6	33.6	CAGL0D05786g
34.4333	45.7	34.15	40.5	CAGL0D05808g
15.0333	18.3	11.5	14.9	CAGL0D05852g
17.5667	26.65	11.7	26.8	CAGL0D05874g
8.06667	9.75	6	12.8333	CAGL0D05896g
25.4333	26.3	31.35	32.3667	CAGL0D05918g
18.1333	13.15	25.05	24.5667	CAGL0D05940g
448	292.05	449.2	263.5	CAGL0D05962g
15.3333	32.7	11.5	29.4333	CAGL0D06006g
1.9	5.1	2.25	3.2	CAGL0D06028g
4.06667	14.05	5.75	17.6333	CAGL0D06050g
202.433	105.05	167.25	91.5333	CAGL0D06094g
66.1667	119.4	63.3	86.9667	CAGL0D06138g
901.567	540	801.45	375.6	CAGL0D06154g
39.8	210.65	11.6	171.167	CAGL0D06160g
35.5333	33.65	30.5	34.8333	CAGL0D06182g
13.7333	19	15	27.4667	CAGL0D06204g
2.1	5.65	2.6	12.7	CAGL0D06226g
11.4	18.15	9.6	14.3	CAGL0D06270g
45.8667	69.6	35.2	62.9333	CAGL0D06292g
12.9333	26.4	14	27.2	CAGL0D06314g
77.1	55.35	78.65	44.0333	CAGL0D06336g
0	0	0	0	CAGL0D06380g
38.5333	125.45	41.15	74.9	CAGL0D06402g
48.4333	57.25	65.65	76.4667	CAGL0D06424g
6.26667	9.95	4.85	12.7	CAGL0D06446g
7.16667	52.55	2.65	88.8	CAGL0D06468g
11.5333	71.85	6.85	133.833	CAGL0D06490g
1.5	2.85	3.25	29.4667	CAGL0D06512g
0	0.55	0	0	CAGL0D06534g
29.1	40.25	28.9	45.6333	CAGL0D06556g
14.8667	17.9	18.65	39.2667	CAGL0D06578g
20.4	19.2	13.4	19.7333	CAGL0D06600g
43.5	68.95	47.75	84.9667	CAGL0D06622g
15.2667	26.4	16.25	39.5	CAGL0D06644g
19.2667	10.2	23.35	16.6667	CAGL0D06666g
304.767	756.7	253.95	1211.3	CAGL0D06688g
252.467	155.6	248.7	172.667	CAGL0D06710g
117.2	71.35	138.45	52.6	CAGL0E00187g
2.83333	1.7	2.75	5.53333	CAGL0E00231g
4.8	2.85	5.6	3.3	CAGL0E00275g
67.3333	84.4	51.35	57.7333	CAGL0E00341g
26.3	30.15	19.05	24.4	CAGL0E00363g
20.6667	37.6	16.1	29.2	CAGL0E00385g
14.1	25.65	12.8	19.6667	CAGL0E00407g
89.5333	145.65	75.05	96.6333	CAGL0E00429g
38.6333	37.45	37.8	35.9667	CAGL0E00451g
11.3333	22.2	9.25	20.8	CAGL0E00473g
202.567	195.7	148.6	150.367	CAGL0E00495g
1572	429.35	1532.4	336	CAGL0E00517g
57.2333	128.05	37.15	102.133	CAGL0E00539g
21.6	0.5	26.5	0.866667	CAGL0E00561g
156.9	385.75	140.8	310.967	CAGL0E00583g
16.1	20.1	10.65	26.2	CAGL0E00605g
0.9	0.9	0.45	1.26667	CAGL0E00627g
13.6	8.2	14.45	9.93333	CAGL0E00649g
20	49.15	27.5	46.5667	CAGL0E00671g
4	8.45	5.05	7.3	CAGL0E00693g
8.56667	9.55	7.9	15.2333	CAGL0E00715g
55.8333	50.85	53.8	67.5333	CAGL0E00737g
21.6667	16.05	17.25	13.3333	CAGL0E00759g
21.9667	32.75	26.4	33.1667	CAGL0E00781g
10.1333	10.85	12.5	14.4	CAGL0E00803g
3.56667	5.25	3.55	5.9	CAGL0E00847g
76.9333	150.4	85.2	157.867	CAGL0E00869g
5.13333	6.05	7.8	7	CAGL0E00891g
19.8667	32.5	18.15	28.9667	CAGL0E00913g
35.1	51.1	38.55	56.5	CAGL0E00935g
16.2	25	14.5	24.1667	CAGL0E00957g
68	72.15	58.65	69.0667	CAGL0E00979g
10.8	14.95	8.6	17.1333	CAGL0E01001g
12.6667	22.95	15.4	10.6667	CAGL0E01023g
85.4	64.8	104.05	58.3333	CAGL0E01045g
102.233	89.6	102.15	89.9333	CAGL0E01067g
2.53333	2.45	1.7	3.73333	CAGL0E01089g
3.26667	3.45	5	5.26667	CAGL0E01111g
24.6333	38.65	15.85	29.4	CAGL0E01133g
695.5	484.95	768	286.4	CAGL0E01155g
1025.87	1099.55	1040.95	1127.4	CAGL0E01177g
23.7	33.7	15.7	42.2333	CAGL0E01199g
22.7	22.95	21.7	33.9667	CAGL0E01221g
21.9333	30.85	13.05	28.1667	CAGL0E01243g
7.7	20.55	8.65	25.8	CAGL0E01265g
46.7667	59.6	51.15	73.7	CAGL0E01287g
13.1	20.35	12.75	20.7	CAGL0E01309g
5.86667	9.65	8.75	15.1	CAGL0E01331g
3.33333	15.2	5.4	76.2333	CAGL0E01353g
32.5667	85.95	26.85	86.5	CAGL0E01397g
2.7	40.5	6.95	169.333	CAGL0E01419g
4.43333	4.85	4.3	5.26667	CAGL0E01441g
91.5667	153.8	93.05	160.533	CAGL0E01463g
2.2	2.6	1.85	3.36667	CAGL0E01485g
4.96667	12.85	8.25	10.8	CAGL0E01507g
4.96667	20.65	2.1	36.2667	CAGL0E01529g
15.5	48.9	10.05	65.1333	CAGL0E01551g
194.9	314.85	159.45	265.1	CAGL0E01567g
8.73333	14.05	9.15	13.1333	CAGL0E01573g
8.56667	12.2	6.7	13.4333	CAGL0E01595g
4.93333	10.25	6.7	11.3	CAGL0E01617g
466.567	499.05	416.8	392.233	CAGL0E01639g
1.26667	1.45	0.8	8.96667	CAGL0E01661g
23.2333	59.3	15.1	45.2667	CAGL0E01683g
6.26667	8.35	8.35	23.3	CAGL0E01705g
9.2	5.6	1.8	93.4667	CAGL0E01727g
12.1667	524.25	5.65	1848.13	CAGL0E01749g
91.7333	208.35	27.7	322.433	CAGL0E01771g
539.933	2192.95	124.4	3371.37	CAGL0E01793g
10.8333	83.8	4.3	67.6	CAGL0E01815g
11.5	126.75	9.65	302.067	CAGL0E01837g
1.76667	5.35	2.7	51.8	CAGL0E01859g
1.63333	15.45	4.55	68.6667	CAGL0E01881g
80.3	53.3	60.3	46.7	CAGL0E01903g
82.4667	37.9	76.45	41.9	CAGL0E01925g
21.2	51.6	16.45	46.4	CAGL0E01947g
72.0667	106.9	67.3	125.933	CAGL0E01969g
19493	8059.2	20704.5	8286.33	CAGL0E01991g
4081.03	4283.05	3515.8	4479.33	CAGL0E02013g
9.26667	13.8	7.25	10.2333	CAGL0E02035g
1.56667	2.05	1.2	2.96667	CAGL0E02057g
29.3333	61	24.05	99.3667	CAGL0E02079g
44.8	50.15	34.35	42.3667	CAGL0E02101g
29.1	35.05	28.8	19.7333	CAGL0E02123g
3.03333	8.75	6.85	22.8667	CAGL0E02145g
12.1333	53.1	12	45.3	CAGL0E02167g
5.36667	4.3	7.5	1.26667	CAGL0E02189g
52.7667	41.65	92.4	30.3667	CAGL0E02211g
14.6	11.1	33.65	20.3333	CAGL0E02233g
3465.77	6448.65	2336.35	6645.9	CAGL0E02255g
64.9333	63.3	69.8	51.3667	CAGL0E02299g
233.5	534	287.3	605.7	CAGL0E02315g
12.1	14	15.7	17.2	CAGL0E02321g
94.8	59.65	79.9	55.6667	CAGL0E02343g
88.7667	94.1	73.6	66.0333	CAGL0E02365g
81.2	105.8	43.75	90	CAGL0E02387g
4.96667	16.7	6.5	17.5	CAGL0E02409g
39.4	42.4	44.8	48.7333	CAGL0E02431g
711.633	535.95	824.65	403.7	CAGL0E02453g
56.7	52.6	48.65	50.8	CAGL0E02475g
17.8667	22	16.45	20.5	CAGL0E02497g
666.633	329.25	651.6	110.867	CAGL0E02519g
126.9	156.25	106.85	93.5333	CAGL0E02541g
26.5	48.25	23.35	43	CAGL0E02585g
859.933	579.9	853.15	480.6	CAGL0E02607g
8.06667	10.5	5.55	7.76667	CAGL0E02629g
2.7	6.65	2.7	3.03333	CAGL0E02651g
914.8	240.9	917.75	208.5	CAGL0E02673g
18.3333	11.25	12.8	10.3	CAGL0E02695g
17.8	18.85	19.95	16.2667	CAGL0E02717g
26.3	32.75	30.4	32.2667	CAGL0E02739g
39.6	43.75	47.9	48.6	CAGL0E02761g
19.5	20.75	18.1	27.4667	CAGL0E02783g
7.46667	8.55	6.8	9.5	CAGL0E02805g
39.6667	66.9	37.1	56.1	CAGL0E02827g
70.8667	78.85	81.55	78.0667	CAGL0E02849g
0.466667	4.3	1	2.36667	CAGL0E02871g
18.5667	23.6	16.75	24.3333	CAGL0E02893g
14.2333	51.55	19.1	57.6667	CAGL0E02915g
2500.1	698.05	2774.95	535.9	CAGL0E02937g
17.5333	8.9	19.35	10.9333	CAGL0E02959g
12.9	74.05	9.7	69.1667	CAGL0E02981g
31.9	83.25	29	45.6333	CAGL0E03003g
1541.43	708.4	1874.8	701.067	CAGL0E03025g
184.133	75.65	194.55	89.6667	CAGL0E03069g
21.4333	30	22	43.1667	CAGL0E03113g
100.267	96	124	104	CAGL0E03157g
10.6333	16.15	9.55	12.6333	CAGL0E03179g
490.433	646.8	472.35	587.967	CAGL0E03201g
192.9	120.75	186.5	69.1333	CAGL0E03223g
56.6	112.15	45.25	94.4667	CAGL0E03245g
83.6	378.1	62	236.6	CAGL0E03267g
13.6	14.9	14.45	16.4667	CAGL0E03289g
283.133	223.5	259.4	163.367	CAGL0E03311g
3.23333	6	3	7.5	CAGL0E03355g
211.567	174.35	189.7	194.433	CAGL0E03421g
147.067	139	126.7	143.233	CAGL0E03432g
127.333	109.2	122.7	95.6667	CAGL0E03454g
12.8667	12.75	14.1	16.4	CAGL0E03476g
7.33333	7.2	10.95	9.5	CAGL0E03498g
55.8667	60.9	69.15	58.8333	CAGL0E03520g
20.4	20.3	20.65	22.7	CAGL0E03542g
39.4667	86.95	44.5	88.3667	CAGL0E03564g
8.36667	15.9	9.7	17.3333	CAGL0E03608g
1.1	2.7	1.05	2	CAGL0E03630g
91.3	161.7	133	291.7	CAGL0E03652g
4.26667	10.55	11.95	38.8667	CAGL0E03674g
56.6333	85.75	53.65	111.333	CAGL0E03718g
7.8	19.95	9.55	50.1333	CAGL0E03740g
15.9333	30.6	17.25	73.3333	CAGL0E03762g
1.7	3.45	1.75	2.56667	CAGL0E03784g
168.533	136.15	176.9	133.8	CAGL0E03806g
4.7	6.45	4.3	7.8	CAGL0E03828g
1064.23	990.55	1124.75	815	CAGL0E03850g
1041.17	734.8	965.7	587.833	CAGL0E03872g
1.7	16.2	2.4	72.5333	CAGL0E03894g
3.96667	11.7	7.9	171.8	CAGL0E03916g
4087.47	3801.5	3802.95	3763.03	CAGL0E03938g
28.2333	40	34.2	40.4333	CAGL0E03960g
24.7333	16.2	22	20.0667	CAGL0E03982g
35.7333	87.1	30.1	49.1333	CAGL0E04004g
16.5667	42.4	16.7	38.7333	CAGL0E04026g
1516.13	3597.15	1261.6	2912.97	CAGL0E04048g
48.2667	86.4	45.65	72.0333	CAGL0E04070g
11.0333	5.5	10.1	19.8667	CAGL0E04092g
9.23333	9.55	9.8	9.56667	CAGL0E04114g
15.6333	31.8	19.75	28.9667	CAGL0E04136g
59	102.45	95.2	188.8	CAGL0E04158g
299.233	212.05	431.95	234.533	CAGL0E04180g
191.6	286.05	559.6	913.967	CAGL0E04224g
150.4	160.95	111.45	118.733	CAGL0E04246g
16.9333	37.95	16.8	36.3	CAGL0E04268g
5.26667	37.95	11.3	31.2333	CAGL0E04290g
33.8667	95.9	52.3	203.7	CAGL0E04312g
38.4667	41.75	90.6	104.867	CAGL0E04334g
151.233	167.25	239	302.267	CAGL0E04356g
5.43333	9.35	5.75	11.3667	CAGL0E04378g
21.8	24.85	20.25	29.5667	CAGL0E04400g
96	142.1	57.95	116.467	CAGL0E04422g
172.3	258.9	145.1	212.333	CAGL0E04444g
4.4	5.15	5.55	5.63333	CAGL0E04466g
2.16667	6.8	3.15	7.66667	CAGL0E04488g
33	43.45	29.95	32.9	CAGL0E04510g
389.533	313.8	336.4	269.967	CAGL0E04532g
1097.33	867.7	860.4	710.067	CAGL0E04548g
19.0667	21.6	15.8	373.6	CAGL0E04554g
39.7333	54.45	53.15	56.2	CAGL0E04576g
14.3	24.95	18.9	28.9667	CAGL0E04598g
28.0667	41.4	42.55	66.7	CAGL0E04620g
22.5333	46.5	17.9	47.9	CAGL0E04642g
29.8	45.4	36.1	32.7333	CAGL0E04664g
15.4333	30.55	11.75	29.5	CAGL0E04686g
120.633	82	93	74.0333	CAGL0E04708g
86.6667	188.05	91.65	213.067	CAGL0E04752g
18.1333	48.55	24.75	79.4667	CAGL0E04774g
12.1667	21.65	12	21.8	CAGL0E04796g
14.3	16.2	12.6	15.2	CAGL0E04818g
5.76667	4.9	9.55	6.73333	CAGL0E04840g
14.9667	27.25	14.85	25.4333	CAGL0E04862g
19.1	22.1	21.35	46.0667	CAGL0E04884g
10.9333	19.4	9	13.6333	CAGL0E04906g
16.2	13.45	16.5	14.1	CAGL0E04928g
17.1667	29.3	15.35	26.7333	CAGL0E04950g
39.9333	65.9	27.65	56.6	CAGL0E04972g
14269.8	8717.3	13309.9	7171.37	CAGL0E04994g
48	136.6	40.8	96.2667	CAGL0E05016g
26.8333	29.05	24.95	30.1	CAGL0E05038g
26.7667	45.95	28.7	36.2667	CAGL0E05060g
25.0667	65.9	22.9	55.1	CAGL0E05082g
22.5	27.85	20.4	24.0667	CAGL0E05104g
22.8333	36.5	17.85	25.6	CAGL0E05126g
21.7333	19	22.75	22.2	CAGL0E05148g
10.9	27.45	14.8	30	CAGL0E05170g
118.2	99.65	113.95	75.3667	CAGL0E05192g
134.367	124.15	119.3	72.9333	CAGL0E05214g
37.7667	27.55	35.05	31.2	CAGL0E05236g
90.4667	147.65	64.3	124.2	CAGL0E05258g
7.43333	37.7	5.15	40.6667	CAGL0E05280g
3.1	6.4	3.25	6.83333	CAGL0E05302g
9.43333	9.45	5.3	10.0667	CAGL0E05324g
556.667	746.95	559.75	732.767	CAGL0E05346g
23.0333	24.2	26.75	20.6333	CAGL0E05368g
97.4667	171.35	96.45	178.167	CAGL0E05390g
14.3333	13.1	16.2	12.7333	CAGL0E05412g
14.3333	16.6	13.55	16.9	CAGL0E05434g
6.6	11.05	2.65	27.8667	CAGL0E05456g
408.733	276.7	337.6	232.433	CAGL0E05478g
18.6667	27.9	16	35.6667	CAGL0E05500g
66.2	67.05	46.1	78.4667	CAGL0E05522g
571.433	1250.9	438.9	1260.27	CAGL0E05566g
4.56667	5.75	4.85	8.26667	CAGL0E05588g
30.0667	128.15	33.15	115.133	CAGL0E05610g
1.73333	10.6	4.75	38.3333	CAGL0E05632g
204.5	960	151.1	1855.83	CAGL0E05654g
11.2667	12.8	13.25	23.5333	CAGL0E05676g
3.26667	8.35	2.5	6.7	CAGL0E05698g
16.3667	26.45	11.05	28.5667	CAGL0E05720g
71.2333	248.15	47.35	200.967	CAGL0E05742g
20.2333	24.95	17.55	24.8333	CAGL0E05764g
65.7667	106.55	49	87.9	CAGL0E05786g
12.4333	15.8	8.95	14.8333	CAGL0E05808g
120.9	100	135.3	101.633	CAGL0E05830g
27.3667	37.1	20.15	41.9667	CAGL0E05874g
3453.43	2536.4	3696.35	2372.17	CAGL0E05896g
13.1667	61.1	8.55	92.8667	CAGL0E05918g
9.16667	15.4	10.8	27.9667	CAGL0E05940g
0.766667	0.95	0.6	1.3	CAGL0E05962g
24.5	28.25	27.8	105.233	CAGL0E05984g
5	16.5	7.45	20.8	CAGL0E06006g
220	220.15	198.05	177.333	CAGL0E06028g
88.4	143.15	83.4	128.333	CAGL0E06050g
33.0333	180.3	29.7	186.9	CAGL0E06072g
0	0	2.7	0.7	CAGL0E06094g
19.8	106.45	44.55	286.2	CAGL0E06116g
32.2	35.3	37.7	33.9	CAGL0E06138g
259.733	636.7	182.35	662.7	CAGL0E06160g
21.5333	55.5	30.5	31.4333	CAGL0E06182g
846	537.65	810.65	494.8	CAGL0E06204g
47.5	149.35	36.8	118.9	CAGL0E06226g
19.6667	52.05	16.05	27	CAGL0E06248g
1018.03	824.05	998.55	623.033	CAGL0E06270g
0.866667	34.1	0	323.8	CAGL0E06292g
29.0667	38.55	24.15	40.4667	CAGL0E06314g
249.4	247.9	247.75	217.733	CAGL0E06336g
1224.83	2194.8	1142	2332.33	CAGL0E06358g
95.6667	116.05	66.3	86.5333	CAGL0E06380g
32.0667	7.05	29.95	13.6333	CAGL0E06402g
176.133	1348.1	105	915.9	CAGL0E06424g
15.3667	34.8	12.25	34	CAGL0E06446g
21.0333	35.15	17.4	33.5	CAGL0E06468g
87.1667	241.6	82.8	206.7	CAGL0E06490g
973.833	996.2	869.7	606.333	CAGL0E06512g
209.233	132.25	180.5	116.9	CAGL0E06534g
24.5667	53.5	14.75	45	CAGL0E06556g
12.2667	19.35	2.4	0.8	CAGL0E06600g
3.96667	24.1	0.95	13.0667	CAGL0E06644g
0	0	0	0.1	CAGL0E06666g
0	0	0	0	CAGL0E06688g
79.6333	124.55	18.1	73.0333	CAGL0F00187g
7.2	15.8	4.85	106.9	CAGL0F00209g
591.867	1732.1	391.35	1506.87	CAGL0F00231g
175.533	394.35	119.75	163.533	CAGL0F00253g
243.567	397.5	197.7	369.7	CAGL0F00275g
396.2	454	330.6	384.267	CAGL0F00297g
304.967	202.85	315.95	206	CAGL0F00319g
261.3	214.65	346.05	242.133	CAGL0F00341g
4212.73	1470.4	5066.7	870.133	CAGL0F00363g
20.9333	33.45	16.65	49.7667	CAGL0F00407g
387.833	216.35	399.3	212.767	CAGL0F00429g
163.033	197.55	136.3	162.867	CAGL0F00451g
35.8	62	22.45	44.8	CAGL0F00473g
7.43333	10.3	4.5	10.7667	CAGL0F00495g
52.4333	121.35	55.25	127.933	CAGL0F00517g
21.3667	60.4	19.2	57.0667	CAGL0F00539g
612.533	346.65	447.75	305.133	CAGL0F00561g
23	108.5	15.1	116.033	CAGL0F00583g
368.7	1537.75	394.3	2927.43	CAGL0F00605g
106.467	102.85	123.2	99.3667	CAGL0F00627g
3.3	8.4	0.75	78.6333	CAGL0F00649g
26.5667	28	28.6	38.3667	CAGL0F00671g
49.4	146.75	42.05	117.033	CAGL0F00693g
118.6	41	75.05	79.2333	CAGL0F00715g
6.76667	12	6.2	11.0667	CAGL0F00737g
46.1	44.6	60.1	55.4333	CAGL0F00759g
5.9	10.5	9.8	13.5333	CAGL0F00803g
26.9667	74.45	20.8	45.2333	CAGL0F00825g
16.3667	22.5	8.05	17.4333	CAGL0F00869g
0.7	0.5	1.75	2.8	CAGL0F00891g
7.7	11.75	5.65	11.8333	CAGL0F00913g
11.1333	32.65	13.5	20.7667	CAGL0F00935g
201.167	233	190.85	226.267	CAGL0F00957g
12.1	31.45	8.1	33.2667	CAGL0F00979g
228.233	208.2	241.65	178.6	CAGL0F01001g
496.267	198.5	453.7	196	CAGL0F01023g
152.4	534.6	187.15	549.867	CAGL0F01045g
15.4	23.95	11.35	24	CAGL0F01089g
76.7	69.7	71.3	61.2	CAGL0F01111g
3.7	5.2	1	3.6	CAGL0F01133g
39.8667	47.45	38.6	50.5333	CAGL0F01155g
31.5667	22.2	33.4	23.5	CAGL0F01177g
349.3	507.95	309.25	479.567	CAGL0F01199g
244.8	237.5	281.6	219.8	CAGL0F01221g
19.6	35.75	16.45	30.0333	CAGL0F01243g
18.9333	34.25	25.75	105.067	CAGL0F01265g
24.4667	34.45	29.85	42.3	CAGL0F01287g
13.6	22.35	13.35	23.4333	CAGL0F01331g
22.5333	30.5	26.3	27.9	CAGL0F01397g
2.73333	3.5	3.05	11.5333	CAGL0F01419g
348.233	364.25	448.25	325.7	CAGL0F01463g
0	1.35	1.45	5.56667	CAGL0F01485g
7.86667	11.2	12	17.6333	CAGL0F01507g
20.8333	41.95	20.05	38.9667	CAGL0F01529g
458.1	190.55	502.65	139.133	CAGL0F01551g
5.13333	4.95	3.8	4.8	CAGL0F01573g
195.767	420.5	163.6	290.167	CAGL0F01595g
86.5667	165.9	97.25	107.367	CAGL0F01617g
27.1	71.45	18.8	52	CAGL0F01639g
45.1333	32.8	41.45	43.4667	CAGL0F01661g
1391.27	2714	1223.6	2469.93	CAGL0F01683g
32.2667	86	32.85	79.2333	CAGL0F01705g
61.1333	250.7	59.7	267.1	CAGL0F01727g
99.9333	164.3	97.45	36.2667	CAGL0F01749g
11.5333	13.8	9.35	13.3333	CAGL0F01771g
44.5667	34.05	49.6	34.7	CAGL0F01793g
8.26667	20.9	5.45	71.2	CAGL0F01815g
6.5	10.2	8.3	12.6333	CAGL0F01837g
0.366667	2.45	1.25	3.06667	CAGL0F01859g
7.33333	27.7	7.6	43.8667	CAGL0F01881g
15.3	9.2	10.15	9.8	CAGL0F01903g
476.867	244.8	526.5	217.9	CAGL0F01925g
76.7	195	62.45	132.6	CAGL0F01947g
5.5	11.15	7.95	14.8	CAGL0F01969g
9.26667	11.85	12.5	18.7	CAGL0F01991g
21.9667	14.25	25.25	40.3	CAGL0F02013g
88.1333	49.55	117	54.8	CAGL0F02035g
0.166667	0	0.3	0	CAGL0F02057g
4.13333	8.6	4.3	10.7667	CAGL0F02079g
0.8	2.9	1.5	6.03333	CAGL0F02101g
1205.7	1076.05	1271.85	892.067	CAGL0F02123g
21.9	63.5	21.25	47.4667	CAGL0F02145g
4.26667	1.7	4.25	0.9	CAGL0F02167g
33.3333	70.1	37.1	48.2333	CAGL0F02233g
463.467	336	413.45	243.4	CAGL0F02255g
97.9667	93.8	90.35	80.4	CAGL0F02277g
1510.7	389.8	1467.5	311.933	CAGL0F02299g
165.467	73.25	144.25	70.6333	CAGL0F02343g
43	40.6	45.4	27.4667	CAGL0F02365g
18.1333	22.55	22	27.4667	CAGL0F02387g
16.5333	26.85	21.25	20.8667	CAGL0F02431g
31.7667	90.75	27.7	85.8	CAGL0F02453g
4.8	8.2	5.05	7.93333	CAGL0F02475g
96.2333	70.55	94.85	67.8	CAGL0F02497g
1325.43	639.8	1749.15	477.567	CAGL0F02513g
11.9667	11.1	12	23.6333	CAGL0F02519g
178.5	145.55	151.5	128.067	CAGL0F02541g
1296.67	1678.65	923.95	975.967	CAGL0F02563g
7.93333	14.45	14.05	32.0667	CAGL0F02585g
0.7	1.2	0.95	104.7	CAGL0F02607g
2.5	0.55	1.55	39	CAGL0F02651g
353.133	343.95	401.7	280.6	CAGL0F02673g
73.3667	130.95	84.95	159.9	CAGL0F02695g
2.4	3.5	7.3	11.5667	CAGL0F02717g
33.3333	32.1	33.9	32.7667	CAGL0F02739g
122.6	197.7	109.15	68.8333	CAGL0F02761g
3.56667	4.3	2.55	5.53333	CAGL0F02783g
81.2667	61.7	53.25	54.5	CAGL0F02805g
106.233	166.95	92.05	145.767	CAGL0F02827g
983.1	413.5	857.75	304.3	CAGL0F02849g
29.7	53.05	23.75	49.3667	CAGL0F02871g
10.7	22.35	9	20.5333	CAGL0F02893g
6.43333	11.8	10.5	11.7667	CAGL0F02915g
2202.67	9763.65	1664.15	8417.37	CAGL0F02937g
9.9	31.2	5.8	26.2667	CAGL0F02959g
8.83333	5.55	8.75	11.1667	CAGL0F03003g
9.3	31.6	7.45	64.0333	CAGL0F03025g
3.9	8.55	6.6	9.13333	CAGL0F03047g
3.7	6.25	4.9	7.33333	CAGL0F03069g
59.6333	48.2	42.75	54.3667	CAGL0F03091g
8.83333	10.3	7.95	11.9667	CAGL0F03113g
477.133	426.7	461.55	351.933	CAGL0F03135g
17.2	33.1	13.8	28.3333	CAGL0F03157g
29.1333	17.45	34.9	19.4667	CAGL0F03179g
9.1	10.65	3.1	7.1	CAGL0F03201g
21.8	32.95	18.75	33.4333	CAGL0F03223g
27.1	37.55	25.15	43.1667	CAGL0F03245g
0	0	0	1.16667	CAGL0F03261g
6.46667	15.1	6.35	26.7	CAGL0F03267g
28.1333	62.55	25.05	53.7667	CAGL0F03289g
3.33333	5.45	4.75	6.1	CAGL0F03311g
13.8667	15.9	15.35	12.7333	CAGL0F03333g
57.9667	112	51.55	242.633	CAGL0F03399g
3.93333	4.5	2.6	5.1	CAGL0F03421g
7.16667	8.65	5.6	8.56667	CAGL0F03443g
6.93333	13.15	10.1	15.5333	CAGL0F03465g
24.9333	25.8	15.75	36.2667	CAGL0F03487g
7.5	11.9	9.65	12.2	CAGL0F03531g
213.167	433.45	182.35	296.133	CAGL0F03553g
19.4	24.8	19.05	30.0667	CAGL0F03575g
22.3667	23.15	23.5	22.5667	CAGL0F03597g
29.1333	28.8	27.5	29.8333	CAGL0F03619g
3.43333	11.15	6.1	11.8667	CAGL0F03641g
18.3333	30.6	17.65	33.4	CAGL0F03663g
18.3667	41.9	16.4	38.4333	CAGL0F03685g
15.5	49.4	13.1	60.8	CAGL0F03707g
42.5333	174	32.2	140.6	CAGL0F03729g
15.8333	37.3	16.5	29.3667	CAGL0F03751g
19.4333	40.25	17.3	39.2	CAGL0F03773g
5.66667	14.15	3.9	15.3333	CAGL0F03795g
11.5	14.85	13.8	18.0333	CAGL0F03817g
55	94.05	43.9	85.7	CAGL0F03839g
26.2	51.85	35.8	62.0667	CAGL0F03861g
13.3333	27.7	14.75	35.0333	CAGL0F03883g
12.7333	7.45	16.6	10.6667	CAGL0F03905g
68.3333	55.6	84.75	72.4333	CAGL0F03927g
11.7667	21.1	11.65	24.8333	CAGL0F03949g
41.2333	42.5	35.9	36.1	CAGL0F03971g
78.2333	136.15	82.8	147.533	CAGL0F03993g
5.96667	7.9	6.05	12.4667	CAGL0F04015g
4.4	21.35	2.7	60.0667	CAGL0F04081g
2767.77	1032.7	3235.2	956.433	CAGL0F04103g
41.2	145.9	30.5	182.6	CAGL0F04125g
44.4333	81.8	36.75	177.2	CAGL0F04191g
74.1667	150.35	85.95	198.9	CAGL0F04213g
5.6	19.35	7.2	13.3	CAGL0F04235g
34.4667	76.65	28.25	105.667	CAGL0F04257g
11.4333	32.2	19.85	52.6	CAGL0F04279g
6.9	12.15	6	15.8333	CAGL0F04301g
11	22.75	17.45	34.8667	CAGL0F04323g
13.6333	14.7	12.8	17.3667	CAGL0F04345g
597.533	528.15	522.25	337.533	CAGL0F04367g
7.1	19.3	7.25	20.4	CAGL0F04389g
221.3	482.85	172.1	396.867	CAGL0F04411g
43.1667	60.15	51.05	55.3667	CAGL0F04433g
645.867	455.5	813.1	421.867	CAGL0F04455g
680.833	995.6	600.85	811.967	CAGL0F04477g
33.1667	54.45	50.05	209.467	CAGL0F04499g
105.333	1023.2	194.15	3664.47	CAGL0F04521g
0	0	0	2.4	CAGL0F04543g
86.0667	468.7	52	416.667	CAGL0F04565g
172.267	110.55	185.15	88.6667	CAGL0F04587g
17.2667	21.15	18.6	27.9667	CAGL0F04609g
13.2	69.4	4.4	102.867	CAGL0F04631g
685.133	551.95	688.7	467.5	CAGL0F04653g
580.533	673.15	340.05	650.133	CAGL0F04697g
13.7667	80.35	16.1	175.4	CAGL0F04719g
62.1333	128.2	55.25	239.067	CAGL0F04741g
24.0667	30.9	31.55	32.8	CAGL0F04763g
13.5	15.35	9.2	16.2	CAGL0F04785g
25.3333	44.2	26.2	74.2667	CAGL0F04807g
8.33333	8.2	6.15	13.6	CAGL0F04829g
6.56667	15.8	8.75	17.6667	CAGL0F04851g
59.7333	66.4	77.9	95.2667	CAGL0F04873g
43.3667	308.15	33.5	671.7	CAGL0F04895g
9.6	17	5.1	85.6333	CAGL0F04917g
12.2	13.6	12.9	27.4	CAGL0F04939g
852.433	334.05	947.1	264.933	CAGL0F04961g
63.0667	46	56.85	51.5333	CAGL0F04983g
17.7333	26.95	18.35	26.6	CAGL0F05005g
54.8667	32.1	44.9	43.1333	CAGL0F05027g
67.4333	61.2	72.25	50.2667	CAGL0F05049g
27.8667	63.95	17.25	39.8	CAGL0F05071g
1.93333	7.1	5.25	3.2	CAGL0F05093g
50.7667	107.1	54.3	114.067	CAGL0F05115g
3.2	7.95	2.75	60.9667	CAGL0F05137g
53.6	67.2	48.95	68.0333	CAGL0F05159g
247.933	179.7	263.9	132.967	CAGL0F05181g
52.5	63.5	41	41.5333	CAGL0F05203g
189.267	118.85	187.15	79.7667	CAGL0F05225g
151.367	142	148.35	128.233	CAGL0F05247g
57.9333	265.1	54.25	182.6	CAGL0F05269g
126.767	237.65	137.5	388.9	CAGL0F05329g
19.0667	18.8	23.35	22	CAGL0F05335g
27.2333	30.95	24.55	37.8	CAGL0F05357g
9.93333	26.7	8	25.0333	CAGL0F05379g
9.76667	12.6	10.85	11.7333	CAGL0F05401g
14.0667	10.05	5.05	14.4	CAGL0F05423g
219.2	176.9	166.95	143.7	CAGL0F05445g
45.0333	109.65	38.55	95.6	CAGL0F05467g
2.1	7.35	0.6	5.23333	CAGL0F05489g
66.1667	45.15	74.2	40.2	CAGL0F05511g
43.7667	23.75	42.6	34.9667	CAGL0F05533g
93.9	96.25	71.95	55.9	CAGL0F05555g
42.6667	36.25	41.25	31.9	CAGL0F05577g
4.6	6.85	4.9	4.86667	CAGL0F05599g
15.6333	11.75	16.3	16.2333	CAGL0F05621g
49.9333	65.95	39.05	61.9	CAGL0F05643g
55.3333	59	62	56.7333	CAGL0F05665g
40.5	72.6	59.5	47.6667	CAGL0F05687g
76.0333	13.25	77.1	21.3667	CAGL0F05709g
283.3	161.7	299.6	142.5	CAGL0F05731g
65.5333	66.7	57.95	61.5667	CAGL0F05753g
23.4	16.4	27.75	16.9667	CAGL0F05775g
6.7	9.7	9.3	11.4	CAGL0F05797g
42.5	52.4	29.65	37.2	CAGL0F05819g
133.133	83.6	176.6	89.7333	CAGL0F05841g
2149.83	2611.15	2232.9	1858.03	CAGL0F05863g
8.8	13.45	11.05	19.2	CAGL0F05885g
74.4	97.7	88.3	93	CAGL0F05907g
23.3333	45.4	24.1	22.3	CAGL0F05929g
7.06667	19.65	5.85	13.9333	CAGL0F05951g
8.1	32.8	7.85	38.6333	CAGL0F05973g
9.63333	34.15	10.75	35.9333	CAGL0F05995g
124.333	150.15	140.6	152.8	CAGL0F06017g
39.6	140.05	42.2	124.5	CAGL0F06039g
92.5	129.9	58.4	114.1	CAGL0F06061g
1679.93	1019.6	1475.85	839.833	CAGL0F06127g
44.0667	59.7	39.35	57.7333	CAGL0F06149g
24.4667	19.2	27.4	23.4333	CAGL0F06171g
98.9667	166.1	97.95	126.167	CAGL0F06215g
301.167	426.2	286.5	399.8	CAGL0F06237g
5.93333	20.5	5.2	16.9333	CAGL0F06259g
8.33333	6.35	5.25	12.5	CAGL0F06325g
29.8	25.25	30.1	31.9667	CAGL0F06347g
159.1	142.35	150.3	150.167	CAGL0F06369g
13.6667	15.85	17.65	15.6	CAGL0F06391g
25.6667	39.05	29.7	49.8	CAGL0F06413g
207.233	125.2	203.4	90.8	CAGL0F06435g
104.367	128.2	108.4	114.633	CAGL0F06457g
9.9	9.05	7.6	12.6667	CAGL0F06479g
21.4333	43.5	21.8	43.5333	CAGL0F06501g
25.4	22.85	21.85	26.8	CAGL0F06523g
1.33333	10.85	3	7.9	CAGL0F06545g
131.467	146.5	113.35	109.2	CAGL0F06567g
44.0667	22.05	42.75	15.7	CAGL0F06589g
71.8333	56.25	55.2	42.5333	CAGL0F06611g
17.4	66.35	14.2	45.0667	CAGL0F06633g
1.23333	8.35	1.5	6.43333	CAGL0F06655g
11.6333	8.95	5.65	8.33333	CAGL0F06677g
2452.27	1778.85	2390.15	1488.03	CAGL0F06693g
5.2	8.6	7.75	4.2	CAGL0F06699g
429.9	521.9	327.45	372.5	CAGL0F06721g
2.9	11.25	4.55	9.2	CAGL0F06743g
171.867	121	147.65	103.033	CAGL0F06765g
6.1	31.85	3.85	26	CAGL0F06787g
17.3	10.4	11.75	9.33333	CAGL0F06809g
59.4667	83.75	60.1	68.3333	CAGL0F06831g
469.8	176.45	492.9	158.433	CAGL0F06853g
30.0333	267.3	24.25	131	CAGL0F06875g
73.2	276.8	68.1	530.133	CAGL0F06897g
88.7	225	63.8	196.4	CAGL0F06919g
17.1667	25.5	15.4	31.0333	CAGL0F06941g
125.667	133	149.05	146.5	CAGL0F06963g
3	6.9	3	4.93333	CAGL0F06985g
6.1	16.1	5.55	8.46667	CAGL0F07007g
20.2333	80.7	12.35	35.9	CAGL0F07029g
12.2667	33.6	9.95	30.3667	CAGL0F07051g
2337.53	5370.25	1815.85	4953.93	CAGL0F07073g
7.9	11.2	11.75	18.1	CAGL0F07095g
200.7	282.4	60.55	143.2	CAGL0F07117g
11.3	16.45	10	16.4333	CAGL0F07139g
204.033	187.65	209.5	197.167	CAGL0F07161g
18.9	38.55	12.05	48.0333	CAGL0F07183g
6.66667	6.55	5.5	8.96667	CAGL0F07249g
28.3333	34.75	26.75	31.0667	CAGL0F07271g
15.7	18.15	14.1	19.6	CAGL0F07293g
160.2	185.35	182.45	204.333	CAGL0F07315g
7.73333	4.2	8.4	10.0667	CAGL0F07337g
53.0333	218.35	43.7	86.3	CAGL0F07359g
3	3.55	2.8	3.76667	CAGL0F07381g
26.1333	21.4	29.25	24.2	CAGL0F07403g
29.3333	32.8	26.05	25.1	CAGL0F07425g
36.7333	37.65	32.55	50	CAGL0F07447g
17	43.55	12.4	41	CAGL0F07469g
711.733	1528.05	553.3	1228.2	CAGL0F07491g
21.4667	39.8	38.45	87.2333	CAGL0F07513g
14.2333	33.8	19.35	51.2667	CAGL0F07535g
56.4667	28.85	60.2	34.9333	CAGL0F07557g
95.6	496.9	202.95	1285.4	CAGL0F07579g
406.4	1208.55	555.55	2002.67	CAGL0F07601g
31.6333	48.05	35.3	43.8667	CAGL0F07623g
387.433	176.65	416.55	186.4	CAGL0F07645g
30.6333	45.4	30.15	46.9667	CAGL0F07667g
11.1	15.5	9.55	22.4667	CAGL0F07689g
22.9667	27.85	25.05	24.3667	CAGL0F07711g
37.1667	48.95	36.8	39.7667	CAGL0F07733g
17.4333	19.85	18.15	18.2667	CAGL0F07755g
12.9	34.35	7.4	44.0333	CAGL0F07777g
20.4667	31.5	20.25	31.8667	CAGL0F07799g
11	16.65	9.7	15.0333	CAGL0F07821g
14.1667	17.65	13.3	13.8333	CAGL0F07843g
7.2	4.55	3.2	43.1333	CAGL0F07865g
28.8	72	27.2	65.7	CAGL0F07887g
14	16.25	13.2	67.8667	CAGL0F07909g
822.633	575	685.15	404.267	CAGL0F07931g
47.7333	29.85	36.45	31.5667	CAGL0F07953g
1.46667	5.5	2.5	6.03333	CAGL0F07975g
29.6	26.5	44.2	52.7667	CAGL0F07997g
30.8667	73.35	23.9	65.0333	CAGL0F08019g
27.8333	43.5	30.75	40.1	CAGL0F08041g
10.4667	14.65	7.6	17.4667	CAGL0F08063g
295.9	366.3	346.35	675.933	CAGL0F08085g
39.2	147	43.4	196.733	CAGL0F08107g
10.5667	12.4	7.25	15.4	CAGL0F08129g
52.3	58.25	53.1	60.7667	CAGL0F08151g
7.46667	5.1	6.1	7.73333	CAGL0F08173g
1.8	112.45	0.85	224.533	CAGL0F08195g
0.3	240.05	0	540.933	CAGL0F08217g
9.36667	27.05	7.4	34.6333	CAGL0F08239g
15.1667	204.8	8.05	448.1	CAGL0F08261g
100	185.2	98.5	166	CAGL0F08283g
21.4667	31.15	12.7	26.6333	CAGL0F08305g
3.53333	6.5	3.8	5.96667	CAGL0F08327g
66.0333	27.05	44.45	13.1667	CAGL0F08371g
24.2	38.4	23.9	35.3	CAGL0F08393g
195.633	153.65	199.95	110.967	CAGL0F08415g
61	57.95	49.45	42	CAGL0F08437g
48.6333	125.3	36.7	93.4333	CAGL0F08459g
28.4667	23.6	33.2	17.1333	CAGL0F08481g
128.667	346.05	77.25	107.267	CAGL0F08503g
162.8	425.8	106.9	296.7	CAGL0F08525g
554.267	557.8	560.55	556.367	CAGL0F08547g
42.2667	45.9	33.9	49.6	CAGL0F08569g
57.0667	92.65	49.55	46.4	CAGL0F08591g
39	49.25	28.6	48.1667	CAGL0F08613g
4.6	5.85	4.05	5.56667	CAGL0F08635g
203.667	206.7	190.9	170.333	CAGL0F08657g
165.133	295.45	148.55	271.2	CAGL0F08679g
0.8	2.7	4.55	2.4	CAGL0F08701g
14	24.45	11.55	28.3667	CAGL0F08723g
2425.8	7068	2866.05	12438.7	CAGL0F08745g
0	0	0	1	CAGL0F08767g
61.7667	78.45	56.6	73.8	CAGL0F08789g
34.5667	60.75	28.3	54.6667	CAGL0F08811g
98.8333	62.05	111.65	71.5667	CAGL0F08833g
55.2667	50.7	34.25	43.6	CAGL0F08855g
288.233	119.65	269.6	111.267	CAGL0F08877g
178.667	179.55	131.65	153.533	CAGL0F08943g
71.9333	131.6	51.2	88.9667	CAGL0F08965g
3386.27	1915.8	4148.8	1524.93	CAGL0F08987g
28.5333	19.85	35.4	13.0667	CAGL0F09009g
952.6	2558.8	718.3	2407.27	CAGL0F09031g
53.1	97.15	54.45	148.733	CAGL0F09053g
65.8333	90.35	57.3	105.7	CAGL0F09075g
27.5	114.55	20.55	137.733	CAGL0F09097g
6.66667	35.6	6.6	46.9667	CAGL0F09119g
10.1	10.7	4.05	14.8	CAGL0F09141g
138.233	251.7	107.7	241.133	CAGL0F09163g
230.667	297.05	233.8	160.9	CAGL0F09185g
134.233	472.5	83.5	203.533	CAGL0F09207g
18.8333	17.3	13.35	18.7667	CAGL0F09229g
1.36667	0	0	0	CAGL0F09273g
2231.97	1610.5	1934.3	1301.7	CAGL0G00154g
478.5	436.55	444.55	373.7	CAGL0G00176g
101.833	102.35	95.95	105.233	CAGL0G00220g
16.4667	12.85	19.05	18.5667	CAGL0G00242g
338	249.8	294.65	250.5	CAGL0G00264g
39.8667	48.7	69.7	78.6667	CAGL0G00286g
39.7333	61.05	43.1	78.6	CAGL0G00308g
21.9	30.95	19.55	29.5333	CAGL0G00330g
115.567	126.95	113.95	88.1667	CAGL0G00352g
31.6	52	20.45	38.3667	CAGL0G00374g
174.867	192.3	188.5	146.5	CAGL0G00396g
7.9	14.75	7.1	14.7333	CAGL0G00418g
108.767	184	106	169.1	CAGL0G00440g
4.6	4.6	5.7	1.56667	CAGL0G00462g
619.733	187.65	584.3	150	CAGL0G00484g
9.16667	9	9.75	8.63333	CAGL0G00506g
23.9333	20.75	18.8	23.3333	CAGL0G00528g
31.4667	45.8	27.9	36.3333	CAGL0G00550g
638.733	520.7	506.75	287.1	CAGL0G00594g
45.9667	111.9	33.4	91.9667	CAGL0G00660g
1409.03	746.25	1502.25	598.367	CAGL0G00682g
8.36667	12.65	9.55	16.2333	CAGL0G00704g
51.6	123.9	49.4	121.067	CAGL0G00726g
49.7667	31.15	49.95	42	CAGL0G00748g
0	1.15	1.15	4.53333	CAGL0G00792g
10.8333	15.15	13.25	17.7667	CAGL0G00814g
1.46667	0.75	3.75	1.83333	CAGL0G00836g
25.7333	63.3	19.45	87	CAGL0G00858g
65.2333	158.25	60.1	123.3	CAGL0G00902g
34.5333	28.45	32.35	34.3667	CAGL0G00924g
347.567	227.05	373.9	175.367	CAGL0G00946g
6.6	8.9	9.95	7.3	CAGL0G00968g
186.433	250.6	217.45	311.9	CAGL0G00990g
4.3	4.45	5.6	3.56667	CAGL0G01012g
14.7667	18	14.05	27.7333	CAGL0G01034g
1.7	0.15	0.9	0.3	CAGL0G01056g
13364.6	12892.4	10813.4	9699.33	CAGL0G01078g
13.0667	57.65	9.9	69.9667	CAGL0G01100g
71.1667	265.75	80.5	570.4	CAGL0G01122g
12.2667	11.9	13.6	14.4667	CAGL0G01144g
39.3	135.15	34.35	124.3	CAGL0G01166g
140.167	171.65	126.85	140.4	CAGL0G01188g
24.1667	136.2	21.3	55.1667	CAGL0G01210g
30.7667	58.9	25.7	50.0333	CAGL0G01232g
56.4	61.95	58.45	48.8333	CAGL0G01254g
366.967	170	320.7	143.867	CAGL0G01276g
138.367	139.05	135.35	100.467	CAGL0G01298g
10.8667	23.25	10.65	40.2667	CAGL0G01320g
6.73333	12.75	9.2	14.2667	CAGL0G01342g
36.6333	41.45	29.85	54.8333	CAGL0G01364g
5.46667	13.35	5	12.3333	CAGL0G01386g
11.7667	11.6	17.85	8.76667	CAGL0G01408g
24.9	34.9	34.75	38.9	CAGL0G01430g
2028.23	1817.8	2154.6	1942	CAGL0G01452g
39.0333	165.5	26	223.967	CAGL0G01474g
37.7333	60.9	41.7	49.8333	CAGL0G01496g
7.26667	9.35	2.85	12.7333	CAGL0G01540g
0	1.15	0	1.83333	CAGL0G01562g
21.4333	31.8	18.35	26.3	CAGL0G01584g
99.0333	117.4	68.65	87.8667	CAGL0G01606g
196.933	104.2	158	107.933	CAGL0G01628g
180.3	313.9	147.75	232.533	CAGL0G01672g
18.3667	61.05	11.75	32.5667	CAGL0G01694g
10.5	20	12.4	25.4667	CAGL0G01716g
21.7	34.25	9.05	63.5333	CAGL0G01738g
27.6667	63.05	24	53.4	CAGL0G01760g
11.7	11.85	14.7	20.6	CAGL0G01782g
75.7	124.45	72.55	141.233	CAGL0G01804g
1224.1	4077.15	830.8	3878.23	CAGL0G01826g
16.9	14.1	13.35	12.2667	CAGL0G01848g
55.0667	52.25	45.7	73.7667	CAGL0G01881g
30.9	57.1	22.5	52.3667	CAGL0G01892g
9.93333	41.15	7.7	14.3333	CAGL0G01903g
107.767	119.4	91.85	71.2667	CAGL0G01925g
66.0333	102.2	66	96.9667	CAGL0G01947g
50.3333	63.5	51.25	41.7333	CAGL0G01969g
10.8	15.55	12.25	15.1333	CAGL0G01991g
38.1	51.75	50.4	52.5333	CAGL0G02013g
9	12.9	7	20.9667	CAGL0G02035g
19.1333	41.3	18.75	38.4333	CAGL0G02057g
180.833	176.5	173	266.767	CAGL0G02079g
8.13333	59.35	18	98.5	CAGL0G02101g
26.8333	30.45	37.9	33.7	CAGL0G02123g
46.7333	48.05	46.95	46.6333	CAGL0G02145g
58.1667	46.15	52.6	38.9667	CAGL0G02167g
97.9333	153.4	53.25	28.6667	CAGL0G02189g
41.1333	62.75	36.65	56.2	CAGL0G02211g
278.233	190.35	374.5	158.133	CAGL0G02233g
3.3	8.2	4.4	10.5667	CAGL0G02255g
492.2	399.3	431.8	382.767	CAGL0G02277g
14.6667	10.6	17.1	12.9333	CAGL0G02299g
46.2	84.95	23.75	44.4	CAGL0G02321g
8.7	46.25	7.15	26.1667	CAGL0G02343g
11.1333	16.25	11.05	18.4	CAGL0G02365g
11.5333	18.85	14.15	31.3667	CAGL0G02387g
8.36667	7.85	11.2	12.2333	CAGL0G02409g
16.8667	25.6	22.85	23.4333	CAGL0G02453g
37905	20764.9	40209.2	19224.6	CAGL0G02475g
31.6333	60.5	26.8	60.7333	CAGL0G02497g
28.1333	36.05	23.05	40.9	CAGL0G02519g
422.8	164.7	408.55	156.6	CAGL0G02535g
17.6667	28.2	12.05	30.5667	CAGL0G02541g
0.833333	6.25	1.15	26.0333	CAGL0G02563g
7.83333	33.1	13.2	22.2667	CAGL0G02585g
4.5	10.55	8.45	12.7333	CAGL0G02607g
144.767	67.95	191.3	62.8333	CAGL0G02629g
107.167	90.55	113.05	73.7667	CAGL0G02651g
29.6	58.3	27.5	86.5333	CAGL0G02673g
34.9333	62.15	32.05	45.9333	CAGL0G02695g
1.96667	16.25	0.35	44.4667	CAGL0G02717g
0.166667	0.9	0	4.13333	CAGL0G02739g
95.8667	93.45	91.8	83.5333	CAGL0G02761g
108.533	58.85	123.65	50.7667	CAGL0G02783g
65.3333	276.3	49.75	231.067	CAGL0G02805g
12.1667	18.65	9.1	19.4	CAGL0G02827g
26.2667	86.9	23	89.6667	CAGL0G02849g
177.433	82.1	208.55	49.8	CAGL0G02871g
34.4	216.6	34.8	250.067	CAGL0G02893g
135.733	187.25	149.7	353.7	CAGL0G02915g
2.96667	6.6	1.3	142.267	CAGL0G02937g
34.6333	42.4	41.1	57.1333	CAGL0G02959g
75.9667	29.05	90	44.8	CAGL0G03003g
10.2333	37.85	5.7	33.8333	CAGL0G03025g
22.9	54.7	21.95	75.9	CAGL0G03047g
36.7333	40.9	39.2	34.5333	CAGL0G03069g
63.2667	38.3	66.2	46.9	CAGL0G03091g
271.067	193.85	223.75	206.467	CAGL0G03113g
11.1	26.8	8.7	23.4333	CAGL0G03135g
1227.83	1019.8	1145.25	838.467	CAGL0G03157g
18.9667	80.9	22.8	135.4	CAGL0G03179g
136.767	136.25	75.9	69.9667	CAGL0G03201g
8.33333	12.2	6.8	12.3667	CAGL0G03223g
38.7333	70.45	29.45	80.1	CAGL0G03245g
35.2	72.05	37.55	80.3667	CAGL0G03267g
18.7	35.2	16.6	117.7	CAGL0G03289g
97.4333	98.05	102.6	93.8667	CAGL0G03311g
220.067	148.3	186.55	83.3667	CAGL0G03333g
75.6	61.2	75.3	59.5667	CAGL0G03355g
0	0	0	0	CAGL0G03377g
65.4333	140.35	59.85	98	CAGL0G03399g
4.46667	5.65	5.6	7.73333	CAGL0G03421g
6.1	6.1	5.25	10.4	CAGL0G03443g
882.8	479.55	1055	349.367	CAGL0G03465g
13.7	21.15	14.4	26.5333	CAGL0G03487g
6	7.3	5.2	9.53333	CAGL0G03509g
14.6333	81.75	25.3	116.333	CAGL0G03531g
12.3	52.45	11.6	49.3333	CAGL0G03553g
15117.6	12656.1	14158	12088.6	CAGL0G03575g
14.5333	23.2	15.35	21.8667	CAGL0G03597g
4.2	6.15	2.8	4.73333	CAGL0G03619g
21.9	25.4	18	28.9333	CAGL0G03641g
124.233	283.95	89.75	250.4	CAGL0G03663g
94.3667	143.2	112.75	129.933	CAGL0G03685g
104.433	244.7	82.95	211.333	CAGL0G03707g
8	7.7	9	11.8667	CAGL0G03729g
15.2667	51.85	14.2	45.6	CAGL0G03751g
45.5667	63.35	43.65	58.4667	CAGL0G03773g
35.9333	42.4	39.75	49.1667	CAGL0G03795g
31.2	39.3	27.75	28.6	CAGL0G03861g
17.5	19.3	19.35	17.4	CAGL0G03883g
3.53333	15.7	7.1	29.5	CAGL0G03905g
5	14.75	8.4	46.3	CAGL0G03927g
10.8333	20.05	41.3	16.1	CAGL0G03949g
40.7667	27.45	39.25	34.5667	CAGL0G03971g
0	0.4	0	0	CAGL0G03993g
5.26667	7.1	3.9	8.76667	CAGL0G04015g
81.8333	141.55	59.2	126.2	CAGL0G04037g
10.4333	23.35	8.25	26.0333	CAGL0G04059g
11.2667	17.95	12.2	24.1	CAGL0G04081g
2.3	6.45	1.05	7.96667	CAGL0G04103g
16.2333	34.45	13.45	32.5333	CAGL0G04125g
9.4	23.6	3.95	19.7333	CAGL0G04147g
8.5	24.7	7.8	25.5667	CAGL0G04169g
103.067	81.9	124.45	84.6667	CAGL0G04191g
55.2	198.75	76	175.367	CAGL0G04213g
4.46667	32.7	3.75	177.3	CAGL0G04279g
16.9	23.45	12.7	18.7667	CAGL0G04345g
54.0333	92.3	50.55	71.5667	CAGL0G04367g
14.5	18.5	13	29.6	CAGL0G04389g
23.3333	23.35	23.8	26.6333	CAGL0G04411g
14.2667	34.1	18.65	75.8	CAGL0G04433g
1.83333	5.3	3.2	6.03333	CAGL0G04455g
240.633	375.8	249.85	449.333	CAGL0G04499g
28.3333	95.1	38.55	70.9	CAGL0G04521g
20.5667	36.45	14.4	46.7667	CAGL0G04543g
0.866667	2.9	1	2.4	CAGL0G04565g
46.8667	52.45	50.95	42.6667	CAGL0G04587g
3.5	7.25	3.4	14.7333	CAGL0G04609g
165.633	459.2	181.25	424.1	CAGL0G04631g
436.833	284.55	484.65	192.967	CAGL0G04653g
68.2	58.45	66.8	50.7	CAGL0G04675g
36.3333	32.2	39.1	33.9	CAGL0G04697g
4.6	7.2	3.65	6.8	CAGL0G04719g
22.4667	79.4	15.45	51.5667	CAGL0G04741g
41.0333	162.3	25.7	227.733	CAGL0G04763g
6.8	5.05	7.9	9.46667	CAGL0G04785g
12.5333	41.4	9.4	32.5	CAGL0G04807g
12.8667	19.05	13.85	18.5667	CAGL0G04829g
64.4333	71.5	66.25	73.5	CAGL0G04851g
21.5667	16.95	24.4	22.9	CAGL0G04873g
40.8667	116.35	44.7	101.6	CAGL0G04895g
16.9667	24.75	19.1	36.5	CAGL0G04917g
0.433333	1.1	0	0.566667	CAGL0G04939g
1726.87	815.35	1809.2	683.933	CAGL0G04961g
484.9	309.45	406.95	254.3	CAGL0G04983g
68.2	79.5	66.15	77.3333	CAGL0G05005g
2050.2	5958	1448.05	5417.83	CAGL0G05027g
57.5333	128.4	52.75	141.267	CAGL0G05049g
16.0667	21.3	21.25	22.4	CAGL0G05071g
4.2	8.7	2.8	5.46667	CAGL0G05093g
2335.73	1077.25	2358.9	778.067	CAGL0G05115g
55.6	64.75	59.75	74	CAGL0G05159g
116.067	179.9	117.25	141.3	CAGL0G05181g
14.7333	31.4	10.3	30.0333	CAGL0G05203g
19.1667	30.25	15.45	30.2	CAGL0G05225g
4.13333	9.65	2.7	11.8	CAGL0G05247g
64.8667	96.9	28.3	165.7	CAGL0G05269g
575.933	831.9	429.6	641.733	CAGL0G05291g
10.9	11.85	13.25	21.6333	CAGL0G05313g
17.9333	30.35	29.95	35.8667	CAGL0G05329g
28.3333	31.6	28.3	53.7	CAGL0G05335g
88.0667	139.7	70.9	136.3	CAGL0G05357g
26.0333	36.05	19.65	30.5667	CAGL0G05379g
5.43333	18.75	12	17.1333	CAGL0G05401g
1.53333	2.5	2.5	3.16667	CAGL0G05423g
69.3	139.8	70.25	118.533	CAGL0G05445g
18.6667	16.6	15.1	13.1333	CAGL0G05467g
61.5333	212.8	52.65	198.567	CAGL0G05489g
2.86667	5.4	4.05	5.63333	CAGL0G05511g
0	0	0	0	CAGL0G05522g
2.63333	6.6	1.9	5.56667	CAGL0G05544g
95.6333	264.9	103.8	291.667	CAGL0G05566g
3.7	5.95	6.25	4.03333	CAGL0G05588g
18.9	34.75	14.6	27.5667	CAGL0G05610g
7.1	739.3	14.6	2751.03	CAGL0G05632g
11.2	7.8	13.85	8.4	CAGL0G05654g
172.333	106.55	157.15	97.6333	CAGL0G05676g
12.9333	45.65	12.65	57.7667	CAGL0G05698g
2.86667	11.15	1.25	91.3	CAGL0G05720g
1525.43	502.1	1521.1	353.333	CAGL0G05742g
715.067	655.25	998.25	845.233	CAGL0G05764g
1352.67	642.3	1609.1	634.367	CAGL0G05786g
4.2	8.9	4.55	11.5	CAGL0G05808g
37.7667	92.1	40.95	175.867	CAGL0G05830g
17	18.95	18.8	20.2	CAGL0G05852g
441.5	366.55	446.55	266.333	CAGL0G05874g
659.667	1037.4	626.25	1073.07	CAGL0G05896g
59.5333	60.5	50.6	41.9667	CAGL0G05918g
29934.9	14516	28208	13293.3	CAGL0G05940g
9.3	17.2	8.45	23.5667	CAGL0G05962g
0.933333	1.4	1.95	2.03333	CAGL0G05984g
1225.13	1077.45	1584.3	858.933	CAGL0G06006g
9.5	13.75	11.8	12.2333	CAGL0G06028g
0	1.5	0	2.26667	CAGL0G06050g
11.5333	11.45	8.45	13	CAGL0G06072g
27.8333	49.75	38.95	57.5333	CAGL0G06094g
79.1667	59	80.05	55.5667	CAGL0G06116g
11.5667	23.9	12.05	32.0667	CAGL0G06138g
1.76667	0	0	2.23333	CAGL0G06160g
13.3667	20.4	12.2	41.7333	CAGL0G06182g
17	14.9	19.8	18.8667	CAGL0G06226g
33.5333	30.45	36.35	32.0333	CAGL0G06248g
42.4	57.4	42.3	57.9667	CAGL0G06270g
159.6	134	141.85	111.633	CAGL0G06292g
22.7667	34.8	23.95	40.9667	CAGL0G06314g
43.9333	75.65	49.85	126.033	CAGL0G06336g
1452.4	1101.95	1729.6	1186.03	CAGL0G06358g
28.4667	35.35	31.45	70.0667	CAGL0G06380g
14.3667	40.6	15.5	33.8333	CAGL0G06402g
117.467	230.3	76.75	255.9	CAGL0G06424g
13.4667	5.6	7.2	3.5	CAGL0G06446g
27.6333	38.35	30.3	34	CAGL0G06468g
935.333	2090	933.8	2008.17	CAGL0G06490g
84.7	149.65	74.7	132.733	CAGL0G06556g
4.4	29	6.75	34.8	CAGL0G06578g
283.367	300.95	268.4	267.767	CAGL0G06600g
10.4667	13.4	9.55	20.2333	CAGL0G06622g
0	0	1.6	0	CAGL0G06644g
8.23333	15.65	7.1	18.9333	CAGL0G06666g
5.4	14.25	6.75	9.06667	CAGL0G06688g
0	0.55	5.95	0.6	CAGL0G06710g
13.7667	45.95	13.05	18.4	CAGL0G06732g
32.7667	84.2	25.75	79.1667	CAGL0G06754g
37.7333	68.45	38.95	59.3	CAGL0G06776g
10.5333	9.3	15.8	74.3	CAGL0G06798g
1.03333	2.95	1.55	5.56667	CAGL0G06820g
17.2	13.5	19.8	14.9333	CAGL0G06842g
1.86667	5.8	1.45	4.76667	CAGL0G06864g
8.86667	19	9.75	24.2667	CAGL0G06886g
128.767	211.3	93.4	167	CAGL0G06908g
45.1667	38.4	38.35	26.5333	CAGL0G06930g
41.9667	74.25	35.95	69.0333	CAGL0G06952g
84	73.15	70.7	58.3	CAGL0G06974g
0	0	0	0	CAGL0G06996g
30.0667	38.7	21.7	23.2	CAGL0G07018g
304.933	182.9	285.85	149.233	CAGL0G07040g
5.66667	11.1	8.9	6.73333	CAGL0G07062g
18.9333	31.2	13.1	32.4333	CAGL0G07084g
103.7	120.5	104	133.867	CAGL0G07106g
46.9	36.3	51.15	42.9333	CAGL0G07128g
0.4	0.5	0.2	0.9	CAGL0G07183g1
0.333333	0.15	0	0.5
283.733	331.55	213.4	292.4	CAGL0G07205g
15953.1	11175.5	16036.5	9777.77	CAGL0G07227g
9.9	17	20.15	41.4	CAGL0G07249g
95.9667	158.8	117.2	201	CAGL0G07271g
6.66667	10.35	10.25	11.1667	CAGL0G07293g
59	104.1	58	151	CAGL0G07315g
10.8	14.65	15.55	19.5333	CAGL0G07337g
36.2333	39.5	29	35.1333	CAGL0G07359g
2.66667	5.05	2.6	5.43333	CAGL0G07381g
61.8333	56.1	69.05	58.2333	CAGL0G07403g
44.1333	35.7	50.7	41.8667	CAGL0G07425g
101.7	62.85	111.15	57.4667	CAGL0G07447g
25.1	24.6	30	23.4667	CAGL0G07469g
16.8333	17.65	19.8	20.0667	CAGL0G07491g
41.3333	40.25	30.7	38.7333	CAGL0G07513g
42.0667	42.25	31.25	31.0667	CAGL0G07529g
425.767	325.55	323.3	301	CAGL0G07535g
0.466667	1.25	0.8	0.833333	CAGL0G07557g
9.4	12.55	11.1	14.6333	CAGL0G07579g
56.4667	195.1	36.15	339.367	CAGL0G07601g
29.9	36.6	26.15	43.9333	CAGL0G07623g
3.93333	4.35	3.35	1.46667	CAGL0G07645g
3.16667	14.2	11.6	69.1	CAGL0G07667g
502.967	604.05	451.3	503.267	CAGL0G07689g
331.2	411.55	310.4	317.8	CAGL0G07711g
16.4	35.2	10.2	31.2667	CAGL0G07733g
0.433333	1.4	1.4	1.26667	CAGL0G07755g
24.5	51.75	23.2	56.9667	CAGL0G07777g
25.7	54.3	28.6	45.7667	CAGL0G07799g
723.233	298.6	835.55	287	CAGL0G07821g
506.767	323.45	474.1	290.533	CAGL0G07843g
254.5	186	235.7	119.267	CAGL0G07865g
1185.93	572.2	1145.95	459.1	CAGL0G07881g
659.4	447.7	680.95	442.167	CAGL0G07887g
49.8	148	38.3	163.933	CAGL0G07909g
27.3	29.65	27.4	42.9	CAGL0G07931g
12.8	21.65	17.7	33.4667	CAGL0G07953g
92.9333	56.75	89.6	57.9	CAGL0G07975g
28.3	14.6	30.55	17.5667	CAGL0G07997g
12.0667	34.6	14.6	35.0333	CAGL0G08019g
10.2667	16.4	9.95	31.7333	CAGL0G08041g
38.0667	87.2	28.95	111.567	CAGL0G08063g
1.16667	1.9	1.55	4.2	CAGL0G08085g
1.2	0.35	1.1	0.133333	CAGL0G08107g
19.1333	17.75	22.6	23.7333	CAGL0G08129g
16.1333	25.2	13.9	45.0667	CAGL0G08151g
11648.1	19662.7	9026.2	18056.2	CAGL0G08173g
8.83333	16.85	11.8	33.6667	CAGL0G08195g
18.8667	26.1	16.25	25.7333	CAGL0G08217g
30.3	30.8	25.95	26	CAGL0G08228g
62.2333	153.5	68.5	112.267	CAGL0G08250g
146.3	234.4	117.4	198.8	CAGL0G08272g
82.8333	118.25	55.65	103.367	CAGL0G08294g
93.8	39.5	105.85	60.3333	CAGL0G08316g
20.9333	34.4	20.5	31.7	CAGL0G08338g
6.43333	12.7	5.9	12.6333	CAGL0G08360g
29.3	63.55	24.25	68.4	CAGL0G08382g
18.3333	16.4	19.75	13.4	CAGL0G08404g
54.0333	56.6	53	54.8333	CAGL0G08426g
4.36667	8.25	3.3	13.3333	CAGL0G08448g
2.66667	4	3.2	3.3	CAGL0G08470g
18.9	22.5	19.8	26.3667	CAGL0G08492g
41.6	391.05	43.9	348.067	CAGL0G08558g
11.5333	4.15	10.75	20.9667	CAGL0G08602g
51.1	61.65	33.35	102.467	CAGL0G08624g
2.56667	11.6	1.4	27.8333	CAGL0G08646g
8.5	14.9	14.3	29.4667	CAGL0G08668g
17.2667	33.25	17.8	26.2667	CAGL0G08690g
15.7	39.6	14	43.6	CAGL0G08712g
241.8	214.1	183.4	158.967	CAGL0G08734g
6.86667	11.75	5.45	14.8333	CAGL0G08756g
448.467	187.95	436.25	152.333	CAGL0G08778g
37	61.85	29.2	49.9667	CAGL0G08800g
8.3	11.1	7.7	10.7333	CAGL0G08822g
41.0333	127.45	49.8	165.133	CAGL0G08844g
67	202.9	56.65	398.467	CAGL0G08866g
395.733	228.8	364.25	176	CAGL0G08888g
50.8	50.9	38.6	42.7	CAGL0G08910g
45.9667	77.95	41.55	59.1	CAGL0G08932g
9.36667	13.4	17.6	29.8667	CAGL0G08954g
35.5	158.05	30.05	138.367	CAGL0G09020g
21.4333	69.8	16.2	173.833	CAGL0G09042g
13.7333	59.5	14.3	144.333	CAGL0G09064g
0	0	0	13.1333	CAGL0G09086g
0.6	4.35	1.25	24.0667	CAGL0G09108g
5895.1	6443.5	5354.8	6344	CAGL0G09130g
74.5333	122.95	62.8	119.7	CAGL0G09152g
60.7667	91.45	47.9	96.3	CAGL0G09174g
1.53333	7.55	2.25	6.4	CAGL0G09196g
24.0333	44.2	21.05	48.1	CAGL0G09218g
66.5667	83	75.95	100.967	CAGL0G09229g
12.9333	17.45	20.95	15.4333	CAGL0G09251g
29.1333	45.3	28.3	68.9667	CAGL0G09273g
18.0667	37.05	16.6	34.1	CAGL0G09295g
50.0667	23.7	47.1	23.4667	CAGL0G09317g
14.0667	29.2	10.35	26.5667	CAGL0G09339g
52.9667	110.15	40.05	88.5667	CAGL0G09361g
1596	3119	1597.25	3879.13	CAGL0G09383g
135.567	306.15	172.25	638.133	CAGL0G09449g
13.8667	17.95	14.8	18.1667	CAGL0G09493g
[truncated: 3,214 more rows]

## Sheet: Cglabrata volcano plot
DG5 1-3 Avg RPKM	DG372 10-12 Avg RPKM		DG372 / DG5 RPKM		Name			log2FC	Pvalue	log2FC	1/Pvalue
1.7	72.5333		42.6667		CAGL0E03894g			5.41504	1.88276e-08	5.41504	5.31136e+07
0.666667	96.4333		144.65		CAGL0A02145g			7.17642	7.06497e-08	7.17642	1.41543e+07
41.0333	165.133		4.02437		CAGL0G08844g			2.00876	3.58742e-07	2.00876	2.78752e+06
29.9	199.3		6.66555		CAGL0L01265g			2.73672	6.57967e-07	2.73672	1.51983e+06
3.03333	30.5333		10.0659		CAGL0M01892g			3.33141	8.33534e-07	3.33141	1.19971e+06
12.1667	1848.13		151.901		CAGL0E01749g			7.24699	9.53525e-07	7.24699	1.04874e+06
0.866667	323.8		373.615		CAGL0E06292g			8.54541	1.01624e-06	8.54541	984022
55.7	341.5		6.13106		CAGL0H07359g			2.61614	1.13409e-06	2.61614	881764
10.4	0.1		0.00961538		CAGL0J11968g			-6.70044	1.51128e-06	-6.70044	661690
37.2333	272.633		7.32229		CAGL0A01804g			2.8723	1.53831e-06	2.8723	650066
13.1667	92.8667		7.05316		CAGL0E05918g			2.81827	1.59646e-06	2.81827	626384
20.2333	173.133		8.55684		CAGL0B00858g			3.09708	1.68985e-06	3.09708	591768
41.6333	350.2		8.41153		CAGL0M13343g			3.07237	2.02693e-06	3.07237	493356
8.86667	829.733		93.5789		CAGL0H08107g			6.54811	2.23123e-06	6.54811	448183
3.96667	171.8		43.3109		CAGL0E03916g			5.43666	2.23699e-06	5.43666	447030
36.4333	503.433		13.8179		CAGL0K10164g			3.78847	2.27493e-06	3.78847	439575
5.33333	61.2		11.475		CAGL0D00946g			3.52042	2.46417e-06	3.52042	405816
25.7667	141.867		5.50582		CAGL0H09240g			2.46096	2.67223e-06	2.46096	374220
26.5	119.667		4.51572		CAGL0B04917g			2.17496	2.94085e-06	2.17496	340038
1468.87	857		0.583443		CAGL0M05665g			-0.777336	3.46348e-06	-0.777336	288727
9.93333	25.0333		2.52013		CAGL0F05379g			1.3335	3.81185e-06	1.3335	262340
0.3	14.3667		47.8889		CAGL0B02079g			5.58162	4.12119e-06	5.58162	242648
14.8667	1124.8		75.6592		CAGL0L06666g			6.24144	4.40225e-06	6.24144	227157
57.2667	232.833		4.06577		CAGL0H00825g			2.02353	4.74832e-06	2.02353	210601
12.2333	103.5		8.46049		CAGL0K10626g			3.08074	5.71763e-06	3.08074	174898
3.16667	33.3667		10.5368		CAGL0B03949g			3.39737	5.74739e-06	3.39737	173992
18.1333	79.4667		4.38235		CAGL0E04774g			2.13171	5.77359e-06	2.13171	173202
113.733	323.967		2.84848		CAGL0K12694g			1.51019	6.11645e-06	1.51019	163494
181.667	77.1		0.424404		CAGL0L11594g			-1.23649	6.16135e-06	-1.23649	162302
6.33333	70.6667		11.1579		CAGL0B02343g			3.47999	6.58856e-06	3.47999	151778
62.6	31.6333		0.505325		CAGL0C03333g			-0.984717	6.84345e-06	-0.984717	146125
14.2667	75.8		5.31308		CAGL0G04433g			2.40955	7.0452e-06	2.40955	141941
19.7667	154.933		7.83811		CAGL0D00198g			2.97051	7.39781e-06	2.97051	135175
3	190.833		63.6111		CAGL0A00737g			5.99121	8.04983e-06	5.99121	124226
10.2333	266.233		26.0163		CAGL0A01221g			4.70134	8.34036e-06	4.70134	119899
16.1	1792.83		111.356		CAGL0D03762g			6.79904	8.46739e-06	6.79904	118100
13.4333	42.4667		3.16129		CAGL0J02904g			1.66051	8.52693e-06	1.66051	117275
18.9333	105.067		5.5493		CAGL0F01265g			2.4723	8.55115e-06	2.4723	116943
406.4	2002.67		4.92782		CAGL0F07601g			2.30095	8.71841e-06	2.30095	114700
859.433	3711.53		4.31858		CAGL0C02233g			2.11056	8.74703e-06	2.11056	114325
1.9	43.0667		22.6667		CAGL0J01727g			4.5025	9.17607e-06	4.5025	108979
0.7	104.7		149.571		CAGL0F02607g			7.22469	1.01849e-05	7.22469	98184.7
31.0667	88.1333		2.83691		CAGL0K10648g			1.50432	1.03319e-05	1.50432	96787.8
191.6	913.967		4.77018		CAGL0E04224g			2.25404	1.05334e-05	2.25404	94936.1
0	174.6		#DIV/0!		CAGL0L07590g			#DIV/0!	1.09099e-05	#DIV/0!	91659.5
208.8	940.433		4.50399		CAGL0J11770g			2.1712	1.21666e-05	2.1712	82192.3
9.5	28.6		3.01053		CAGL0J03608g			1.59002	1.23857e-05	1.59002	80738.2
19.0667	373.6		19.5944		CAGL0E04554g			4.29237	1.30301e-05	4.29237	76745.4
22.0333	149.367		6.77912		CAGL0M03377g			2.7611	1.47964e-05	2.7611	67584.2
95.6	1285.4		13.4456		CAGL0F07579g			3.74906	1.54e-05	3.74906	64935.1
19.4	52.0667		2.68385		CAGL0C01353g			1.4243	1.57406e-05	1.4243	63530.1
11.4333	116.2		10.1633		CAGL0A01606g			3.34529	1.57582e-05	3.34529	63459
7.43333	23.5		3.16143		CAGL0K03399g			1.66058	1.57955e-05	1.66058	63309.2
58	224.867		3.87701		CAGL0K08668g			1.95495	1.59206e-05	1.95495	62811.6
304.767	1211.3		3.97452		CAGL0D06688g			1.99078	1.59216e-05	1.99078	62807.8
2.83333	101.4		35.7882		CAGL0L09537g			5.16141	1.60982e-05	5.16141	62118.7
14	67.8667		4.84762		CAGL0F07909g			2.27728	1.68129e-05	2.27728	59478.1
683.833	290.533		0.42486		CAGL0J02090g			-1.23494	1.81026e-05	-1.23494	55240.6
112	302.833		2.70387		CAGL0J02068g			1.43503	1.91351e-05	1.43503	52260
7.93333	47.3667		5.97059		CAGL0C04026g			2.57787	1.93444e-05	2.57787	51694.6
8.23333	185.633		22.5466		CAGL0D05434g			4.49484	2.01514e-05	4.49484	49624.3
0.166667	24.4667		146.8		CAGL0B01012g			7.19771	2.15259e-05	7.19771	46455.7
7.36667	69.6667		9.45701		CAGL0J07612g			3.24138	2.16453e-05	3.24138	46199.5
15.6667	102.267		6.52766		CAGL0H07557g			2.70657	2.1767e-05	2.70657	45941
280.667	151.567		0.540024		CAGL0L03003g			-0.888905	2.41589e-05	-0.888905	41392.6
37.2333	469.033		12.5971		CAGL0C04004g			3.65502	2.45387e-05	3.65502	40751.9
42.6667	412.5		9.66797		CAGL0H05137g			3.27321	2.47958e-05	3.27321	40329.4
9.56667	225.967		23.6202		CAGL0M14047g			4.56195	2.56988e-05	4.56195	38912.3
53.4667	128.433		2.40212		CAGL0C02893g			1.26431	2.72785e-05	1.26431	36658.9
29753	14100.7		0.473925		CAGL0A00979g			-1.07727	2.80639e-05	-1.07727	35633
99.9667	74.2		0.742247		CAGL0D00726g			-0.430028	2.825e-05	-0.430028	35398.3
55.2	175.367		3.17693		CAGL0G04213g			1.66763	2.84577e-05	1.66763	35139.9
27.0333	213.767		7.90752		CAGL0B03069g			2.98323	2.88711e-05	2.98323	34636.7
123.633	930.2		7.52386		CAGL0I00484g			2.91147	2.99606e-05	2.91147	33377.2
7.76667	68.1		8.76824		CAGL0A04081g			3.13229	3.01489e-05	3.13229	33168.7
34.7667	77.1667		2.21956		CAGL0D02068g			1.15027	3.0425e-05	1.15027	32867.7
83	219.133		2.64016		CAGL0B01419g			1.40063	3.13128e-05	1.40063	31935.8
73.2333	174.2		2.3787		CAGL0M02002g			1.25017	3.33228e-05	1.25017	30009.4
27.2	94.6		3.47794		CAGL0L08294g			1.79823	3.39152e-05	1.79823	29485.3
18.6333	69.4333		3.7263		CAGL0H05357g			1.89774	3.49134e-05	1.89774	28642.3
12.7667	88.3		6.91645		CAGL0H00682g			2.79003	3.57526e-05	2.79003	27970
43.9333	126.033		2.86874		CAGL0G06336g			1.52042	3.62255e-05	1.52042	27604.8
24.9667	1287.63		51.5741		CAGL0K07634g			5.68857	3.72043e-05	5.68857	26878.6
47.2	510.167		10.8086		CAGL0J10978g			3.43411	3.74274e-05	3.43411	26718.4
126.767	388.9		3.06784		CAGL0F05329g			1.61722	3.81541e-05	1.61722	26209.5
22.5667	61		2.7031		CAGL0K12034g			1.43462	3.89237e-05	1.43462	25691.3
1.36667	9.76667		7.14634		CAGL0K05247g			2.8372	3.93366e-05	2.8372	25421.6
9.66667	79.2333		8.19655		CAGL0D03894g			3.03502	3.9905e-05	3.03502	25059.5
4.46667	177.3		39.694		CAGL0G04279g			5.31085	4.04441e-05	5.31085	24725.5
2559.17	1291.4		0.504617		CAGL0A03051g			-0.986738	4.11233e-05	-0.986738	24317.1
11.3333	192.6		16.9941		CAGL0H08129g			4.08696	4.19858e-05	4.08696	23817.6
46.1667	290.3		6.28809		CAGL0I06182g			2.65262	4.2066e-05	2.65262	23772.2
151.967	697.267		4.58829		CAGL0J04554g			2.19796	4.28455e-05	2.19796	23339.7
1.76667	51.8		29.3208		CAGL0E01859g			4.87385	4.50301e-05	4.87385	22207.4
30.7333	126.367		4.11171		CAGL0I06094g			2.03974	4.50412e-05	2.03974	22201.9
10.8	48.1333		4.45679		CAGL0L09691g			2.15601	4.53623e-05	2.15601	22044.7
57.7667	128.167		2.2187		CAGL0M05137g			1.14971	4.55284e-05	1.14971	21964.3
21.1333	276.233		13.071		CAGL0L00957g			3.7083	4.5952e-05	3.7083	21761.8
14.0333	46.8333		3.33729		CAGL0L03696g			1.73868	4.59684e-05	1.73868	21754.1
140.667	37.7333		0.268246		CAGL0H07887g			-1.89837	4.65521e-05	-1.89837	21481.3
13.3667	83.4333		6.2419		CAGL0H10054g			2.64198	4.69505e-05	2.64198	21299
7.53333	26.9		3.5708		CAGL0L10582g			1.83625	4.8015e-05	1.83625	20826.8
5.1	162.667		31.8954		CAGL0K04565g			4.99528	4.83016e-05	4.99528	20703.2
2.46667	64.0333		25.9595		CAGL0M06897g			4.69819	4.88167e-05	4.69819	20484.8
317.167	1132.13		3.56952		CAGL0I01914g			1.83573	4.94291e-05	1.83573	20231
86.6667	213.067		2.45846		CAGL0E04752g			1.29776	4.99212e-05	1.29776	20031.6
9.3	64.0333		6.8853		CAGL0F03025g			2.78352	5.01044e-05	2.78352	19958.3
0.866667	31.4667		36.3077		CAGL0M10153g			5.1822	5.13248e-05	5.1822	19483.8
57.5333	458.2		7.96408		CAGL0K04279g			2.99351	5.1461e-05	2.99351	19432.2
41.5667	657.633		15.8212		CAGL0I00286g			3.98378	5.248e-05	3.98378	19054.9
29.3333	99.3667		3.3875		CAGL0E02079g			1.76022	5.34239e-05	1.76022	18718.2
12.9333	27.2		2.10309		CAGL0D06314g			1.07251	5.4754e-05	1.07251	18263.5
28283.1	12347.5		0.436569		CAGL0M02497g			-1.19572	5.52341e-05	-1.19572	18104.7
16.1	41.1		2.5528		CAGL0J09130g			1.35208	5.52914e-05	1.35208	18086
34.6	227.967		6.58863		CAGL0K04697g			2.71998	5.57503e-05	2.71998	17937.1
8.9	102.867		11.5581		CAGL0I08151g			3.53083	5.61839e-05	3.53083	17798.7
152.933	420.133		2.74717		CAGL0I01430g			1.45794	5.81318e-05	1.45794	17202.3
25.2	1608.07		63.8122		CAGL0I04048g			5.99576	5.85819e-05	5.99576	17070.1
67.3667	112.6		1.67145		CAGL0M13035g			0.7411	5.97348e-05	0.7411	16740.7
11.9333	86.6333		7.25978		CAGL0K10890g			2.85993	6.04798e-05	2.85993	16534.4
105.333	3664.47		34.7892		CAGL0F04521g			5.12057	6.06349e-05	5.12057	16492.2
994.233	427		0.429477		CAGL0I02706g			-1.21935	6.08225e-05	-1.21935	16441.3
23.7333	194.233		8.18399		CAGL0L06226g			3.0328	6.08234e-05	3.0328	16441
15.1333	570.8		37.7181		CAGL0J10494g			5.23718	6.08875e-05	5.23718	16423.7
1135.6	395.367		0.348157		CAGL0C00451g			-1.52219	6.13709e-05	-1.52219	16294.4
4.7	23.8		5.06383		CAGL0A04301g			2.34023	6.14433e-05	2.34023	16275.2
44.6333	872.467		19.5474		CAGL0A02233g			4.28891	6.14973e-05	4.28891	16260.9
3.13333	14.6667		4.68085		CAGL0I09086g			2.22677	6.29503e-05	2.22677	15885.6
332.6	2373.43		7.136		CAGL0K11858g			2.83512	6.37395e-05	2.83512	15688.8
60.1667	244.333		4.06094		CAGL0M08514g			2.02181	6.61469e-05	2.02181	15117.9
177.133	749		4.22845		CAGL0A02211g			2.08013	6.63061e-05	2.08013	15081.6
12.9667	62.7333		4.83805		CAGL0L01925g			2.27442	6.66214e-05	2.27442	15010.2
1.43333	73.3667		51.186		CAGL0K05687g			5.67768	6.72265e-05	5.67768	14875.1
23.8	289.633		12.1695		CAGL0L01771g			3.60519	7.05673e-05	3.60519	14170.9
12.9333	57.7667		4.46649		CAGL0G05698g			2.15914	7.13551e-05	2.15914	14014.4
1224.83	2332.33		1.9042		CAGL0E06358g			0.929189	7.35511e-05	0.929189	13596
1247.73	555.433		0.445154		CAGL0J09856g			-1.16762	7.45256e-05	-1.16762	13418.2
583.267	347		0.594925		CAGL0K02475g			-0.74922	7.58852e-05	-0.74922	13177.8
1.03333	25.0333		24.2258		CAGL0M01716g			4.59847	7.65536e-05	4.59847	13062.7
1101.53	445.467		0.404406		CAGL0M08338g			-1.30612	7.75898e-05	-1.30612	12888.3
5.06667	60.4333		11.9276		CAGL0I04378g			3.57624	7.77961e-05	3.57624	12854.1
3.53333	37.7		10.6698		CAGL0J11550g			3.41546	7.82768e-05	3.41546	12775.2
1.53333	11.8333		7.71739		CAGL0A04411g			2.94811	7.8689e-05	2.94811	12708.3
217.7	43.1		0.197979		CAGL0A00165g			-2.33658	8.10228e-05	-2.33658	12342.2
14.4	34.2333		2.37731		CAGL0I06072g			1.24933	8.11356e-05	1.24933	12325
13.2667	100.3		7.5603		CAGL0M02519g			2.91844	8.36796e-05	2.91844	11950.3
36	158.2		4.39444		CAGL0L06820g			2.13568	8.4474e-05	2.13568	11838
71.1667	570.4		8.01499		CAGL0G01122g			3.0027	8.49095e-05	3.0027	11777.2
75.8	292.3		3.8562		CAGL0B03685g			1.94718	8.51346e-05	1.94718	11746.1
9.36667	61.6667		6.58363		CAGL0M06347g			2.71888	8.66655e-05	2.71888	11538.6
2717.37	845.533		0.311159		CAGL0H04301g			-1.68428	8.78579e-05	-1.68428	11382
1831.47	581.833		0.317687		CAGL0H07975g			-1.65432	9.09822e-05	-1.65432	10991.2
1.5	29.4667		19.6444		CAGL0D06512g			4.29605	9.18819e-05	4.29605	10883.5
8.6	34.1667		3.97287		CAGL0M00594g			1.99018	9.37159e-05	1.99018	10670.5
5.96667	29.7		4.97765		CAGL0G09977g			2.31547	9.49748e-05	2.31547	10529.1
8.6	298.833		34.7481		CAGL0M12100g			5.11886	9.7076e-05	5.11886	10301.2
101.033	38.1333		0.377433		CAGL0C00209g			-1.40571	9.718e-05	-1.40571	10290.2
1004.23	300.333		0.299067		CAGL0L03872g			-1.74146	9.76326e-05	-1.74146	10242.5
15.4667	136.1		8.79957		CAGL0C05093g			3.13743	9.90602e-05	3.13743	10094.9
901.533	405.233		0.449493		CAGL0L00385g			-1.15363	0.000100351	-1.15363	9965.02
375.033	2764.23		7.37063		CAGL0H04983g			2.88179	0.00010147	2.88179	9855.14
384.633	233.367		0.606725		CAGL0K11968g			-0.720885	0.00010225	-0.720885	9779.91
53.3333	173		3.24375		CAGL0I04774g			1.69766	0.000104046	1.69766	9611.12
84.9667	319.033		3.75481		CAGL0H05445g			1.90874	0.000104327	1.90874	9585.26
14.2667	2.1		0.147196		CAGL0C05577g			-2.76419	0.000104929	-2.76419	9530.23
375.467	205.8		0.548118		CAGL0M12210g			-0.867442	0.000106201	-0.867442	9416.12
395.733	176		0.444744		CAGL0G08888g			-1.16895	0.000106899	-1.16895	9354.65
60	199.233		3.32056		CAGL0M07447g			1.73142	0.000107172	1.73142	9330.79
6.8	18.4333		2.71078		CAGL0L02585g			1.43871	0.000107528	1.43871	9299.89
37.5667	208.433		5.54836		CAGL0L10912g			2.47206	0.000108172	2.47206	9244.51
47869.4	18282.3		0.38192		CAGL0M03861g			-1.38866	0.000108449	-1.38866	9220.9
2.36667	55.9333		23.6338		CAGL0C04785g			4.56278	0.000108702	4.56278	9199.43
101.367	335.2		3.30681		CAGL0I04554g			1.72544	0.000109053	1.72544	9169.83
382.667	1025.73		2.68049		CAGL0H08541g			1.4225	0.000109649	1.4225	9120.02
29934.9	13293.3		0.444074		CAGL0G05940g			-1.17113	0.000112097	-1.17113	8920.84
11.1667	36.4333		3.26269		CAGL0A04433g			1.70606	0.000113881	1.70606	8781.13
15.1667	97.0333		6.3978		CAGL0H02585g			2.67758	0.000114642	2.67758	8722.77
8.5	62.4667		7.34902		CAGL0I07249g			2.87755	0.000115914	2.87755	8627.09
9.33333	68.7667		7.36786		CAGL0I05060g			2.88125	0.000118673	2.88125	8426.51
53.1	148.733		2.801		CAGL0F09053g			1.48594	0.000119537	1.48594	8365.63
3.03333	22.8667		7.53846		CAGL0E02145g			2.91427	0.000121745	2.91427	8213.89
778.5	2480.1		3.18574		CAGL0L10186g			1.67163	0.000122882	1.67163	8137.9
2.96667	142.267		47.9551		CAGL0G02937g			5.58361	0.000123099	5.58361	8123.52
2.5	39		15.6		CAGL0F02651g			3.96347	0.000126144	3.96347	7927.43
53.6333	218.467		4.07334		CAGL0M03223g			2.02621	0.000126592	2.02621	7899.42
49.3	102.2		2.07302		CAGL0J03256g			1.05174	0.000127351	1.05174	7852.31
2.86667	54.7333		19.093		CAGL0H10010g			4.25497	0.000127525	4.25497	7841.58
4.63333	19.1333		4.1295		CAGL0L02607g			2.04597	0.00012867	2.04597	7771.81
1165.9	675.267		0.579181		CAGL0A04389g			-0.787915	0.000129397	-0.787915	7728.18
4.4	60.0667		13.6515		CAGL0F04081g			3.77099	0.000129419	3.77099	7726.86
74.6667	531.933		7.12411		CAGL0H08844g			2.83271	0.000130964	2.83271	7635.67
227.367	101.433		0.446122		CAGL0M11176g			-1.16449	0.000131997	-1.16449	7575.91
91.5667	160.533		1.75319		CAGL0E01463g			0.809978	0.000133404	0.809978	7496.02
26.0667	99.3		3.80946		CAGL0M08756g			1.92959	0.000134761	1.92959	7420.55
17.3	263.767		15.2466		CAGL0M06963g			3.93042	0.000134865	3.93042	7414.81
8.96667	26.6		2.96654		CAGL0B02761g			1.56878	0.00014023	1.56878	7131.15
15953.1	9777.77		0.612906		CAGL0G07227g			-0.706263	0.000140272	-0.706263	7129.03
6.43333	26.3333		4.09326		CAGL0I03542g			2.03325	0.000140669	2.03325	7108.91
3.66667	24.3		6.62727		CAGL0B03311g			2.72842	0.000141013	2.72842	7091.54
0.333333	78.3333		235		CAGL0D02640g			7.87652	0.000143029	7.87652	6991.59
29	287.067		9.89885		CAGL0K04301g			3.30726	0.000143224	3.30726	6982.06
219.9	1195.43		5.43626		CAGL0J08272g			2.44261	0.000143985	2.44261	6945.19
42.0333	106.233		2.52736		CAGL0J08822g			1.33763	0.000144953	1.33763	6898.79
56.1333	745.6		13.2827		CAGL0M01914g			3.73147	0.00014591	3.73147	6853.52
14269.8	7171.37		0.502554		CAGL0E04994g			-0.992648	0.000146446	-0.992648	6828.45
41.9	95.3667		2.27605		CAGL0H06105g			1.18653	0.000147019	1.18653	6801.85
10.0333	127.167		12.6744		CAGL0H07469g			3.66385	0.000147417	3.66385	6783.49
15.7	43.6		2.77707		CAGL0G08712g			1.47356	0.000148419	1.47356	6737.68
2.1	455.367		216.841		CAGL0C05467g			7.7605	0.000148586	7.7605	6730.1
240.267	372.867		1.55189		CAGL0C03762g			0.634023	0.0001491	0.634023	6706.9
882.8	349.367		0.395748		CAGL0G03465g			-1.33734	0.000149859	-1.33734	6672.94
23.2667	47.3		2.03295		CAGL0H01331g			1.02358	0.000151095	1.02358	6618.34
33.8667	84		2.48031		CAGL0L03960g			1.31052	0.000154611	1.31052	6467.83
212.033	120.867		0.570036		CAGL0K02387g			-0.810875	0.00015527	-0.810875	6440.39
22.2	73.4		3.30631		CAGL0H03993g			1.72522	0.000157486	1.72522	6349.76
21.4333	173.833		8.11042		CAGL0G09042g			3.01978	0.000160551	3.01978	6228.54
11.1667	20.8333		1.86567		CAGL0L10252g			0.899695	0.000160793	0.899695	6219.17
244.433	885		3.62062		CAGL0I05874g			1.85624	0.000162959	1.85624	6136.51
1110.67	396.333		0.356843		CAGL0K00847g			-1.48664	0.000163363	-1.48664	6121.33
39.3	124.3		3.16285		CAGL0G01166g			1.66123	0.000168481	1.66123	5935.37
3974.43	1470		0.369864		CAGL0J10179g			-1.43493	0.000169191	-1.43493	5910.48
41.6	348.067		8.36699		CAGL0G08558g			3.06471	0.000169503	3.06471	5899.59
129.133	457.667		3.54414		CAGL0I10384g			1.82544	0.000170643	1.82544	5860.19
195.567	644.233		3.29419		CAGL0K11297g			1.71992	0.000171141	1.71992	5843.15
26.7	56.1		2.10112		CAGL0J08074g			1.07116	0.000172344	1.07116	5802.35
1121.3	590.067		0.526234		CAGL0J02838g			-0.926222	0.000173026	-0.926222	5779.46
93.1333	7.76667		0.083393		CAGL0M07766g			-3.58393	0.000173245	-3.58393	5772.16
56.8	116.233		2.04636		CAGL0L00979g			1.03306	0.000173561	1.03306	5761.67
97.2	66.5		0.684156		CAGL0I07997g			-0.547602	0.000173905	-0.547602	5750.28
15.3667	180.867		11.7701		CAGL0H06699g			3.55705	0.000174195	3.55705	5740.71
0.466667	33.2333		71.2143		CAGL0L12496g			6.15409	0.000174283	6.15409	5737.78
4.46667	14.2333		3.18657		CAGL0J07150g			1.672	0.000177832	1.672	5623.29
1180.77	353.733		0.299579		CAGL0H08415g			-1.73899	0.000178098	-1.73899	5614.9
21.9667	33.1667		1.50986		CAGL0E00781g			0.594418	0.000182907	0.594418	5467.27
5598.57	2052.8		0.366665		CAGL0L10015g			-1.44746	0.000183343	-1.44746	5454.26
11.5333	133.833		11.604		CAGL0D06490g			3.53656	0.000185102	3.53656	5402.44
7.2	43.1333		5.99074		CAGL0F07865g			2.58273	0.000185812	2.58273	5381.77
4859.57	1565.53		0.322155		CAGL0H06127g			-1.63417	0.000186147	-1.63417	5372.09
107.5	885.8		8.24		CAGL0H06853g			3.04264	0.000187414	3.04264	5335.78
129.367	70.4667		0.544705		CAGL0J05698g			-0.876453	0.000188514	-0.876453	5304.65
6.66667	46.9667		7.045		CAGL0F09119g			2.8166	0.00018914	2.8166	5287.08
11.5	302.067		26.2667		CAGL0E01837g			4.71516	0.000189292	4.71516	5282.84
166.567	84.5333		0.507505		CAGL0H05973g			-0.978507	0.000189747	-0.978507	5270.16
71.5667	234.8		3.28086		CAGL0M13629g			1.71407	0.000189915	1.71407	5265.52
37.7667	175.867		4.65666		CAGL0G05830g			2.2193	0.000190369	2.2193	5252.94
24.9667	544.933		21.8264		CAGL0A03608g			4.448	0.000190551	4.448	5247.94
30.9333	98.8333		3.19504		CAGL0K07964g			1.67584	0.000192255	1.67584	5201.43
15.9333	73.3333		4.60251		CAGL0E03762g			2.20242	0.000193787	2.20242	5160.3
2255	5297.7		2.34931		CAGL0A04829g			1.23224	0.000195244	1.23224	5121.8
56.4667	339.367		6.01004		CAGL0G07601g			2.58737	0.000196084	2.58737	5099.87
3.13333	13		4.14894		CAGL0A01155g			2.05274	0.000196393	2.05274	5091.83
120	237.133		1.97611		CAGL0K01595g			0.982664	0.000197475	0.982664	5063.93
29.6	52.7667		1.78266		CAGL0F07997g			0.83403	0.000199809	0.83403	5004.79
16.9667	36.5		2.15128		CAGL0G04917g			1.10519	0.00020499	1.10519	4878.3
20	35.6		1.78		CAGL0C05357g			0.831877	0.000206652	0.831877	4839.06
486.033	171.467		0.352788		CAGL0K02233g			-1.50313	0.000207455	-1.50313	4820.33
19.2333	49.3667		2.56672		CAGL0J09812g			1.35993	0.000208182	1.35993	4803.5
22.7333	37.6333		1.65543		CAGL0J08140g			0.727202	0.000208694	0.727202	4791.7
1212.4	818.233		0.674887		CAGL0K10956g			-0.567282	0.000209162	-0.567282	4780.99
13.6	57.9667		4.26225		CAGL0K07480g			2.09162	0.000211342	2.09162	4731.67
7.9	20.4333		2.5865		CAGL0J05280g			1.371	0.000211357	1.371	4731.32
92.2667	271.367		2.94111		CAGL0M10219g			1.55636	0.000211964	1.55636	4717.77
43.1667	101.7		2.35598		CAGL0H04785g			1.23633	0.000212421	1.23633	4707.63
226.067	128.133		0.566794		CAGL0B02794g			-0.819102	0.000215332	-0.819102	4643.98
73.7667	221.2		2.99864		CAGL0M08492g			1.58431	0.000215695	1.58431	4636.18
137.933	61.3333		0.444659		CAGL0M03619g			-1.16923	0.000217174	-1.16923	4604.6
74.1667	198.9		2.6818		CAGL0F04213g			1.4232	0.000218058	1.4232	4585.95
1162.73	574.9		0.494438		CAGL0B02255g			-1.01614	0.000221782	-1.01614	4508.94
11.1	23.4333		2.11111		CAGL0G03135g			1.078	0.000222032	1.078	4503.85
3.96667	13.0667		3.29412		CAGL0E06644g			1.71989	0.000223215	1.71989	4479.99
17.8333	188.767		10.585		CAGL0M06941g			3.40396	0.000223399	3.40396	4476.3
1.53333	6.4		4.17391		CAGL0G09196g			2.0614	0.000224177	2.0614	4460.77
14333	5246.67		0.366054		CAGL0M06303g			-1.44987	0.000225175	-1.44987	4440.98
8.13333	98.5		12.1107		CAGL0G02101g			3.59821	0.000225319	3.59821	4438.16
4.96667	10.8		2.1745		CAGL0E01507g			1.12068	0.000228604	1.12068	4374.37
82.4667	41.9		0.508084		CAGL0E01925g			-0.976861	0.000229186	-0.976861	4363.27
24.1333	49.5333		2.05249		CAGL0M02255g			1.03737	0.000230414	1.03737	4340.02
31.5667	117.267		3.71489		CAGL0B02970g			1.89332	0.000230805	1.89332	4332.66
11.4333	52.6		4.60058		CAGL0F04279g			2.20182	0.000230891	2.20182	4331.04
7.46667	60.2		8.0625		CAGL0M04213g			3.01123	0.000231759	3.01123	4314.83
496.267	196		0.394949		CAGL0F01023g			-1.34026	0.000232232	-1.34026	4306.04
3.2	60.9667		19.0521		CAGL0F05137g			4.25188	0.000232623	4.25188	4298.8
90.6667	232.6		2.56544		CAGL0L13222g			1.35921	0.000232877	1.35921	4294.1
3.63333	14.6333		4.02752		CAGL0D02002g			2.00989	0.00023432	2.00989	4267.67
29.6	64.8		2.18919		CAGL0H09812g			1.1304	0.000235818	1.1304	4240.55
172.7	68.9667		0.399344		CAGL0A04653g			-1.3243	0.000238595	-1.3243	4191.21
109.867	506.6		4.61104		CAGL0K00803g			2.20509	0.000239053	2.20509	4183.17
86.6333	8121.4		93.7445		CAGL0M11000g			6.55066	0.000239762	6.55066	4170.8
83.6333	175.3		2.09605		CAGL0B00704g			1.06768	0.00024004	1.06768	4165.97
24.5	56.9667		2.32517		CAGL0G07777g			1.21734	0.00024031	1.21734	4161.29
7.46667	26.2667		3.51786		CAGL0M06413g			1.8147	0.000241128	1.8147	4147.17
35.2	100.167		2.84564		CAGL0M07315g			1.50876	0.000246533	1.50876	4056.25
103.3	29.4667		0.285253		CAGL0K10340g			-1.80968	0.000247966	-1.80968	4032.81
47.5	118.9		2.50316		CAGL0E06226g			1.32375	0.000248311	1.32375	4027.21
100.767	183.333		1.81938		CAGL0D00176g			0.863451	0.000248707	0.863451	4020.8
26.6	56.7		2.13158		CAGL0J10516g			1.09192	0.00024891	1.09192	4017.51
1347.43	516.733		0.383495		CAGL0L00341g			-1.38272	0.00024944	-1.38272	4008.98
11.5333	74.5333		6.46243		CAGL0H06831g			2.69208	0.000251123	2.69208	3982.12
782.9	1593.57		2.03547		CAGL0A04521g			1.02536	0.000251487	1.02536	3976.36
8.96667	3.46667		0.386617		CAGL0D04928g			-1.37102	0.000256594	-1.37102	3897.2
36.1	164.467		4.55586		CAGL0B03201g			2.18772	0.000262806	2.18772	3805.09
30912.9	18386.2		0.594775		CAGL0A01562g			-0.749585	0.000264652	-0.749585	3778.55
31.6	57.8667		1.83122		CAGL0K01925g			0.872808	0.000270059	0.872808	3702.9
243.967	169.3		0.693947		CAGL0J09768g			-0.527102	0.000271542	-0.527102	3682.68
4776.93	2803.57		0.586897		CAGL0D04834g			-0.768821	0.000272163	-0.768821	3674.27
112.3	423.867		3.77441		CAGL0M11990g			1.91625	0.000273974	1.91625	3649.99
6.26667	1.2		0.191489		CAGL0M02717g			-2.38466	0.000274934	-2.38466	3637.24
317.433	145.133		0.457209		CAGL0L11088g			-1.12907	0.00027608	-1.12907	3622.13
539.933	3371.37		6.24404		CAGL0E01793g			2.64248	0.00027735	2.64248	3605.56
17.4	55.9333		3.21456		CAGL0M11968g			1.68462	0.000279575	1.68462	3576.86
0.533333	34.1667		64.0625		CAGL0H10626g			6.00141	0.000279647	6.00141	3575.93
34.8	173.7		4.99138		CAGL0H03971g			2.31944	0.000280081	2.31944	3570.4
983.1	304.3		0.309531		CAGL0F02849g			-1.69184	0.000280453	-1.69184	3565.66
7.7	35.3667		4.59307		CAGL0H04037g			2.19946	0.000281417	2.19946	3553.45
9.96667	22.4		2.24749		CAGL0I05896g			1.16832	0.000287054	1.16832	3483.67
58.7333	218.4		3.7185		CAGL0L02101g			1.89472	0.00028778	1.89472	3474.87
12.9333	67.4		5.21134		CAGL0K04873g			2.38165	0.00028852	2.38165	3465.96
9.06667	113.133		12.4779		CAGL0M02915g			3.64131	0.000289346	3.64131	3456.07
2.36667	190.133		80.338		CAGL0L07766g			6.32801	0.000290079	6.32801	3447.34
22.1	79.5667		3.6003		CAGL0K02651g			1.84812	0.000292374	1.84812	3420.28
1662.33	410.333		0.246842		CAGL0M00484g			-2.01834	0.000292437	-2.01834	3419.54
572.8	247.967		0.432903		CAGL0D03300g			-1.20789	0.000299286	-1.20789	3341.29
24176.8	9028.07		0.373419		CAGL0L08114g			-1.42113	0.00030113	-1.42113	3320.83
18.1	1314.67		72.6335		CAGL0M03305g			6.18256	0.000305736	6.18256	3270.8
84.6667	293.033		3.46102		CAGL0M10956g			1.7912	0.000307001	1.7912	3257.32
3.7	45.7		12.3514		CAGL0C03872g			3.6266	0.000307664	3.6266	3250.3
11.0667	28.7667		2.5994		CAGL0J08294g			1.37818	0.000309597	1.37818	3230
68.6667	203.433		2.96262		CAGL0I09922g			1.56687	0.000309678	1.56687	3229.16
1519.17	613.567		0.403884		CAGL0K01375g			-1.30799	0.00031315	-1.30799	3193.36
0.166667	16		96		CAGL0B02926g			6.58496	0.000313829	6.58496	3186.45
16.6	272.067		16.3896		CAGL0L09383g			4.03471	0.000316082	4.03471	3163.73
5.96667	405.5		67.9609		CAGL0M01870g			6.08663	0.0003181	6.08663	3143.66
0.333333	87.3667		262.1		CAGL0D02662g			8.03397	0.000319296	8.03397	3131.89
16.1667	37.6333		2.32784		CAGL0K11396g			1.21899	0.000319954	1.21899	3125.45
436.833	192.967		0.44174		CAGL0G04653g			-1.17873	0.000320733	-1.17873	3117.86
17.7667	96.8333		5.45028		CAGL0L11902g			2.44633	0.000321476	2.44633	3110.65
16.5667	38.7333		2.33803		CAGL0E04026g			1.22529	0.000321893	1.22529	3106.62
349.3	479.567		1.37294		CAGL0F01199g			0.457265	0.00032767	0.457265	3051.85
36.1	82.1		2.27424		CAGL0M07293g			1.18538	0.000327882	1.18538	3049.88
91.3	291.7		3.19496		CAGL0E03652g			1.6758	0.000331173	1.6758	3019.57
4.6	20.6667		4.49275		CAGL0B03971g			2.1676	0.000331624	2.1676	3015.47
718.333	145.167		0.202088		CAGL0D00220g			-2.30694	0.000332336	-2.30694	3009
5.26667	31.2333		5.93038		CAGL0E04290g			2.56812	0.000335278	2.56812	2982.6
29788.4	14340.3		0.481406		CAGL0J07238g			-1.05468	0.000336374	-1.05468	2972.88
16.6333	50.9667		3.06413		CAGL0H07095g			1.61548	0.000342488	1.61548	2919.81
6.16667	68.8		11.1568		CAGL0K10604g			3.47985	0.00034487	3.47985	2899.64
325.867	824.333		2.52966		CAGL0L07722g			1.33895	0.000345851	1.33895	2891.42
8.1	38.6333		4.76955		CAGL0F05973g			2.25385	0.000346122	2.25385	2889.16
72.8667	229.867		3.15462		CAGL0J06050g			1.65747	0.000347933	1.65747	2874.11
0.333333	19.5333		58.6		CAGL0B02948g			5.87283	0.000348415	5.87283	2870.14
304.3	518.2		1.70292		CAGL0L08492g			0.768015	0.000348555	0.768015	2868.99
256.033	863.133		3.37118		CAGL0K08338g			1.75325	0.000351212	1.75325	2847.28
3.03333	36.9333		12.1758		CAGL0M03003g			3.60595	0.000351224	3.60595	2847.19
29.5333	302.233		10.2336		CAGL0J07502g			3.35525	0.000353057	3.35525	2832.4
0.666667	5.33333		8		CAGL0L04686g			3	0.000356243	3	2807.07
199	33.2667		0.167169		CAGL0I04444g			-2.58062	0.000360174	-2.58062	2776.44
180.2	272.533		1.51239		CAGL0I04136g			0.596834	0.000360378	0.596834	2774.86
452.8	323.2		0.713781		CAGL0I00924g			-0.486447	0.000364792	-0.486447	2741.28
87.1667	206.7		2.37132		CAGL0E06490g			1.24569	0.00036687	1.24569	2725.76
79.6333	141.6		1.77815		CAGL0M12947g			0.830377	0.00036826	0.830377	2715.48
470.067	1881.07		4.0017		CAGL0I04180g			2.00061	0.000369615	2.00061	2705.52
19.3667	43.1333		2.22719		CAGL0I03718g			1.15523	0.000370666	1.15523	2697.85
18.3667	55.8333		3.03993		CAGL0H06303g			1.60404	0.000371474	1.60404	2691.98
34	150.967		4.4402		CAGL0J00539g			2.15062	0.000373098	2.15062	2680.26
26.2	53.7333		2.05089		CAGL0M01144g			1.03625	0.000373741	1.03625	2675.65
11.7667	32.3333		2.74788		CAGL0J01419g			1.45832	0.000373843	1.45832	2674.92
10.5333	154		14.6203		CAGL0I06809g			3.8699	0.000377271	3.8699	2650.61
29.3	198.633		6.77929		CAGL0L03289g			2.76114	0.00037751	2.76114	2648.94
1.63333	9		5.5102		CAGL0M13827g			2.46211	0.000381377	2.46211	2622.08
0.8	6.03333		7.54167		CAGL0F02101g			2.91488	0.00038185	2.91488	2618.83
13.3333	35.0333		2.6275		CAGL0F03883g			1.39369	0.000384407	1.39369	2601.41
32.5667	86.5		2.65609		CAGL0E01397g			1.4093	0.000384765	1.4093	2598.99
25.3333	74.2667		2.93158		CAGL0F04807g			1.55168	0.000386895	1.55168	2584.68
946.5	2456.63		2.59549		CAGL0M11726g			1.37601	0.000389566	1.37601	2566.96
14.6667	48.0667		3.27727		CAGL0A03212g			1.7125	0.000390583	1.7125	2560.27
13.2	102.867		7.79293		CAGL0F04631g			2.96217	0.000390912	2.96217	2558.12
1596	3879.13		2.43053		CAGL0G09383g			1.28127	0.000391378	1.28127	2555.08
113.6	5885.93		51.8128		CAGL0B01875g			5.69524	0.000393222	5.69524	2543.09
53.6667	143.833		2.68012		CAGL0H00242g			1.4223	0.000394704	1.4223	2533.55
986.5	439.533		0.445548		CAGL0M04675g			-1.16635	0.000395667	-1.16635	2527.38
43935.6	15378		0.350011		CAGL0K08382g			-1.51453	0.000398073	-1.51453	2512.1
0.666667	9.73333		14.6		CAGL0A01366g			3.8679	0.00039882	3.8679	2507.39
14.7333	42.1333		2.85973		CAGL0I01980g			1.51588	0.000398908	1.51588	2506.84
21.9	47.4667		2.16743		CAGL0F02145g			1.11598	0.000399769	1.11598	2501.44
70.3	111.967		1.5927		CAGL0K01133g			0.671473	0.000401073	0.671473	2493.31
35.7667	55.1333		1.54147		CAGL0L09603g			0.624309	0.000401891	0.624309	2488.23
28.3	56.7667		2.00589		CAGL0L12364g			1.00424	0.000401898	1.00424	2488.19
17.4333	35.5		2.03633		CAGL0L04246g			1.02597	0.000405213	1.02597	2467.84
93.6333	210.9		2.2524		CAGL0D00594g			1.17146	0.000405589	1.17146	2465.55
16.1667	31.2333		1.93196		CAGL0L06402g			0.950064	0.000405598	0.950064	2465.49
51.6333	94.9		1.83796		CAGL0L06182g			0.878105	0.000409274	0.878105	2443.35
46.4	107		2.30603		CAGL0M07656g			1.20541	0.000411052	1.20541	2432.78
204.6	13.8		0.0674487		CAGL0J09944g			-3.89007	0.000411572	-3.89007	2429.71
57.9667	242.633		4.18574		CAGL0F03399g			2.06548	0.000411844	2.06548	2428.1
3.73333	39.7333		10.6429		CAGL0L00803g			3.41181	0.000411889	3.41181	2427.84
63.2667	135.8		2.14647		CAGL0I07139g			1.10197	0.000413656	1.10197	2417.47
15.5	60.8		3.92258		CAGL0F03707g			1.9718	0.000422137	1.9718	2368.9
522.933	199		0.380546		CAGL0K07612g			-1.39386	0.000430968	-1.39386	2320.36
31.0667	70.0667		2.25536		CAGL0J02266g			1.17336	0.000431659	1.17336	2316.64
79.3667	128.5		1.61907		CAGL0K00539g			0.695163	0.000433541	0.695163	2306.58
56.9667	222.467		3.90521		CAGL0L07480g			1.9654	0.000434572	1.9654	2301.12
37905	19224.6		0.507178		CAGL0G02475g			-0.979435	0.000435555	-0.979435	2295.92
33.1333	67.3		2.03119		CAGL0I05984g			1.02232	0.000437346	1.02232	2286.52
596.067	273.5		0.458841		CAGL0L01859g			-1.12393	0.000439099	-1.12393	2277.39
15.4	30.1		1.95455		CAGL0L09933g			0.966833	0.000440867	0.966833	2268.26
11.4667	20.1		1.75291		CAGL0M05357g			0.809749	0.000441028	0.809749	2267.43
368.7	2927.43		7.93988		CAGL0F00605g			2.98912	0.000443628	2.98912	2254.14
7.76667	19.9667		2.57082		CAGL0J09790g			1.36223	0.000446713	1.36223	2238.57
11.9	21.6		1.81513		CAGL0I05698g			0.86007	0.000447561	0.86007	2234.33
12.2667	0.8		0.0652174		CAGL0E06600g			-3.9386	0.000448994	-3.9386	2227.2
4.86667	22.4667		4.61644		CAGL0J09020g			2.20678	0.000450019	2.20678	2222.13
443.267	617.6		1.39329		CAGL0M11242g			0.478498	0.000450865	0.478498	2217.96
5.56667	24.7		4.43713		CAGL0M09647g			2.14963	0.000454482	2.14963	2200.31
1405.1	5377.37		3.82703		CAGL0H09856g			1.93623	0.000456705	1.93623	2189.6
273.2	124.533		0.455832		CAGL0D05500g			-1.13343	0.000458437	-1.13343	2181.32
8.23333	18.9333		2.2996		CAGL0G06666g			1.20138	0.000459727	1.20138	2175.21
35.2	80.3667		2.28314		CAGL0G03267g			1.19102	0.000463548	1.19102	2157.27
44.2	105.3		2.38235		CAGL0J02750g			1.25239	0.000463856	1.25239	2155.84
466.8	207.3		0.444087		CAGL0J02310g			-1.17108	0.000463983	-1.17108	2155.25
1302.6	3046.3		2.33863		CAGL0A03168g			1.22566	0.000466721	1.22566	2142.61
838.067	247.133		0.294885		CAGL0I01826g			-1.76178	0.00046679	-1.76178	2142.29
20	87.3		4.365		CAGL0J09350g			2.12598	0.000467145	2.12598	2140.66
67.7333	249.367		3.68159		CAGL0J04114g			1.88033	0.000467967	1.88033	2136.9
10.3667	27.7		2.67203		CAGL0M13321g			1.41793	0.000469339	1.41793	2130.66
38.5667	93.3667		2.42092		CAGL0M03531g			1.27555	0.000472025	1.27555	2118.53
28.2667	119.6		4.23113		CAGL0M10571g			2.08104	0.000473951	2.08104	2109.92
2467.73	783.867		0.317646		CAGL0H04691g			-1.65451	0.000475884	-1.65451	2101.35
13.0667	69.9667		5.35459		CAGL0G01100g			2.42078	0.000476874	2.42078	2096.99
3.53333	8.66667		2.45283		CAGL0A01133g			1.29445	0.000477337	1.29445	2094.95
12.5333	189.833		15.1463		CAGL0D04752g			3.92089	0.000478222	3.92089	2091.08
14.2333	57.6667		4.05152		CAGL0E02915g			2.01846	0.000478499	2.01846	2089.87
75.7	141.233		1.8657		CAGL0G01804g			0.899715	0.000480029	0.899715	2083.21
1.16667	25.6333		21.9714		CAGL0L03267g			4.45756	0.000482344	4.45756	2073.21
2564.77	923.767		0.360176		CAGL0J02684g			-1.47323	0.000482852	-1.47323	2071.03
214.967	75.8333		0.352768		CAGL0M13717g			-1.50321	0.00048821	-1.50321	2048.3
73.7667	239.433		3.24582		CAGL0I08195g			1.69858	0.000491812	1.69858	2033.3
2.66667	19.6		7.35		CAGL0L02519g			2.87774	0.000492226	2.87774	2031.59
858.967	362.933		0.422523		CAGL0I00616g			-1.2429	0.000492671	-1.2429	2029.75
250	90.0667		0.360267		CAGL0J03938g			-1.47286	0.000492737	-1.47286	2029.48
8	36.3333		4.54167		CAGL0K08844g			2.18322	0.00049403	2.18322	2024.17
1001.63	435.867		0.435156		CAGL0M11236g			-1.2004	0.000500039	-1.2004	1999.85
20.4333	59.5667		2.91517		CAGL0J08316g			1.54358	0.00050166	1.54358	1993.38
330.333	779.367		2.35933		CAGL0C03850g			1.23838	0.000504353	1.23838	1982.74
198.267	670.033		3.37946		CAGL0H10032g			1.75679	0.000506363	1.75679	1974.87
41.7333	94.5		2.26438		CAGL0M00220g			1.17911	0.000509216	1.17911	1963.8
15.2333	30.3667		1.99344		CAGL0L07986g			0.995257	0.000510302	0.995257	1959.62
3.8	30.5		8.02632		CAGL0K03003g			3.00474	0.000510427	3.00474	1959.15
16.1667	35.7333		2.21031		CAGL0H01287g			1.14425	0.000511132	1.14425	1956.44
97.9333	28.6667		0.292716		CAGL0G02189g			-1.77243	0.000512942	-1.77243	1949.54
44.7	74.1		1.65772		CAGL0H09108g			0.729199	0.000513486	0.729199	1947.47
24.6667	175.533		7.11622		CAGL0K09350g			2.83111	0.000515837	2.83111	1938.6
1041.17	587.833		0.564591		CAGL0E03872g			-0.824722	0.000516189	-0.824722	1937.27
533.5	1409.77		2.64249		CAGL0K04961g			1.4019	0.000517643	1.4019	1931.83
33.1667	209.467		6.31558		CAGL0F04499g			2.65891	0.000518459	2.65891	1928.79
27.4667	84.8333		3.08859		CAGL0H01397g			1.62695	0.000520208	1.62695	1922.31
225.967	761.4		3.36952		CAGL0L05478g			1.75254	0.000520241	1.75254	1922.19
40.1667	81.3333		2.0249		CAGL0I07799g			1.01785	0.000520915	1.01785	1919.7
6.2	0.833333		0.134409		CAGL0L13354g			-2.8953	0.000523971	-2.8953	1908.5
11.5333	31.3667		2.71965		CAGL0G02387g			1.44342	0.000524428	1.44342	1906.84
61.1333	267.1		4.36914		CAGL0F01727g			2.12735	0.000525241	2.12735	1903.89
384.967	94.9333		0.246601		CAGL0L05192g			-2.01975	0.000526712	-2.01975	1898.57
0.166667	4.13333		24.8		CAGL0G02739g			4.63227	0.000527109	4.63227	1897.14
366.967	143.867		0.392043		CAGL0G01276g			-1.35092	0.000527243	-1.35092	1896.66
581.3	1591.73		2.73823		CAGL0K03663g			1.45324	0.000529603	1.45324	1888.21
204.5	1855.83		9.07498		CAGL0E05654g			3.18189	0.000532027	3.18189	1879.6
31.1	65.2667		2.09861		CAGL0M07491g			1.06943	0.000535964	1.06943	1865.8
25.5667	124.267		4.8605		CAGL0K11088g			2.2811	0.000536796	2.2811	1862.9
98.9667	305.067		3.08252		CAGL0L01177g			1.62411	0.000537158	1.62411	1861.65
631.233	222.9		0.353118		CAGL0K03927g			-1.50178	0.00053923	-1.50178	1854.5
9.2	36.1333		3.92754		CAGL0I02552g			1.97362	0.000544693	1.97362	1835.9
202.433	91.5333		0.452165		CAGL0D06094g			-1.14508	0.00054535	-1.14508	1833.68
30.6667	211.533		6.89783		CAGL0K00297g			2.78614	0.000546807	2.78614	1828.8
123.133	80.1		0.650514		CAGL0I08063g			-0.620347	0.000549096	-0.620347	1821.17
9.73333	34.6		3.55479		CAGL0M11902g			1.82977	0.000551075	1.82977	1814.63
914.8	208.5		0.227919		CAGL0E02673g			-2.13341	0.00055275	-2.13341	1809.14
254	120.1		0.472835		CAGL0M01210g			-1.08059	0.000557892	-1.08059	1792.46
6.93333	36.8667		5.31731		CAGL0K08624g			2.4107	0.000558227	2.4107	1791.39
21.8333	124.667		5.70992		CAGL0J08800g			2.51347	0.00056103	2.51347	1782.44
148.267	70.1		0.472797		CAGL0K04323g			-1.08071	0.000562434	-1.08071	1777.99
38.7333	80.1		2.06799		CAGL0G03245g			1.04823	0.000566192	1.04823	1766.19
2.56667	27.8333		10.8442		CAGL0G08646g			3.43885	0.000568527	3.43885	1758.93
120.933	433.567		3.58517		CAGL0M02211g			1.84204	0.000572107	1.84204	1747.92
458.467	160.533		0.350153		CAGL0M00946g			-1.51394	0.000575651	-1.51394	1737.16
264.733	83.0667		0.313775		CAGL0C04279g			-1.6722	0.000576899	-1.6722	1733.4
4.86667	65.2333		13.4041		CAGL0H09262g			3.7446	0.000577856	3.7446	1730.54
26.9333	73.0667		2.71287		CAGL0A02024g			1.43982	0.000584326	1.43982	1711.37
88.3	235.6		2.66818		CAGL0K09372g			1.41585	0.000585053	1.41585	1709.25
13.3333	817.4		61.305		CAGL0H02959g			5.93793	0.000588227	5.93793	1700.02
90.5	197.733		2.1849		CAGL0H05665g			1.12757	0.000588862	1.12757	1698.19
32.2	97.8333		3.0383		CAGL0K04147g			1.60327	0.000591236	1.60327	1691.37
18.0667	68.9		3.81365		CAGL0L09493g			1.93117	0.00059144	1.93117	1690.79
38.2667	87.4333		2.28484		CAGL0J05610g			1.1921	0.000594932	1.1921	1680.86
127.067	331.7		2.61044		CAGL0M00154g			1.38429	0.00059536	1.38429	1679.65
11.1667	74.8667		6.70448		CAGL0C03267g			2.74512	0.000595487	2.74512	1679.3
66.3667	266.4		4.01406		CAGL0L08448g			2.00506	0.000598813	2.00506	1669.97
2.26667	20.0333		8.83824		CAGL0B04213g			3.14376	0.000601345	3.14376	1662.94
8.23333	103.2		12.5344		CAGL0K12540g			3.64782	0.000602856	3.64782	1658.77
16.2	448		27.6543		CAGL0M07634g			4.78943	0.000604433	4.78943	1654.44
12.4	44.8		3.6129		CAGL0B04851g			1.85316	0.000604785	1.85316	1653.48
31.8667	5.73333		0.179916		CAGL0D03630g			-2.4746	0.000609532	-2.4746	1640.6
33.4667	265.567		7.93526		CAGL0C04587g			2.98828	0.000610643	2.98828	1637.62
13.4333	42.6333		3.1737		CAGL0I01320g			1.66616	0.000614895	1.66616	1626.29
6131.57	1878.33		0.306338		CAGL0J10802g			-1.7068	0.000622895	-1.7068	1605.41
122.833	335.267		2.72944		CAGL0G10131g			1.44861	0.000623632	1.44861	1603.51
23.3667	70.8333		3.03138		CAGL0B04895g			1.59998	0.000629357	1.59998	1588.92
19.8	286.2		14.4545		CAGL0E06116g			3.85345	0.000632605	3.85345	1580.77
9.63333	23.3333		2.42215		CAGL0B01529g			1.27629	0.000634781	1.27629	1575.35
3.1	10.2667		3.31183		CAGL0A01870g			1.72763	0.000636541	1.72763	1570.99
13.4333	29.6667		2.20844		CAGL0L00671g			1.14303	0.00063729	1.14303	1569.15
7.5	96.9		12.92		CAGL0J04884g			3.69153	0.000638269	3.69153	1566.74
8.13333	23.8		2.92623		CAGL0L09339g			1.54904	0.000645995	1.54904	1548
7.83333	22.2667		2.84255		CAGL0G02585g			1.50719	0.000647895	1.50719	1543.46
5.86667	20.1667		3.4375		CAGL0L08778g			1.78136	0.000648597	1.78136	1541.79
306.4	125.5		0.409595		CAGL0M07678g			-1.28773	0.000648901	-1.28773	1541.07
23.6	44.2		1.87288		CAGL0H09130g			0.90526	0.00064949	0.90526	1539.67
135.733	353.7		2.60584		CAGL0G02915g			1.38175	0.000651649	1.38175	1534.57
5.83333	96.6333		16.5657		CAGL0I05082g			4.05013	0.000652829	4.05013	1531.79
135.567	638.133		4.70716		CAGL0G09449g			2.23486	0.000653127	2.23486	1531.1
27.5	137.733		5.00848		CAGL0F09097g			2.32437	0.000654755	2.32437	1527.29
3.46667	45.1333		13.0192		CAGL0J01800g			3.70257	0.000654782	3.70257	1527.23
22.5333	47.9		2.12574		CAGL0E04642g			1.08796	0.000657309	1.08796	1521.35
51.7333	198.233		3.83183		CAGL0K04367g			1.93803	0.000659994	1.93803	1515.17
17.4333	45.5333		2.61185		CAGL0K10736g			1.38507	0.000667673	1.38507	1497.74
558.667	247.933		0.443795		CAGL0M12232g			-1.17204	0.000667851	-1.17204	1497.34
691.167	2218.97		3.21047		CAGL0A02299g			1.68278	0.000671115	1.68278	1490.06
7.33333	43.8667		5.98182		CAGL0F01881g			2.58058	0.000673967	2.58058	1483.75
2.06667	7.5		3.62903		CAGL0M04103g			1.85958	0.000674525	1.85958	1482.52
936.133	313.767		0.335173		CAGL0M05775g			-1.57702	0.000675546	-1.57702	1480.28
79.2667	254.2		3.2069		CAGL0H04389g			1.68118	0.000675665	1.68118	1480.02
2779.67	746.367		0.268509		CAGL0H09064g			-1.89696	0.000678252	-1.89696	1474.38
349.333	170.933		0.489313		CAGL0L11066g			-1.03117	0.000678377	-1.03117	1474.11
18.9333	43.2667		2.28521		CAGL0M06435g			1.19233	0.000682167	1.19233	1465.92
9.16667	27.9667		3.05091		CAGL0E05940g			1.60924	0.000682756	1.60924	1464.65
33.2	69.0667		2.08032		CAGL0K04895g			1.05681	0.000683426	1.05681	1463.22
45.5667	104.533		2.29407		CAGL0K07986g			1.19791	0.000683923	1.19791	1462.15
10.8333	67.6		6.24		CAGL0E01815g			2.64155	0.000687032	2.64155	1455.54
66.1667	40.2		0.607557		CAGL0F05511g			-0.718909	0.000689367	-0.718909	1450.61
754.1	270.667		0.358927		CAGL0J06490g			-1.47824	0.000689977	-1.47824	1449.32
177.8	362.3		2.03768		CAGL0B04257g			1.02693	0.000691236	1.02693	1446.68
6175.63	3041.27		0.492462		CAGL0H02409g			-1.02191	0.000692233	-1.02191	1444.6
20.8	86.7667		4.17147		CAGL0H02695g			2.06056	0.00069598	2.06056	1436.82
12.9	69.1667		5.36176		CAGL0E02981g			2.42271	0.00069651	2.42271	1435.73
417.2	1643.63		3.93968		CAGL0M02167g			1.97808	0.000699148	1.97808	1430.31
42.2667	59.6333		1.41088		CAGL0J08756g			0.496599	0.00069996	0.496599	1428.65
32.0333	70.3		2.19459		CAGL0M05973g			1.13395	0.000706217	1.13395	1416
25.7333	87		3.38083		CAGL0G00858g			1.75738	0.000711414	1.75738	1405.65
1.86667	0.5		0.267857		CAGL0M00132g			-1.90046	0.000712011	-1.90046	1404.47
2767.77	956.433		0.345561		CAGL0F04103g			-1.53299	0.000713286	-1.53299	1401.96
1572	336		0.21374		CAGL0E00517g			-2.22607	0.000717147	-2.22607	1394.42
171.867	103.033		0.599496		CAGL0F06765g			-0.738179	0.000719529	-0.738179	1389.8
96.1333	172.6		1.79542		CAGL0I00594g			0.844324	0.000721705	0.844324	1385.61
216.433	70.6333		0.326351		CAGL0K04829g			-1.6155	0.000722394	-1.6155	1384.29
430.2	172.767		0.401596		CAGL0M07854g			-1.31618	0.000722663	-1.31618	1383.77
5.5	15.2		2.76364		CAGL0D03036g			1.46657	0.000724781	1.46657	1379.73
48.1667	77.6667		1.61246		CAGL0I05412g			0.68926	0.000724991	0.68926	1379.33
0.6	20.1333		33.5556		CAGL0L06072g			5.06848	0.00072753	5.06848	1374.51
28.4667	70.0667		2.46136		CAGL0G06380g			1.29945	0.000727908	1.29945	1373.8
7.16667	88.8		12.3907		CAGL0D06468g			3.63119	0.000730882	3.63119	1368.21
1166.73	730.767		0.626336		CAGL0K05357g			-0.674992	0.000731935	-0.674992	1366.24
190.3	99.9333		0.525136		CAGL0K09240g			-0.929238	0.000732433	-0.929238	1365.31
0.366667	18.8		51.2727		CAGL0H06039g			5.68012	0.000732599	5.68012	1365
25.8667	106		4.09794		CAGL0K08272g			2.0349	0.000732607	2.0349	1364.99
10.4667	17.4667		1.66879		CAGL0F08063g			0.738802	0.000732933	0.738802	1364.38
85.1	284.533		3.34352		CAGL0L08668g			1.74137	0.000736003	1.74137	1358.69
27.5667	86.4667		3.13664		CAGL0I01122g			1.64922	0.000736725	1.64922	1357.36
17.1	39.6667		2.31969		CAGL0D04070g			1.21393	0.000738088	1.21393	1354.85
4.63333	153.267		33.0791		CAGL0I02024g			5.04785	0.000738841	5.04785	1353.47
2.1	12.7		6.04762		CAGL0D06226g			2.59637	0.000741121	2.59637	1349.31
24.7	43.6667		1.76788		CAGL0H10428g			0.822021	0.000742155	0.822021	1347.43
4.03333	12.6667		3.1405		CAGL0M09823g			1.65099	0.000744566	1.65099	1343.06
26.1667	73.9333		2.82548		CAGL0J05126g			1.49849	0.000750435	1.49849	1332.56
88.5	504.8		5.70395		CAGL0K04719g			2.51196	0.000757284	2.51196	1320.51
44.0333	99.6333		2.26268		CAGL0K01793g			1.17803	0.000763973	1.17803	1308.95
3.46667	27.2		7.84615		CAGL0I00902g			2.97199	0.000770105	2.97199	1298.52
42.2333	173.1		4.09866		CAGL0K07546g			2.03515	0.000770725	2.03515	1297.48
14.3333	33.8		2.35814		CAGL0G09757g			1.23765	0.000775622	1.23765	1289.29
14.0667	55.1667		3.9218		CAGL0M10659g			1.97152	0.000777526	1.97152	1286.13
3.76667	627.533		166.602		CAGL0H04939g			7.38026	0.00078023	7.38026	1281.67
47.1667	77.5333		1.64382		CAGL0A03872g			0.717049	0.000782402	0.717049	1278.11
14.0667	26.5667		1.88863		CAGL0G09339g			0.917337	0.000783132	0.917337	1276.92
32.8667	18.1667		0.552738		CAGL0M07139g			-0.855331	0.000790606	-0.855331	1264.85
719.2	1463.5		2.0349		CAGL0L02497g			1.02496	0.000797163	1.02496	1254.45
25.8	51.5		1.99612		CAGL0M07381g			0.997201	0.000801737	0.997201	1247.29
23.1	55.1333		2.38672		CAGL0M07612g			1.25503	0.000806606	1.25503	1239.76
4.93333	17.2667		3.5		CAGL0K03069g			1.80735	0.000807625	1.80735	1238.2
16.0333	92.1333		5.74636		CAGL0A00583g			2.52265	0.000810558	2.52265	1233.72
137.267	372.733		2.7154		CAGL0M13849g			1.44116	0.000814265	1.44116	1228.1
404.033	952.5		2.35748		CAGL0K07832g			1.23724	0.00081754	1.23724	1223.18
8.1	25.9		3.19753		CAGL0J05830g			1.67696	0.000819838	1.67696	1219.75
1.86667	21.5667		11.5536		CAGL0M03025g			3.53027	0.000820627	3.53027	1218.58
260.333	112.033		0.430346		CAGL0K04103g			-1.21643	0.000824873	-1.21643	1212.31
195.633	110.967		0.567218		CAGL0F08415g			-0.818026	0.000826079	-0.818026	1210.54
21.3667	57.0667		2.67083		CAGL0F00539g			1.41729	0.000830599	1.41729	1203.95
17	37.7667		2.22157		CAGL0L04268g			1.15158	0.000831787	1.15158	1202.23
10.4667	26.2		2.50318		CAGL0M13607g			1.32376	0.000839464	1.32376	1191.24
15.1333	37.2333		2.46035		CAGL0L00627g			1.29886	0.000840019	1.29886	1190.45
0.3	540.933		1803.11		CAGL0F08217g			10.8163	0.000843782	10.8163	1185.14
5.86667	14.1		2.40341		CAGL0M08074g			1.26508	0.000845561	1.26508	1182.65
18.1333	41.5		2.2886		CAGL0B03399g			1.19447	0.000858407	1.19447	1164.95
85.4	167.367		1.9598		CAGL0A03234g			0.970704	0.00086058	0.970704	1162.01
117.133	293.433		2.50512		CAGL0M10087g			1.32488	0.000869206	1.32488	1150.48
4.53333	29.0667		6.41176		CAGL0M05445g			2.68072	0.000869808	2.68072	1149.68
143.067	1148.5		8.02773		CAGL0M11704g			3.00499	0.00087227	3.00499	1146.43
26.2	62.0667		2.36896		CAGL0F03861g			1.24425	0.000875691	1.24425	1141.96
20.1333	44.8667		2.22848		CAGL0H06567g			1.15606	0.000877752	1.15606	1139.27
45.3667	109		2.40265		CAGL0J00605g			1.26462	0.000878896	1.26462	1137.79
117.467	255.9		2.17849		CAGL0G06424g			1.12333	0.000885418	1.12333	1129.41
11.1667	50.1333		4.48955		CAGL0D00462g			2.16657	0.000886099	2.16657	1128.54
713.633	493.4		0.691391		CAGL0H09768g			-0.532425	0.000890129	-0.532425	1123.43
30.7333	117.233		3.81453		CAGL0J04070g			1.93151	0.000890431	1.93151	1123.05
19.6333	74		3.7691		CAGL0M03333g			1.91422	0.000891103	1.91422	1122.21
15.1667	448.1		29.5451		CAGL0F08261g			4.88484	0.000899249	4.88484	1112.04
46.4667	465.567		10.0194		CAGL0D05082g			3.32472	0.000907524	3.32472	1101.9
99.9333	36.2667		0.362909		CAGL0F01749g			-1.46232	0.00091603	-1.46232	1091.67
19.7667	67.9333		3.43676		CAGL0L10406g			1.78105	0.000918884	1.78105	1088.28
69.7333	549.167		7.87524		CAGL0J07128g			2.97732	0.000929902	2.97732	1075.38
117.2	52.6		0.448805		CAGL0E00187g			-1.15584	0.000936785	-1.15584	1067.48
303.333	149.667		0.493407		CAGL0M12639g			-1.01915	0.000937131	-1.01915	1067.09
14.3333	29.6		2.06512		CAGL0L01089g			1.04622	0.000938372	1.04622	1065.68
91.7333	322.433		3.5149		CAGL0E01771g			1.81348	0.000942162	1.81348	1061.39
308.7	140.867		0.456322		CAGL0B00880g			-1.13188	0.000945325	-1.13188	1057.84
21.8667	74.3		3.39787		CAGL0L06842g			1.76463	0.00094736	1.76463	1055.56
39.2	196.733		5.01871		CAGL0F08107g			2.32732	0.000956931	2.32732	1045.01
1.8	69.1		38.3889		CAGL0A01826g			5.26262	0.000960052	5.26262	1041.61
16.2	34.4333		2.12551		CAGL0K12650g			1.08781	0.00096197	1.08781	1039.53
17	44.2		2.6		CAGL0B00528g			1.37851	0.000970278	1.37851	1030.63
18.8	45.0667		2.39716		CAGL0B02453g			1.26133	0.000971028	1.26133	1029.84
11.7	35.2333		3.0114		CAGL0B01947g			1.59043	0.000973917	1.59043	1026.78
2119.37	659.2		0.311036		CAGL0B03927g			-1.68485	0.00097433	-1.68485	1026.35
13.6	34.1667		2.51225		CAGL0K11902g			1.32898	0.000976298	1.32898	1024.28
53.4333	228.533		4.27698		CAGL0K09526g			2.09659	0.000982074	2.09659	1018.25
4.2	11.5		2.7381		CAGL0G05808g			1.45317	0.000985484	1.45317	1014.73
8.26667	71.2		8.6129		CAGL0F01815g			3.1065	0.000986491	3.1065	1013.69
120.2	283.467		2.35829		CAGL0H09878g			1.23774	0.000986774	1.23774	1013.4
14.6	42.4333		2.90639		CAGL0D04862g			1.53923	0.000988729	1.53923	1011.4
26.3	61.1333		2.32446		CAGL0K02255g			1.2169	0.000990433	1.2169	1009.66
19.5333	57.5333		2.94539		CAGL0K10692g			1.55846	0.000994912	1.55846	1005.11
58.9667	28.6333		0.485585		CAGL0K01441g			-1.0422	0.0010002	-1.0422	999.797
80	46.9		0.58625		CAGL0K05577g			-0.770412	0.0010024	-0.770412	997.602
22.4667	52.5333		2.33828		CAGL0H04367g			1.22545	0.00101237	1.22545	987.781
61.4333	99.1667		1.61422		CAGL0J05038g			0.690834	0.00101908	0.690834	981.276
353.7	147.8		0.417868		CAGL0K01089g			-1.25888	0.00102129	-1.25888	979.155
12.2667	81.1667		6.61685		CAGL0B01727g			2.72614	0.00102878	2.72614	972.03
22.4	89.1333		3.97917		CAGL0H08305g			1.99247	0.00102992	1.99247	970.954
8.36667	17.3333		2.07171		CAGL0E03608g			1.05082	0.00103153	1.05082	969.436
12.3	29.6333		2.40921		CAGL0C02211g			1.26856	0.00103263	1.26856	968.399
31308.6	13050.7		0.41684		CAGL0L04840g			-1.26244	0.00103312	-1.26244	967.939
89.0333	68.4		0.768252		CAGL0I10560g			-0.380349	0.0010365	-0.380349	964.782
7.26667	33.2667		4.57798		CAGL0H04829g			2.19471	0.00103755	2.19471	963.809
12.1333	22.1333		1.82418		CAGL0K12562g			0.867245	0.00105272	0.867245	949.923
1.4	13.1333		9.38095		CAGL0J00363g			3.22973	0.00105652	3.22973	946.503
30.0667	40.9333		1.36142		CAGL0B04169g			0.445111	0.00106435	0.445111	939.542
109.367	53.7333		0.491314		CAGL0C02695g			-1.02528	0.00106582	-1.02528	938.245
691.233	301.533		0.436225		CAGL0B00352g			-1.19686	0.00107221	-1.19686	932.651
33.5333	121.3		3.6173		CAGL0H06281g			1.85491	0.00107347	1.85491	931.561
33	125.1		3.79091		CAGL0J11242g			1.92254	0.00107633	1.92254	929.086
8	29.6333		3.70417		CAGL0M13475g			1.88915	0.00108083	1.88915	925.211
4.96667	36.2667		7.30201		CAGL0E01529g			2.86829	0.00108779	2.86829	919.295
61.5667	210.733		3.42285		CAGL0M04125g			1.7752	0.00109191	1.7752	915.823
52.9667	88.5667		1.67212		CAGL0G09361g			0.741679	0.00109617	0.741679	912.265
8.56667	22.3333		2.607		CAGL0A01848g			1.38239	0.00109628	1.38239	912.176
4.4	71.5		16.25		CAGL0L08470g			4.02237	0.00109976	4.02237	909.291
38689.8	14242.8		0.368128		CAGL0I00814g			-1.44172	0.00110296	-1.44172	906.654
6.1	209.567		34.3552		CAGL0J04004g			5.10246	0.00110683	5.10246	903.483
20.1333	133.533		6.63245		CAGL0J00253g			2.72954	0.0011073	2.72954	903.096
189.267	79.7667		0.421451		CAGL0F05225g			-1.24656	0.00111522	-1.24656	896.683
37.9667	66.9		1.76207		CAGL0M11748g			0.817273	0.00111641	0.817273	895.727
59.6	151.067		2.53468		CAGL0K05753g			1.3418	0.00111655	1.3418	895.612
17.5667	44.3667		2.52562		CAGL0K07271g			1.33664	0.00111778	1.33664	894.628
26.5	68.3333		2.57862		CAGL0L05236g			1.3666	0.0011278	1.3666	886.686
4.13333	11.8		2.85484		CAGL0G05247g			1.51341	0.00112817	1.51341	886.39
90.8667	215		2.3661		CAGL0I04884g			1.24251	0.00112843	1.24251	886.189
223.5	154.233		0.690082		CAGL0K09416g			-0.53516	0.00113792	-0.53516	878.795
17.1	35.7333		2.08967		CAGL0K02431g			1.06327	0.00113811	1.06327	878.651
2.9	8.4		2.89655		CAGL0H01837g			1.53434	0.00113847	1.53434	878.374
657.367	411.933		0.626642		CAGL0M01100g			-0.674287	0.0011401	-0.674287	877.12
8.6	40.3		4.68605		CAGL0H01793g			2.22837	0.00114259	2.22837	875.206
22.3333	95.7667		4.28806		CAGL0M12859g			2.10032	0.00114287	2.10032	874.994
22.5667	79.6667		3.53028		CAGL0H07667g			1.81978	0.00114961	1.81978	869.864
290.2	172.967		0.596026		CAGL0L05170g			-0.746553	0.00116163	-0.746553	860.863
15	115.267		7.68444		CAGL0K10868g			2.94194	0.00116447	2.94194	858.76
875.4	1835.23		2.09645		CAGL0I00792g			1.06795	0.00116844	1.06795	855.84
69.3	118.533		1.71044		CAGL0G05445g			0.774366	0.00117042	0.774366	854.398
31.9	44.0333		1.38036		CAGL0J10054g			0.46504	0.00117208	0.46504	853.187
104.433	211.333		2.02362		CAGL0G03707g			1.01694	0.00117493	1.01694	851.112
28.9667	104.1		3.59379		CAGL0D01298g			1.8455	0.00117636	1.8455	850.078
4.6	55.4667		12.058		CAGL0L05258g			3.59192	0.00118314	3.59192	845.211
282.233	103.767		0.367663		CAGL0J10252g			-1.44355	0.0011873	-1.44355	842.245
39.4667	88.3667		2.23902		CAGL0E03564g			1.16287	0.00119519	1.16287	836.684
119.767	33.9333		0.283329		CAGL0C01595g			-1.81945	0.00119903	-1.81945	834.008
2.8	7.93333		2.83333		CAGL0L03982g			1.5025	0.00120049	1.5025	832.995
44.4333	177.2		3.988		CAGL0F04191g			1.99566	0.00120331	1.99566	831.039
35.5	138.367		3.89765		CAGL0G09020g			1.96261	0.00120583	1.96261	829.301
476.867	217.9		0.456941		CAGL0F01925g			-1.12992	0.00120769	-1.12992	828.028
31.8	79.1333		2.48847		CAGL0K05775g			1.31526	0.00121806	1.31526	820.98
21.4333	38.2		1.78227		CAGL0K07700g			0.833716	0.00121808	0.833716	820.967
5.4	14.0667		2.60494		CAGL0M04081g			1.38125	0.00122032	1.38125	819.46
6.1	26		4.2623		CAGL0F06787g			2.09163	0.00122224	2.09163	818.171
12.8	39.5333		3.08854		CAGL0L03938g			1.62693	0.00122297	1.62693	817.684
4.53333	28.7		6.33088		CAGL0I06787g			2.66241	0.00122332	2.66241	817.445
2759.33	1100.57		0.398852		CAGL0L02799g			-1.32607	0.00122795	-1.32607	814.366
456.833	198.067		0.433564		CAGL0I03520g			-1.20568	0.00123055	-1.20568	812.644
1215.5	452.2		0.372028		CAGL0K12804g			-1.42652	0.00123469	-1.42652	809.917
34.6	20.4667		0.591522		CAGL0L00759g			-0.757496	0.00124957	-0.757496	800.274
1795.37	695.633		0.38746		CAGL0J05764g			-1.36788	0.00125587	-1.36788	796.261
2.63333	22.8667		8.68354		CAGL0I09724g			3.11828	0.00125731	3.11828	795.347
9.9	26.2667		2.6532		CAGL0F02959g			1.40773	0.00126378	1.40773	791.28
2259.4	6820		3.0185		CAGL0C04114g			1.59383	0.00127394	1.59383	784.963
15.5	35.5		2.29032		CAGL0C03916g			1.19555	0.00127463	1.19555	784.539
65.6667	164.333		2.50254		CAGL0L10604g			1.32339	0.00127576	1.32339	783.844
3.5	14.7333		4.20952		CAGL0G04609g			2.07366	0.00127673	2.07366	783.252
3.16667	69.1		21.8211		CAGL0G07667g			4.44765	0.00127912	4.44765	781.786
4.96667	17.5		3.52349		CAGL0E02409g			1.81701	0.00128315	1.81701	779.331
95.8667	147.667		1.54033		CAGL0H03003g			0.623243	0.00128966	0.623243	775.395
54097.8	17274.8		0.319325		CAGL0K03135g			-1.6469	0.00129646	-1.6469	771.328
65.1333	237.7		3.64944		CAGL0K09064g			1.86767	0.00129901	1.86767	769.819
189.267	74.9		0.395738		CAGL0C02079g			-1.33738	0.00129924	-1.33738	769.679
283.1	108.067		0.381726		CAGL0H02673g			-1.38939	0.00130239	-1.38939	767.817
13.1667	20.3667		1.54684		CAGL0L13178g			0.62932	0.00131011	0.62932	763.292
294.7	480.167		1.62934		CAGL0K00671g			0.704288	0.00131405	0.704288	761.007
26.0333	100.833		3.87324		CAGL0D03432g			1.95354	0.00131794	1.95354	758.758
27.6667	53.4		1.93012		CAGL0G01760g			0.948691	0.00131924	0.948691	758.014
26.1667	56.0667		2.14268		CAGL0L05104g			1.09941	0.00132089	1.09941	757.065
6.53333	21.8		3.33673		CAGL0J01287g			1.73844	0.00132116	1.73844	756.91
404.933	944.3		2.33199		CAGL0I07843g			1.22156	0.00132215	1.22156	756.343
[truncated: 4,453 more rows]
